# Supplementary material for: Genomic and phenotypic analysis of ST25 A. baumannii identifies virulence-associated clades and capsular/outer core locus types
Source: mSphere. 2025 Dec 31;11(1):e00717-25. doi: 10.1128/msphere.00717-25 (PMC12838272; doi:10.1128/msphere.00717-25)
Supplement: Table S1 — ST25 A. baumannii genome database and KL/OCL analyses. [file msphere.00717-25-s0002.xlsx]

## Sheet: Table S1
Table S1. ST25 A. baumannii genomes database and KL/OCL analysis
id	Isolate	Assembly	Genbank accession	Clade	Year of collection	Host	Isolation source	Country of origin	Continent of origin	Best match locus	Best match locus	Coverage	Identity	Length discrepancy	Expected genes in locus	Expected genes in locus, details	Missing expected genes	Other genes in locus	Other genes in locus, details	Expected genes outside locus	Expected genes outside locus, details	Other genes outside locus	Other genes outside locus, details	Match confidence	Problems	Coverage	Identity	Length discrepancy	Expected genes in locus	Expected genes in locus, details	Missing expected genes	Other genes in locus	Other genes in locus, details	Expected genes outside locus	Expected genes outside locus, details	Other genes outside locus	Other genes outside locus, details
2643	107m	CBSG01.1.fsa_nt	GCA_000493615.1	CI	NA	NA	NA	Colombia	Central America	KL32	OCL5	100.00%	97.67%	+889 bp	19 / 19 (100%)	KL32_01_wzc,99.451%;KL32_02_wzb,97.902%;KL32_03_wza,98.365%;KL32_04_gna2,99.294%;KL32_05_wzx_KL32,98.1%;KL32_06_gtr67,97.697%;KL32_07_gtr68,98.378%;KL32_08_wzy_KL32,98.087%;KL32_09_gtr69,98.054%;KL32_10_gtr70,99.225%;KL32_11_ugd3,99.233%;KL32_12_atr9,98.529%;KL32_13_orf_KL32,98.611%;KL32_14_itrA2,99.095%;KL32_15_galU,98.288%;KL32_16_ugd,99.762%;KL32_17_gpi,98.923%;KL32_18_gne1,95.87%;KL32_19_pgm,…		0		0 / 19 (0%)		0		Very high		100.00%	99.76%	+1 bp	9 / 9 (100%)	OCL5_01_gtrOC1,98.649%;OCL5_02_pda2a,100.0%;OCL5_03_gtrOC13,100.0%;OCL5_04_gtrOC14,99.708%;OCL5_05_gtrOC15,100.0%;OCL5_06_atrOC1,99.338%;OCL5_07_htrL,99.649%;OCL5_08_gtrOC16,99.678%;OCL5_09_gtrOC17,100.0%		0		0 / 9 (0%)		0
2646	A-71.192	WTZK01.1.fsa_nt	GCA_009829595.1	CI	2016	Human	Respiratory sample	Brazil	South America	KL139	OCL6	100.00%	97.49%	-2 bp	17 / 17 (100%)	KL139_01_wzc,98.77%;KL139_02_wzb,99.301%;KL139_03_wza,100.0%;KL139_04_gna2,99.765%;KL139_05_wzx_KL14,97.907%;KL139_06_gtr32,100.0%;KL139_07_wzy_KL14,100.0%;KL139_08_gtr144,100.0%;KL139_09_gtr77,100.0%;KL139_10_gtr9,100.0%;KL139_11_itrA2,99.517%;KL139_12_galU,99.315%;KL139_13_ugd,99.525%;KL139_14_gpi,97.127%;KL139_15_gne1,97.647%;KL139_16_pgt1,90.228%;KL139_17_pgm,99.344%		0		0 / 17 (0%)		3	KL144_08_rmlB,90.449%;KL38_10_rmlD,82.55%;KL74_12_rmlC,93.478%	Good	?-	100.00%	100.00%	n/a	9 / 10 (90%)	OCL6_01_gtrOC1,100.0%;OCL6_02_pda2,100.0%;OCL6_03_gtrOC18,100.0%;OCL6_04_gtrOC19a,100.0%;OCL6_05_rmlB,100.0%;OCL6_06_rmlD,100.0%;OCL6_08_rmlC,100.0%;OCL6_09_gtrOC20,100.0%;OCL6_10_gtrOC21,100.0%	OCL6_07_rmlA	0		0 / 10 (0%)		0
2647	211_16	JACDYL01.1.fsa_nt	GCA_015537405.1	CI	2016	Human	Respiratory sample	Brazil	South America	KL139	OCL10	100.00%	97.49%	-2 bp	17 / 17 (100%)	KL139_01_wzc,98.77%;KL139_02_wzb,99.301%;KL139_03_wza,100.0%;KL139_04_gna2,99.765%;KL139_05_wzx_KL14,97.907%;KL139_06_gtr32,100.0%;KL139_07_wzy_KL14,100.0%;KL139_08_gtr144,100.0%;KL139_09_gtr77,100.0%;KL139_10_gtr9,100.0%;KL139_11_itrA2,99.517%;KL139_12_galU,99.315%;KL139_13_ugd,99.525%;KL139_14_gpi,97.127%;KL139_15_gne1,97.647%;KL139_16_pgt1,90.228%;KL139_17_pgm,99.344%		0		0 / 17 (0%)		0		Good	?-	100.00%	99.90%	n/a	9 / 11 (81.8%)	OCL10_01_gtrOC1,98.99%;OCL10_03_pda1,100.0%;OCL10_04_gtrOC3,99.609%;OCL10_05_gtrOC4,100.0%;OCL10_06_orf1(ghy),100.0%;OCL10_07_gtrOC29,100.0%;OCL10_08_gtrOC30,100.0%;OCL10_09_orf3,99.643%;OCL10_11_gtrOC7,100.0%	OCL10_02_gtrOC2;OCL10_10_glf	0		0 / 11 (0%)		0
2648	276_17	JABLVQ01.1.fsa_nt	GCA_015537825.1	CI	2017	Human	Body fluid	Brazil	South America	KL22	OCL10	100.00%	99.99%	0 bp	21 / 21 (100%)	KL22_01_wzc,100.0%;KL22_02_wzb,99.301%;KL22_03_wza,100.0%;KL22_04_gna3,100.0%;KL22_05_dgaA,100.0%;KL22_06_dgaB,100.0%;KL22_07_dgaC,100.0%;KL22_08_wzx_KL3,99.783%;KL22_09_atr2,100.0%;KL22_10_gtr6,100.0%;KL22_11_gtr7,100.0%;KL22_12_wzy_KL3,100.0%;KL22_13_gtr8,100.0%;KL22_14_gtr9,100.0%;KL22_15_itrA2,100.0%;KL22_16_galU,100.0%;KL22_17_ugd,100.0%;KL22_18_gpi,100.0%;KL22_19_gne1,100.0%;KL22_20_pgt1,10…		0		0 / 21 (0%)		0		Good	?-	100.00%	99.98%	n/a	10 / 11 (90.9%)	OCL10_01_gtrOC1,100.0%;OCL10_02_gtrOC2,100.0%;OCL10_03_pda1,100.0%;OCL10_04_gtrOC3,99.609%;OCL10_05_gtrOC4,100.0%;OCL10_06_orf1(ghy),100.0%;OCL10_07_gtrOC29,100.0%;OCL10_08_gtrOC30,100.0%;OCL10_09_orf3,99.643%;OCL10_11_gtrOC7,100.0%	OCL10_10_glf	0		0 / 11 (0%)		0
2649	L070	JACDYQ01.1.fsa_nt	GCA_015537565.1	CI	2013	Human	Blood	Brazil	South America	KL139	OCL10	100.00%	97.49%	-2 bp	17 / 17 (100%)	KL139_01_wzc,98.77%;KL139_02_wzb,99.301%;KL139_03_wza,100.0%;KL139_04_gna2,99.765%;KL139_05_wzx_KL14,97.907%;KL139_06_gtr32,100.0%;KL139_07_wzy_KL14,100.0%;KL139_08_gtr144,100.0%;KL139_09_gtr77,100.0%;KL139_10_gtr9,100.0%;KL139_11_itrA2,99.517%;KL139_12_galU,99.315%;KL139_13_ugd,99.525%;KL139_14_gpi,97.127%;KL139_15_gne1,97.647%;KL139_16_pgt1,90.228%;KL139_17_pgm,99.344%		0		0 / 17 (0%)		0		Good	?-	100.00%	99.90%	n/a	10 / 11 (90.9%)	OCL10_01_gtrOC1,98.99%;OCL10_02_gtrOC2,100.0%;OCL10_03_pda1,100.0%;OCL10_04_gtrOC3,99.609%;OCL10_05_gtrOC4,100.0%;OCL10_06_orf1(ghy),100.0%;OCL10_07_gtrOC29,100.0%;OCL10_08_gtrOC30,100.0%;OCL10_09_orf3,99.643%;OCL10_11_gtrOC7,100.0%	OCL10_10_glf	0		0 / 11 (0%)		0
2650	372_16	JACDYO01.1.fsa_nt	GCA_015537525.1	CI	2016	Human	Body fluid	Brazil	South America	KL139	OCL10	100.00%	97.49%	-2 bp	17 / 17 (100%)	KL139_01_wzc,98.77%;KL139_02_wzb,99.301%;KL139_03_wza,100.0%;KL139_04_gna2,99.765%;KL139_05_wzx_KL14,97.907%;KL139_06_gtr32,100.0%;KL139_07_wzy_KL14,100.0%;KL139_08_gtr144,100.0%;KL139_09_gtr77,100.0%;KL139_10_gtr9,100.0%;KL139_11_itrA2,99.517%;KL139_12_galU,99.315%;KL139_13_ugd,99.525%;KL139_14_gpi,97.127%;KL139_15_gne1,97.647%;KL139_16_pgt1,90.228%;KL139_17_pgm,99.344%		0		0 / 17 (0%)		0		Good	?-	100.00%	99.97%	n/a	10 / 11 (90.9%)	OCL10_01_gtrOC1,100.0%;OCL10_02_gtrOC2,100.0%;OCL10_03_pda1,100.0%;OCL10_04_gtrOC3,99.609%;OCL10_05_gtrOC4,100.0%;OCL10_06_orf1(ghy),100.0%;OCL10_07_gtrOC29,100.0%;OCL10_08_gtrOC30,100.0%;OCL10_09_orf3,99.643%;OCL10_11_gtrOC7,100.0%	OCL10_10_glf	0		0 / 11 (0%)		0
2651	872_16	JACDYH01.1.fsa_nt	GCA_015537145.1	CI	2016	Human	Urine	Brazil	South America	KL139	OCL10	100.00%	97.49%	-2 bp	17 / 17 (100%)	KL139_01_wzc,98.77%;KL139_02_wzb,99.301%;KL139_03_wza,100.0%;KL139_04_gna2,99.765%;KL139_05_wzx_KL14,97.907%;KL139_06_gtr32,100.0%;KL139_07_wzy_KL14,100.0%;KL139_08_gtr144,100.0%;KL139_09_gtr77,100.0%;KL139_10_gtr9,100.0%;KL139_11_itrA2,99.517%;KL139_12_galU,99.315%;KL139_13_ugd,99.525%;KL139_14_gpi,97.127%;KL139_15_gne1,97.647%;KL139_16_pgt1,90.228%;KL139_17_pgm,99.344%		0		0 / 17 (0%)		0		Good	?-	100.00%	99.97%	n/a	9 / 11 (81.8%)	OCL10_01_gtrOC1,100.0%;OCL10_03_pda1,100.0%;OCL10_04_gtrOC3,99.609%;OCL10_05_gtrOC4,100.0%;OCL10_06_orf1(ghy),100.0%;OCL10_07_gtrOC29,100.0%;OCL10_08_gtrOC30,100.0%;OCL10_09_orf3,99.643%;OCL10_11_gtrOC7,100.0%	OCL10_02_gtrOC2;OCL10_10_glf	0		0 / 11 (0%)		0
2652	886_16	JABLWN01.1.fsa_nt	GCA_015537035.1	CI	2016	Human	Wound	Brazil	South America	KL139	OCL10	100.00%	97.49%	-2 bp	17 / 17 (100%)	KL139_01_wzc,98.77%;KL139_02_wzb,99.301%;KL139_03_wza,100.0%;KL139_04_gna2,99.765%;KL139_05_wzx_KL14,97.907%;KL139_06_gtr32,100.0%;KL139_07_wzy_KL14,100.0%;KL139_08_gtr144,100.0%;KL139_09_gtr77,100.0%;KL139_10_gtr9,100.0%;KL139_11_itrA2,99.517%;KL139_12_galU,99.315%;KL139_13_ugd,99.525%;KL139_14_gpi,97.127%;KL139_15_gne1,97.647%;KL139_16_pgt1,90.228%;KL139_17_pgm,99.344%		0		0 / 17 (0%)		0		Good	?-	100.00%	99.98%	n/a	10 / 11 (90.9%)	OCL10_01_gtrOC1,100.0%;OCL10_02_gtrOC2,100.0%;OCL10_03_pda1,100.0%;OCL10_04_gtrOC3,99.609%;OCL10_05_gtrOC4,100.0%;OCL10_06_orf1(ghy),100.0%;OCL10_07_gtrOC29,100.0%;OCL10_08_gtrOC30,100.0%;OCL10_09_orf3,99.643%;OCL10_11_gtrOC7,100.0%	OCL10_10_glf	0		0 / 11 (0%)		0
2653	CCBH26454	JAECUH01.1.fsa_nt	GCA_016056095.1	CI	2019	Human	Blood	Brazil	South America	KL139	OCL10	100.00%	97.49%	-2 bp	17 / 17 (100%)	KL139_01_wzc,98.77%;KL139_02_wzb,99.301%;KL139_03_wza,100.0%;KL139_04_gna2,99.765%;KL139_05_wzx_KL14,97.907%;KL139_06_gtr32,100.0%;KL139_07_wzy_KL14,100.0%;KL139_08_gtr144,100.0%;KL139_09_gtr77,100.0%;KL139_10_gtr9,100.0%;KL139_11_itrA2,99.517%;KL139_12_galU,99.315%;KL139_13_ugd,99.525%;KL139_14_gpi,97.127%;KL139_15_gne1,97.647%;KL139_16_pgt1,90.228%;KL139_17_pgm,99.344%		0		0 / 17 (0%)		0		Very high		100.00%	99.98%	0 bp	11 / 11 (100%)	OCL10_01_gtrOC1,100.0%;OCL10_02_gtrOC2,100.0%;OCL10_03_pda1,100.0%;OCL10_04_gtrOC3,99.609%;OCL10_05_gtrOC4,100.0%;OCL10_06_orf1(ghy),100.0%;OCL10_07_gtrOC29,100.0%;OCL10_08_gtrOC30,100.0%;OCL10_09_orf3,99.643%;OCL10_10_glf,100.0%;OCL10_11_gtrOC7,100.0%		0		0 / 11 (0%)		0
2654	763_16	JABLVD01.1.fsa_nt	GCA_015538305.1	CI	2016	Human	Blood	Brazil	South America	KL139	OCL10	100.00%	97.49%	-2 bp	17 / 17 (100%)	KL139_01_wzc,98.77%;KL139_02_wzb,99.301%;KL139_03_wza,100.0%;KL139_04_gna2,99.765%;KL139_05_wzx_KL14,97.907%;KL139_06_gtr32,100.0%;KL139_07_wzy_KL14,100.0%;KL139_08_gtr144,100.0%;KL139_09_gtr77,100.0%;KL139_10_gtr9,100.0%;KL139_11_itrA2,99.517%;KL139_12_galU,99.315%;KL139_13_ugd,99.525%;KL139_14_gpi,97.127%;KL139_15_gne1,97.647%;KL139_16_pgt1,90.228%;KL139_17_pgm,99.344%		0		0 / 17 (0%)		0		Good	?-	100.00%	99.98%	n/a	10 / 11 (90.9%)	OCL10_01_gtrOC1,100.0%;OCL10_02_gtrOC2,100.0%;OCL10_03_pda1,100.0%;OCL10_04_gtrOC3,99.609%;OCL10_05_gtrOC4,100.0%;OCL10_06_orf1(ghy),100.0%;OCL10_07_gtrOC29,100.0%;OCL10_08_gtrOC30,100.0%;OCL10_09_orf3,99.643%;OCL10_11_gtrOC7,100.0%	OCL10_10_glf	0		0 / 11 (0%)		0
3671	207_18	JACDYD01.1.fsa_nt	GCA_015537085.1	CI	2018	Human	Respiratory sample	Brazil	South America	KL139	OCL10	100.00%	97.49%	-2 bp	17 / 17 (100%)	KL139_01_wzc,98.77%;KL139_02_wzb,99.301%;KL139_03_wza,100.0%;KL139_04_gna2,99.765%;KL139_05_wzx_KL14,97.907%;KL139_06_gtr32,100.0%;KL139_07_wzy_KL14,100.0%;KL139_08_gtr144,100.0%;KL139_09_gtr77,100.0%;KL139_10_gtr9,100.0%;KL139_11_itrA2,99.517%;KL139_12_galU,99.315%;KL139_13_ugd,99.525%;KL139_14_gpi,97.127%;KL139_15_gne1,97.647%;KL139_16_pgt1,90.228%;KL139_17_pgm,99.344%		0		0 / 17 (0%)		0		Good	?-	100.00%	99.98%	n/a	10 / 11 (90.9%)	OCL10_01_gtrOC1,100.0%;OCL10_02_gtrOC2,100.0%;OCL10_03_pda1,100.0%;OCL10_04_gtrOC3,99.609%;OCL10_05_gtrOC4,100.0%;OCL10_06_orf1(ghy),100.0%;OCL10_07_gtrOC29,100.0%;OCL10_08_gtrOC30,100.0%;OCL10_09_orf3,99.643%;OCL10_11_gtrOC7,100.0%	OCL10_10_glf	0		0 / 11 (0%)		0
4668	212_16	JABLWI01.1.fsa_nt	GCF_015537245.1	CI	2016	Human	tracheal secretion	Brazil	South America	KL139	OCL10	100.00%	100.00%	0 bp	17 / 17 (100%)	KL14_01_wzc,100.0%;KL14_02_wzb,100.0%;KL14_03_wza,100.0%;KL14_04_gna2,100.0%;KL14_05_wzx_KL14,100.0%;KL14_06_gtr32,100.0%;KL14_07_wzy_KL14,100.0%;KL14_08_gtr33,100.0%;KL14_09_gtr25,100.0%;KL14_10_gtr5,100.0%;KL14_11_itrA2,100.0%;KL14_12_galU,100.0%;KL14_13_ugd,100.0%;KL14_14_gpi,100.0%;KL14_15_gne1,100.0%;KL14_16_pgt1,100.0%;KL14_17_pgm,100.0%		0		0 / 17 (0%)		4	KL144_08_rmlB,90.449%;KL114_11_rmlA,92.929%;KL38_10_rmlD,82.55%;KL74_12_rmlC,93.478%	Perfect		100.00%	100.00%	0 bp	10 / 10 (100%)	OCL6_01_gtrOC1,100.0%;OCL6_02_pda2,100.0%;OCL6_03_gtrOC18,100.0%;OCL6_04_gtrOC19a,100.0%;OCL6_05_rmlB,100.0%;OCL6_06_rmlD,100.0%;OCL6_07_rmlA,100.0%;OCL6_08_rmlC,100.0%;OCL6_09_gtrOC20,100.0%;OCL6_10_gtrOC21,100.0%		0		0 / 10 (0%)		0
4714	547_16	JACDZC01.1.fsa_nt	GCF_015538205.1	CI	2016	Human	urine	Brazil	South America	KL139	OCL10	100.00%	98.96%	0 bp	17 / 17 (100%)	KL14_01_wzc,99.317%;KL14_02_wzb,99.301%;KL14_03_wza,100.0%;KL14_04_gna2,100.0%;KL14_05_wzx_KL14,99.767%;KL14_06_gtr32,100.0%;KL14_07_wzy_KL14,100.0%;KL14_08_gtr33,100.0%;KL14_09_gtr25,100.0%;KL14_10_gtr5,100.0%;KL14_11_itrA2,99.517%;KL14_12_galU,99.315%;KL14_13_ugd,100.0%;KL14_14_gpi,100.0%;KL14_15_gne1,100.0%;KL14_16_pgt1,95.277%;KL14_17_pgm,98.906%		0		0 / 17 (0%)		0		Very high		100.00%	98.13%	0 bp	9 / 9 (100%)	OCL1_01_gtrOC1,98.316%;OCL1_02_gtrOC2,99.417%;OCL1_03_pda1,99.206%;OCL1_04_gtrOC3,98.431%;OCL1_05_gtrOC4,98.551%;OCL1_06_orf1(ghy),98.99%;OCL1_07_gtrOC5,99.603%;OCL1_08_gtrOC6,98.065%;OCL1_09_gtrOC7,99.417%		0		0 / 9 (0%)		0
4725	CCBH29224	JAMKDN01.1.fsa_nt	GCF_023572305.1	CI	2020	Human	Blood	NA	South America	KL22	OCL10	85.08%	95.51%	n/a	16 / 21 (76.2%)	KL197_01_wzc,97.678%;KL197_02_wzb,100.0%;KL197_03_wza,98.477%;KL197_04_gna2,92.254%;KL197_05_rmlB,95.751%;KL197_06_rmlA,98.282%;KL197_07_qdtE,97.544%;KL197_08_qdtB,94.58%;KL197_13_gtr25,94.783%;KL197_14_gtr5,98.551%;KL197_15_itrA2,99.034%;KL197_16_galU,98.63%;KL197_17_ugd,99.287%;KL197_18_gpi,97.487%;KL197_19_gne1,100.0%;KL197_21_pgm,99.125%	KL197_09_wzx_KL10;KL197_10_gtr23;KL197_11_gtr131;KL197_12_wzy_KL197;KL197_20_pgt1	0		0 / 21 (0%)		0		None	?-+*	78.86%	92.59%	n/a	6 / 9 (66.7%)	OCL7_01_gtrOC1,98.311%;OCL7_02_pda2,98.148%;OCL7_03_gtrOC18,97.231%;OCL7_07_gtrOC23,92.571%;OCL7_08_gtrOC24,95.971%;OCL7_09_gtrOC25,98.356%	OCL7_04_gtrOC2;OCL7_05_orf;OCL7_06_ahy	1	OCL6_04_gtrOC19a,82.899%	0 / 9 (0%)		0
8082	53765	JAMJWT01.1.fsa_nt	GCA_030377815.1	CI	2018	Cat	Body fluid	France	Central Europe	KL14	OCL6	90.61%	99.07%	n/a	14 / 17 (82.4%)	KL37_01_wzc,97.951%;KL37_02_wzb,100.0%;KL37_03_wza,100.0%;KL37_04_gna2,100.0%;KL37_05_wzx_KL14,99.767%;KL37_09_gtr77,100.0%;KL37_10_gtr9,100.0%;KL37_11_itrA2,100.0%;KL37_12_galU,100.0%;KL37_13_ugd,99.05%;KL37_14_gpi,100.0%;KL37_15_gne1,100.0%;KL37_16_pgt1,100.0%;KL37_17_pgm,100.0%	KL37_06_gtr75;KL37_07_gtr76;KL37_08_wzy_KL37	0		0 / 17 (0%)		0		Good	?	100.00%	98.73%	n/a	9 / 9 (100%)	OCL7_01_gtrOC1,98.649%;OCL7_02_pda2,98.889%;OCL7_03_gtrOC18,98.16%;OCL7_04_gtrOC2,96.919%;OCL7_05_orf,97.768%;OCL7_06_ahy,99.565%;OCL7_07_gtrOC23,99.716%;OCL7_08_gtrOC24,99.645%;OCL7_09_gtrOC25,100.0%		0		0 / 9 (0%)		0
8535	D46	CP048131.1	GCA_018831125.1	CI	2010	Human	Urine	Australia	Oceania	KL14	OCL6	100.00%	100.00%	0 bp	17 / 17 (100%)	KL14_01_wzc,100.0%;KL14_02_wzb,100.0%;KL14_03_wza,100.0%;KL14_04_gna2,100.0%;KL14_05_wzx_KL14,100.0%;KL14_06_gtr32,100.0%;KL14_07_wzy_KL14,100.0%;KL14_08_gtr33,100.0%;KL14_09_gtr25,100.0%;KL14_10_gtr5,100.0%;KL14_11_itrA2,100.0%;KL14_12_galU,100.0%;KL14_13_ugd,100.0%;KL14_14_gpi,100.0%;KL14_15_gne1,100.0%;KL14_16_pgt1,100.0%;KL14_17_pgm,100.0%		0		0 / 17 (0%)		4	KL144_08_rmlB,90.449%;KL114_11_rmlA,92.929%;KL38_10_rmlD,82.55%;KL74_12_rmlC,93.478%	Perfect		100.00%	100.00%	0 bp	10 / 10 (100%)	OCL6_01_gtrOC1,100.0%;OCL6_02_pda2,100.0%;OCL6_03_gtrOC18,100.0%;OCL6_04_gtrOC19a,100.0%;OCL6_05_rmlB,100.0%;OCL6_06_rmlD,100.0%;OCL6_07_rmlA,100.0%;OCL6_08_rmlC,100.0%;OCL6_09_gtrOC20,100.0%;OCL6_10_gtrOC21,100.0%		0		0 / 10 (0%)		0
8541	IHIT38008	SDSK01.1.fsa_nt	GCA_004153595.1	CI	2018	Dog	Urine	Germany	Central Europe	KL14	OCL6	100.00%	100.00%	0 bp	17 / 17 (100%)	KL14_01_wzc,100.0%;KL14_02_wzb,100.0%;KL14_03_wza,100.0%;KL14_04_gna2,100.0%;KL14_05_wzx_KL14,100.0%;KL14_06_gtr32,100.0%;KL14_07_wzy_KL14,100.0%;KL14_08_gtr33,100.0%;KL14_09_gtr25,100.0%;KL14_10_gtr5,100.0%;KL14_11_itrA2,100.0%;KL14_12_galU,100.0%;KL14_13_ugd,100.0%;KL14_14_gpi,100.0%;KL14_15_gne1,100.0%;KL14_16_pgt1,100.0%;KL14_17_pgm,100.0%		0		0 / 17 (0%)		4	KL144_08_rmlB,90.449%;KL114_11_rmlA,92.929%;KL38_10_rmlD,82.55%;KL74_12_rmlC,93.478%	Perfect		100.00%	100.00%	0 bp	10 / 10 (100%)	OCL6_01_gtrOC1,100.0%;OCL6_02_pda2,100.0%;OCL6_03_gtrOC18,100.0%;OCL6_04_gtrOC19a,100.0%;OCL6_05_rmlB,100.0%;OCL6_06_rmlD,100.0%;OCL6_07_rmlA,100.0%;OCL6_08_rmlC,100.0%;OCL6_09_gtrOC20,100.0%;OCL6_10_gtrOC21,100.0%		0		0 / 10 (0%)		0
8543	1429530	JEWM01.1.fsa_nt	GCA_000581135.1	CI	NA	human	NA	NA	NA	KL14	OCL6	100.00%	100.00%	0 bp	17 / 17 (100%)	KL14_01_wzc,100.0%;KL14_02_wzb,100.0%;KL14_03_wza,100.0%;KL14_04_gna2,100.0%;KL14_05_wzx_KL14,100.0%;KL14_06_gtr32,100.0%;KL14_07_wzy_KL14,100.0%;KL14_08_gtr33,100.0%;KL14_09_gtr25,100.0%;KL14_10_gtr5,100.0%;KL14_11_itrA2,100.0%;KL14_12_galU,100.0%;KL14_13_ugd,100.0%;KL14_14_gpi,100.0%;KL14_15_gne1,100.0%;KL14_16_pgt1,100.0%;KL14_17_pgm,100.0%		0		0 / 17 (0%)		0		Very high		100.00%	99.76%	+1 bp	9 / 9 (100%)	OCL5_01_gtrOC1,98.649%;OCL5_02_pda2a,100.0%;OCL5_03_gtrOC13,100.0%;OCL5_04_gtrOC14,99.708%;OCL5_05_gtrOC15,100.0%;OCL5_06_atrOC1,99.338%;OCL5_07_htrL,99.649%;OCL5_08_gtrOC16,99.678%;OCL5_09_gtrOC17,100.0%		0		0 / 9 (0%)		0
8571	AC1532	JAFMOJ01.1.fsa_nt	GCA_017349055.1	CI	2015	Human	Blood	Malaysia	South East Asia	KL14	OCL6	86.23%	100.00%	n/a	12 / 17 (70.6%)	KL14_02_wzb,100.0%;KL14_03_wza,100.0%;KL14_04_gna2,100.0%;KL14_07_wzy_KL14,100.0%;KL14_10_gtr5,100.0%;KL14_11_itrA2,100.0%;KL14_12_galU,100.0%;KL14_13_ugd,100.0%;KL14_14_gpi,100.0%;KL14_15_gne1,100.0%;KL14_16_pgt1,100.0%;KL14_17_pgm,100.0%	KL14_01_wzc;KL14_05_wzx_KL14;KL14_06_gtr32;KL14_08_gtr33;KL14_09_gtr25	0		0 / 17 (0%)		0		None	?-	77.04%	99.74%	n/a	6 / 9 (66.7%)	OCL5_01_gtrOC1,98.649%;OCL5_02_pda2a,100.0%;OCL5_03_gtrOC13,100.0%;OCL5_04_gtrOC14,99.708%;OCL5_05_gtrOC15,99.701%;OCL5_09_gtrOC17,100.0%	OCL5_06_atrOC1;OCL5_07_htrL;OCL5_08_gtrOC16	0		0 / 9 (0%)		0
8581	AB24	WBIX01.1.fsa_nt	GCA_008830715.1	CI	2012	Human	Pus	Malaysia	South Asia	KL14	OCL6	100.00%	100.00%	0 bp	17 / 17 (100%)	KL14_01_wzc,100.0%;KL14_02_wzb,100.0%;KL14_03_wza,100.0%;KL14_04_gna2,100.0%;KL14_05_wzx_KL14,100.0%;KL14_06_gtr32,100.0%;KL14_07_wzy_KL14,100.0%;KL14_08_gtr33,100.0%;KL14_09_gtr25,100.0%;KL14_10_gtr5,100.0%;KL14_11_itrA2,100.0%;KL14_12_galU,100.0%;KL14_13_ugd,100.0%;KL14_14_gpi,100.0%;KL14_15_gne1,100.0%;KL14_16_pgt1,100.0%;KL14_17_pgm,100.0%		0		0 / 17 (0%)		0		Good	?-	100.00%	99.75%	n/a	8 / 9 (88.9%)	OCL5_01_gtrOC1,98.649%;OCL5_02_pda2a,100.0%;OCL5_03_gtrOC13,99.699%;OCL5_04_gtrOC14,99.708%;OCL5_05_gtrOC15,100.0%;OCL5_06_atrOC1,99.338%;OCL5_08_gtrOC16,99.678%;OCL5_09_gtrOC17,100.0%	OCL5_07_htrL	0		0 / 9 (0%)		0
8088	44017	JAMJWS01.1.fsa_nt	GCA_030377795.1	CII	2016	Horse	Respiratory sample	France	Central Europe	KL14	OCL1	100.00%	100.00%	0 bp	17 / 17 (100%)	KL14_01_wzc,100.0%;KL14_02_wzb,100.0%;KL14_03_wza,100.0%;KL14_04_gna2,100.0%;KL14_05_wzx_KL14,100.0%;KL14_06_gtr32,100.0%;KL14_07_wzy_KL14,100.0%;KL14_08_gtr33,100.0%;KL14_09_gtr25,100.0%;KL14_10_gtr5,100.0%;KL14_11_itrA2,100.0%;KL14_12_galU,100.0%;KL14_13_ugd,100.0%;KL14_14_gpi,100.0%;KL14_15_gne1,100.0%;KL14_16_pgt1,100.0%;KL14_17_pgm,100.0%		0		0 / 17 (0%)		4	KL144_08_rmlB,90.449%;KL114_11_rmlA,92.929%;KL38_10_rmlD,82.55%;KL74_12_rmlC,93.478%	Perfect		100.00%	100.00%	0 bp	10 / 10 (100%)	OCL6_01_gtrOC1,100.0%;OCL6_02_pda2,100.0%;OCL6_03_gtrOC18,100.0%;OCL6_04_gtrOC19a,100.0%;OCL6_05_rmlB,100.0%;OCL6_06_rmlD,100.0%;OCL6_07_rmlA,100.0%;OCL6_08_rmlC,100.0%;OCL6_09_gtrOC20,100.0%;OCL6_10_gtrOC21,100.0%		0		0 / 10 (0%)		0
8101	14A626	JAIWVC01.1.fsa_nt	GCA_020255585.1	CII	2014	Human	Blood	France	Central Europe	KL197	OCL7	100.00%	100.00%	0 bp	17 / 17 (100%)	KL14_01_wzc,100.0%;KL14_02_wzb,100.0%;KL14_03_wza,100.0%;KL14_04_gna2,100.0%;KL14_05_wzx_KL14,100.0%;KL14_06_gtr32,100.0%;KL14_07_wzy_KL14,100.0%;KL14_08_gtr33,100.0%;KL14_09_gtr25,100.0%;KL14_10_gtr5,100.0%;KL14_11_itrA2,100.0%;KL14_12_galU,100.0%;KL14_13_ugd,100.0%;KL14_14_gpi,100.0%;KL14_15_gne1,100.0%;KL14_16_pgt1,100.0%;KL14_17_pgm,100.0%		0		0 / 17 (0%)		4	KL144_08_rmlB,90.449%;KL114_11_rmlA,92.929%;KL38_10_rmlD,82.55%;KL74_12_rmlC,93.478%	Perfect		100.00%	100.00%	0 bp	10 / 10 (100%)	OCL6_01_gtrOC1,100.0%;OCL6_02_pda2,100.0%;OCL6_03_gtrOC18,100.0%;OCL6_04_gtrOC19a,100.0%;OCL6_05_rmlB,100.0%;OCL6_06_rmlD,100.0%;OCL6_07_rmlA,100.0%;OCL6_08_rmlC,100.0%;OCL6_09_gtrOC20,100.0%;OCL6_10_gtrOC21,100.0%		0		0 / 10 (0%)		0
8516	13A297	JAIWVG01.1.fsa_nt	GCA_020255545.1	CII	2013	Human	Urine	France	Central Europe	KL37	OCL7	100.00%	100.00%	0 bp	17 / 17 (100%)	KL14_01_wzc,100.0%;KL14_02_wzb,100.0%;KL14_03_wza,100.0%;KL14_04_gna2,100.0%;KL14_05_wzx_KL14,100.0%;KL14_06_gtr32,100.0%;KL14_07_wzy_KL14,100.0%;KL14_08_gtr33,100.0%;KL14_09_gtr25,100.0%;KL14_10_gtr5,100.0%;KL14_11_itrA2,100.0%;KL14_12_galU,100.0%;KL14_13_ugd,100.0%;KL14_14_gpi,100.0%;KL14_15_gne1,100.0%;KL14_16_pgt1,100.0%;KL14_17_pgm,100.0%		0		0 / 17 (0%)		4	KL144_08_rmlB,90.449%;KL114_11_rmlA,92.929%;KL38_10_rmlD,82.55%;KL74_12_rmlC,93.478%	Perfect		100.00%	100.00%	0 bp	10 / 10 (100%)	OCL6_01_gtrOC1,100.0%;OCL6_02_pda2,100.0%;OCL6_03_gtrOC18,100.0%;OCL6_04_gtrOC19a,100.0%;OCL6_05_rmlB,100.0%;OCL6_06_rmlD,100.0%;OCL6_07_rmlA,100.0%;OCL6_08_rmlC,100.0%;OCL6_09_gtrOC20,100.0%;OCL6_10_gtrOC21,100.0%		0		0 / 10 (0%)		0
8597	ABBL018	LLCY01.1.fsa_nt	GCA_001432545.1	CII	2005	Human	Blood	USA	North America	KL14	OCL5	100.00%	100.00%	0 bp	20 / 20 (100%)	KL16_01_wzc,100.0%;KL16_02_wzb,100.0%;KL16_03_wza,100.0%;KL16_04_gna2,100.0%;KL16_05_psaA,100.0%;KL16_06_psaB,100.0%;KL16_07_psaC,100.0%;KL16_08_psaD,100.0%;KL16_09_psaE,100.0%;KL16_10_psaF,100.0%;KL16_11_wzx_KL5,100.0%;KL16_12_gtr37,100.0%;KL16_13_wzy_KL16,100.0%;KL16_14_gtr5,100.0%;KL16_15_itrA3,100.0%;KL16_16_galU,100.0%;KL16_17_ugd,100.0%;KL16_18_gpi,100.0%;KL16_19_gne1,100.0%;KL16_20_pgm,100…		0		0 / 20 (0%)		0		Very high		100.00%	99.76%	+1 bp	9 / 9 (100%)	OCL5_01_gtrOC1,98.649%;OCL5_02_pda2a,100.0%;OCL5_03_gtrOC13,100.0%;OCL5_04_gtrOC14,99.708%;OCL5_05_gtrOC15,100.0%;OCL5_06_atrOC1,99.338%;OCL5_07_htrL,99.649%;OCL5_08_gtrOC16,99.678%;OCL5_09_gtrOC17,100.0%		0		0 / 9 (0%)		0
8617	984213	JEVX01.1.fsa_nt	GCA_000581055.1	CII	NA	human	NA	NA	NA	KL14	OCL5	100.00%	100.00%	0 bp	21 / 21 (100%)	KL23_01_wzc,100.0%;KL23_02_wzb,100.0%;KL23_03_wza,100.0%;KL23_04_gna2,100.0%;KL23_05_psaA,100.0%;KL23_06_psaB,100.0%;KL23_07_psaC,100.0%;KL23_08_psaD,100.0%;KL23_09_psaE,100.0%;KL23_10_psaF,100.0%;KL23_11_wzx_KL2,100.0%;KL23_12_kpsS1,100.0%;KL23_13_wzy_KL23,100.0%;KL23_14_gtr46,100.0%;KL23_15_gtr9,100.0%;KL23_16_itrA2,100.0%;KL23_17_galU,100.0%;KL23_18_ugd,100.0%;KL23_19_gpi,100.0%;KL23_20_gne1,1…		0		0 / 21 (0%)		0		Very high		100.00%	99.76%	+1 bp	9 / 9 (100%)	OCL5_01_gtrOC1,98.649%;OCL5_02_pda2a,100.0%;OCL5_03_gtrOC13,100.0%;OCL5_04_gtrOC14,99.708%;OCL5_05_gtrOC15,100.0%;OCL5_06_atrOC1,99.338%;OCL5_07_htrL,99.649%;OCL5_08_gtrOC16,99.678%;OCL5_09_gtrOC17,100.0%		0		0 / 9 (0%)		0
8771	AB_2008-15-69	AMHN01.1.fsa_nt	GCA_000301335.1	CII	NA	NA	NA	NA	NA	KL14	OCL5	100.00%	99.80%	n/a	19 / 20 (95%)	KL151_01_wzc,98.491%;KL151_02_wzb,100.0%;KL151_03_wza,100.0%;KL151_04_gna2,100.0%;KL151_05_wzx_KL20,100.0%;KL151_06_ptr2,100.0%;KL151_07_gtr207,100.0%;KL151_08_wzy_KL151,99.748%;KL151_09_gtr208,100.0%;KL151_10_gtr179,100.0%;KL151_11_ugd5,100.0%;KL151_12_itrA2,100.0%;KL151_13_galU,100.0%;KL151_14_ugd,100.0%;KL151_15_gpi,100.0%;KL151_16_gne1,100.0%;KL151_17_orf_KL82,100.0%;KL151_18_atr32,100.0%;KL1…	KL151_19_atr33	0		0 / 20 (0%)		0		Very high		100.00%	99.75%	+1 bp	9 / 9 (100%)	OCL5_01_gtrOC1,98.649%;OCL5_02_pda2a,100.0%;OCL5_03_gtrOC13,100.0%;OCL5_04_gtrOC14,99.708%;OCL5_05_gtrOC15,100.0%;OCL5_06_atrOC1,99.338%;OCL5_07_htrL,99.649%;OCL5_08_gtrOC16,99.678%;OCL5_09_gtrOC17,100.0%		0		0 / 9 (0%)		0
9683	D4	CP048849.1	GCA_018808925.1	CII	2006	Human	Wound	Australia	Oceania	KL16	OCL5	100.00%	100.00%	0 bp	24 / 24 (100%)	KL130_01_wzc,100.0%;KL130_02_wzb,100.0%;KL130_03_wza,100.0%;KL130_04_gna2,100.0%;KL130_05_lgaA,100.0%;KL130_06_lgaB,100.0%;KL130_07_lgaC,100.0%;KL130_08_lgaH,100.0%;KL130_09_lgaI,100.0%;KL130_10_lgaF,100.0%;KL130_11_lgaG,100.0%;KL130_12_wzx_KL5,100.0%;KL130_13_gtr56,100.0%;KL130_14_wzy_KL27,100.0%;KL130_15_gtr57,100.0%;KL130_16_gtr58,100.0%;KL130_17_gtr5,100.0%;KL130_18_itrA2,100.0%;KL130_19_galU…		0		0 / 24 (0%)		0		Good	?-	100.00%	99.74%	n/a	8 / 9 (88.9%)	OCL5_01_gtrOC1,98.649%;OCL5_02_pda2a,100.0%;OCL5_03_gtrOC13,100.0%;OCL5_04_gtrOC14,99.708%;OCL5_05_gtrOC15,100.0%;OCL5_06_atrOC1,99.338%;OCL5_08_gtrOC16,99.357%;OCL5_09_gtrOC17,100.0%	OCL5_07_htrL	0		0 / 9 (0%)		0
18713	OIFC143	AFDL01.1.fsa_nt	GCA_000278665.1	CII	2003	Human	NA	USA	North America	KL23	OCL5	100.00%	95.32%	-5 bp	31 / 31 (100%)	KL12_01_wzc,93.269%;KL12_02_wzb,100.0%;KL12_03_wza,100.0%;KL12_04_gna2,100.0%;KL12_05_lgaA,99.749%;KL12_06_lgaB,98.956%;KL12_07_lgaC,100.0%;KL12_08_lgaD,98.904%;KL12_09_lgaE,100.0%;KL12_10_lgaF,99.65%;KL12_11_aciA,100.0%;KL12_12_aciB,100.0%;KL12_13_aciC,99.543%;KL12_14_aciD,100.0%;KL12_15_gtr59,100.0%;KL12_16_wzx_KL12,100.0%;KL12_17_wzy_KL12,100.0%;KL12_18_gtr30,99.734%;KL12_19_fnlA,99.71%;KL12_2…		0		0 / 31 (0%)		0		Very high		100.00%	99.73%	+1 bp	9 / 9 (100%)	OCL5_01_gtrOC1,98.649%;OCL5_02_pda2a,100.0%;OCL5_03_gtrOC13,100.0%;OCL5_04_gtrOC14,99.708%;OCL5_05_gtrOC15,100.0%;OCL5_06_atrOC1,99.007%;OCL5_07_htrL,99.649%;OCL5_08_gtrOC16,99.678%;OCL5_09_gtrOC17,100.0%		0		0 / 9 (0%)		0
18714	ARLG-1319	NGEV01.1.fsa_nt	GCA_002138105.1	CII	NA	NA	NA	NA	NA	KL151	OCL5	100.00%	95.32%	-5 bp	31 / 31 (100%)	KL12_01_wzc,93.269%;KL12_02_wzb,100.0%;KL12_03_wza,100.0%;KL12_04_gna2,100.0%;KL12_05_lgaA,99.749%;KL12_06_lgaB,98.956%;KL12_07_lgaC,100.0%;KL12_08_lgaD,98.904%;KL12_09_lgaE,100.0%;KL12_10_lgaF,99.65%;KL12_11_aciA,100.0%;KL12_12_aciB,100.0%;KL12_13_aciC,99.543%;KL12_14_aciD,100.0%;KL12_15_gtr59,100.0%;KL12_16_wzx_KL12,100.0%;KL12_17_wzy_KL12,100.0%;KL12_18_gtr30,99.734%;KL12_19_fnlA,99.71%;KL12_2…		0		0 / 31 (0%)		0		Very high		100.00%	99.73%	+1 bp	9 / 9 (100%)	OCL5_01_gtrOC1,98.649%;OCL5_02_pda2a,100.0%;OCL5_03_gtrOC13,100.0%;OCL5_04_gtrOC14,99.708%;OCL5_05_gtrOC15,100.0%;OCL5_06_atrOC1,99.007%;OCL5_07_htrL,99.649%;OCL5_08_gtrOC16,99.678%;OCL5_09_gtrOC17,100.0%		0		0 / 9 (0%)		0
18715	161/07	JZCA01.1.fsa_nt	GCA_001007815.1	CII	2007	Human	Respiratory sample	Germany	Central Europe	KL130	OCL5	100.00%	95.30%	-5 bp	31 / 31 (100%)	KL13_01_wzc,93.132%;KL13_02_wzb,99.315%;KL13_03_wza,99.732%;KL13_04_gna2,100.0%;KL13_05_lgaA,99.749%;KL13_06_lgaB,99.217%;KL13_07_lgaC,100.0%;KL13_08_lgaD,98.904%;KL13_09_lgaE,100.0%;KL13_10_lgaF,99.65%;KL13_11_aciA,100.0%;KL13_12_aciB,100.0%;KL13_13_aciC,100.0%;KL13_14_aciD,100.0%;KL13_15_gtr59,100.0%;KL13_16_wzx_KL12,100.0%;KL13_17_wzy_KL13,100.0%;KL13_18_gtr30,100.0%;KL13_19_fnlA,100.0%;KL13_2…		0		0 / 31 (0%)		0		Very high		100.00%	99.75%	+1 bp	9 / 9 (100%)	OCL5_01_gtrOC1,98.649%;OCL5_02_pda2a,100.0%;OCL5_03_gtrOC13,100.0%;OCL5_04_gtrOC14,99.708%;OCL5_05_gtrOC15,100.0%;OCL5_06_atrOC1,99.338%;OCL5_07_htrL,99.649%;OCL5_08_gtrOC16,99.678%;OCL5_09_gtrOC17,100.0%		0		0 / 9 (0%)		0
18716	CI79	AVOD01.1.fsa_nt	GCA_000516635.2	CII	2005	Human	Respiratory sample	Iraq	South West Asia	KL12	OCL5	100.00%	95.32%	-5 bp	31 / 31 (100%)	KL12_01_wzc,93.269%;KL12_02_wzb,100.0%;KL12_03_wza,100.0%;KL12_04_gna2,100.0%;KL12_05_lgaA,99.749%;KL12_06_lgaB,98.956%;KL12_07_lgaC,100.0%;KL12_08_lgaD,98.904%;KL12_09_lgaE,100.0%;KL12_10_lgaF,99.65%;KL12_11_aciA,100.0%;KL12_12_aciB,100.0%;KL12_13_aciC,99.543%;KL12_14_aciD,100.0%;KL12_15_gtr59,100.0%;KL12_16_wzx_KL12,100.0%;KL12_17_wzy_KL12,100.0%;KL12_18_gtr30,99.734%;KL12_19_fnlA,99.71%;KL12_2…		0		0 / 31 (0%)		0		Very high		100.00%	99.75%	+1 bp	9 / 9 (100%)	OCL5_01_gtrOC1,98.649%;OCL5_02_pda2a,100.0%;OCL5_03_gtrOC13,100.0%;OCL5_04_gtrOC14,99.708%;OCL5_05_gtrOC15,100.0%;OCL5_06_atrOC1,99.338%;OCL5_07_htrL,99.649%;OCL5_08_gtrOC16,99.678%;OCL5_09_gtrOC17,100.0%		0		0 / 9 (0%)		0
18717	CI86	AVOB01.1.fsa_nt	GCA_000516575.2	CII	2005	Human	Wound	Iraq	South West Asia	KL12	OCL5	100.00%	100.00%	n/a	16 / 17 (94.1%)	KL14_01_wzc,100.0%;KL14_02_wzb,100.0%;KL14_03_wza,100.0%;KL14_04_gna2,100.0%;KL14_05_wzx_KL14,100.0%;KL14_06_gtr32,100.0%;KL14_08_gtr33,100.0%;KL14_09_gtr25,100.0%;KL14_10_gtr5,100.0%;KL14_11_itrA2,100.0%;KL14_12_galU,100.0%;KL14_13_ugd,100.0%;KL14_14_gpi,100.0%;KL14_15_gne1,100.0%;KL14_16_pgt1,100.0%;KL14_17_pgm,100.0%	KL14_07_wzy_KL14	0		0 / 17 (0%)		4	KL133_08_qdtB,94.851%;KL133_05_rmlB,96.034%;KL180_06_rmlA,97.756%;KL133_07_qdtE,98.246%	Good	-+*	78.52%	92.65%	+1743 bp	6 / 9 (66.7%)	OCL7_01_gtrOC1,98.311%;OCL7_02_pda2,98.148%;OCL7_03_gtrOC18,97.231%;OCL7_07_gtrOC23,92.571%;OCL7_08_gtrOC24,96.099%;OCL7_09_gtrOC25,98.904%	OCL7_04_gtrOC2;OCL7_05_orf;OCL7_06_ahy	1	OCL6_04_gtrOC19a,82.899%	0 / 9 (0%)		0
18718	MRSN32104	VHFL01.1.fsa_nt	GCA_006492805.1	CII	2006	Human	Respiratory sample	Germany	Central Europe	KL13	OCL5	100.00%	98.98%	0 bp	17 / 17 (100%)	KL14_01_wzc,99.454%;KL14_02_wzb,99.301%;KL14_03_wza,100.0%;KL14_04_gna2,99.765%;KL14_05_wzx_KL14,99.767%;KL14_06_gtr32,100.0%;KL14_07_wzy_KL14,99.349%;KL14_08_gtr33,98.408%;KL14_09_gtr25,97.971%;KL14_10_gtr5,97.101%;KL14_11_itrA2,98.551%;KL14_12_galU,96.233%;KL14_13_ugd,100.0%;KL14_14_gpi,100.0%;KL14_15_gne1,100.0%;KL14_16_pgt1,100.0%;KL14_17_pgm,100.0%		0		0 / 17 (0%)		4	KL144_08_rmlB,90.449%;KL114_11_rmlA,92.929%;KL38_10_rmlD,82.55%;KL74_12_rmlC,93.478%	Very high		100.00%	99.89%	0 bp	10 / 10 (100%)	OCL6_01_gtrOC1,99.324%;OCL6_02_pda2,100.0%;OCL6_03_gtrOC18,99.695%;OCL6_04_gtrOC19a,100.0%;OCL6_05_rmlB,99.719%;OCL6_06_rmlD,100.0%;OCL6_07_rmlA,100.0%;OCL6_08_rmlC,100.0%;OCL6_09_gtrOC20,100.0%;OCL6_10_gtrOC21,100.0%		0		0 / 10 (0%)		0
18719	AB2828	LRDT01.1.fsa_nt	GCA_001611995.1	CII	2006	Human	Blood	USA	North America	KL12	OCL5	100.00%	97.15%	0 bp	17 / 17 (100%)	KL37_01_wzc,96.175%;KL37_02_wzb,95.804%;KL37_03_wza,99.746%;KL37_04_gna2,100.0%;KL37_05_wzx_KL14,100.0%;KL37_06_gtr75,98.418%;KL37_07_gtr76,100.0%;KL37_08_wzy_KL37,100.0%;KL37_09_gtr77,100.0%;KL37_10_gtr9,100.0%;KL37_11_itrA2,100.0%;KL37_12_galU,100.0%;KL37_13_ugd,98.812%;KL37_14_gpi,98.205%;KL37_15_gne1,98.529%;KL37_16_pgt1,89.902%;KL37_17_pgm,99.781%		0		0 / 17 (0%)		4	KL144_08_rmlB,90.449%;KL114_11_rmlA,92.929%;KL38_10_rmlD,82.55%;KL74_12_rmlC,93.478%	Very high		100.00%	99.89%	0 bp	10 / 10 (100%)	OCL6_01_gtrOC1,99.324%;OCL6_02_pda2,100.0%;OCL6_03_gtrOC18,99.695%;OCL6_04_gtrOC19a,100.0%;OCL6_05_rmlB,99.719%;OCL6_06_rmlD,100.0%;OCL6_07_rmlA,100.0%;OCL6_08_rmlC,100.0%;OCL6_09_gtrOC20,100.0%;OCL6_10_gtrOC21,100.0%		0		0 / 10 (0%)		0
18720	OCU_Ac2	BHFY01.1.fsa_nt	GCA_003569445.1	CII	2014	Human	NA	NA	NA	KL14	OCL7	100.00%	99.99%	0 bp	22 / 22 (100%)	KL7_01_wzc,100.0%;KL7_02_wzb,100.0%;KL7_03_wza,100.0%;KL7_04_gna2,100.0%;KL7_05_lgaA,100.0%;KL7_06_lgaB,100.0%;KL7_07_lgaC,100.0%;KL7_08_lgaD,100.0%;KL7_09_lgaE,100.0%;KL7_10_lgaF,100.0%;KL7_11_lgaG,100.0%;KL7_12_wzx_KL5,100.0%;KL7_13_gtr13,100.0%;KL7_14_wzy_KL7,100.0%;KL7_15_gtr14,100.0%;KL7_16_gtr15,100.0%;KL7_17_itrA2,100.0%;KL7_18_galU,99.658%;KL7_19_ugd,100.0%;KL7_20_gpi,100.0%;KL7_21_gne1,1…		0		0 / 22 (0%)		0		Very high		100.00%	98.78%	+3 bp	9 / 9 (100%)	OCL7_01_gtrOC1,98.649%;OCL7_02_pda2,98.889%;OCL7_03_gtrOC18,98.16%;OCL7_04_gtrOC2,98.039%;OCL7_05_orf,97.768%;OCL7_06_ahy,99.565%;OCL7_07_gtrOC23,99.716%;OCL7_08_gtrOC24,99.645%;OCL7_09_gtrOC25,100.0%		0		0 / 9 (0%)		0
18721	RUH1486	JZBU01.1.fsa_nt	GCA_001007705.1	CII	1985	Human	Wound	Netherlands	North Europe	KL14	OCL6	100.00%	98.51%	n/a	17 / 17 (100%)	KL37_01_wzc,97.814%;KL37_02_wzb,100.0%;KL37_03_wza,100.0%;KL37_04_gna2,100.0%;KL37_05_wzx_KL14,100.0%;KL37_06_gtr75,100.0%;KL37_07_gtr76,99.405%;KL37_08_wzy_KL37,100.0%;KL37_09_gtr77,100.0%;KL37_10_gtr9,100.0%;KL37_11_itrA2,99.034%;KL37_12_galU,96.575%;KL37_13_ugd,98.812%;KL37_14_gpi,99.82%;KL37_15_gne1,98.529%;KL37_16_pgt1,99.837%;KL37_17_pgm,99.781%		0		0 / 17 (0%)		0		Good	?	100.00%	98.78%	n/a	9 / 9 (100%)	OCL7_01_gtrOC1,98.649%;OCL7_02_pda2,98.889%;OCL7_03_gtrOC18,98.16%;OCL7_04_gtrOC2,98.039%;OCL7_05_orf,97.768%;OCL7_06_ahy,99.565%;OCL7_07_gtrOC23,99.716%;OCL7_08_gtrOC24,99.645%;OCL7_09_gtrOC25,100.0%		0		0 / 9 (0%)		0
18722	NIPH 146	APOU01.1.fsa_nt	GCA_000368185.1	CII	1993	Human	Wound	Czech Republic	East Europe	KL37	OCL6	100.00%	98.50%	+6 bp	17 / 17 (100%)	KL37_01_wzc,97.814%;KL37_02_wzb,100.0%;KL37_03_wza,100.0%;KL37_04_gna2,100.0%;KL37_05_wzx_KL14,100.0%;KL37_06_gtr75,100.0%;KL37_07_gtr76,99.408%;KL37_08_wzy_KL37,100.0%;KL37_09_gtr77,100.0%;KL37_10_gtr9,100.0%;KL37_11_itrA2,99.034%;KL37_12_galU,96.575%;KL37_13_ugd,98.812%;KL37_14_gpi,99.82%;KL37_15_gne1,98.529%;KL37_16_pgt1,99.837%;KL37_17_pgm,99.781%		0		0 / 17 (0%)		0		Very high		100.00%	98.78%	+3 bp	9 / 9 (100%)	OCL7_01_gtrOC1,98.649%;OCL7_02_pda2,98.889%;OCL7_03_gtrOC18,98.16%;OCL7_04_gtrOC2,98.039%;OCL7_05_orf,97.768%;OCL7_06_ahy,99.565%;OCL7_07_gtrOC23,99.716%;OCL7_08_gtrOC24,99.645%;OCL7_09_gtrOC25,100.0%		0		0 / 9 (0%)		0
18723	7804	CP022283.1	GCA_003431385.1	CII	2006	Human	Respiratory sample	Mexico	North America	KL7	OCL7	100.00%	98.52%	0 bp	17 / 17 (100%)	KL37_01_wzc,97.814%;KL37_02_wzb,100.0%;KL37_03_wza,100.0%;KL37_04_gna2,100.0%;KL37_05_wzx_KL14,100.0%;KL37_06_gtr75,100.0%;KL37_07_gtr76,100.0%;KL37_08_wzy_KL37,100.0%;KL37_09_gtr77,100.0%;KL37_10_gtr9,100.0%;KL37_11_itrA2,99.034%;KL37_12_galU,96.575%;KL37_13_ugd,98.812%;KL37_14_gpi,99.82%;KL37_15_gne1,98.529%;KL37_16_pgt1,99.837%;KL37_17_pgm,99.781%		0		0 / 17 (0%)		0		Very high		100.00%	98.78%	+3 bp	9 / 9 (100%)	OCL7_01_gtrOC1,98.649%;OCL7_02_pda2,98.889%;OCL7_03_gtrOC18,98.16%;OCL7_04_gtrOC2,98.039%;OCL7_05_orf,97.768%;OCL7_06_ahy,99.565%;OCL7_07_gtrOC23,99.716%;OCL7_08_gtrOC24,99.645%;OCL7_09_gtrOC25,100.0%		0		0 / 9 (0%)		0
18724	4390	JZBY01.1.fsa_nt	GCA_001007765.1	CII	2003	Human	Respiratory sample	Greece	South Europe	KL37	OCL7	100.00%	96.15%	-1 bp	17 / 17 (100%)	KL116_01_wzc,97.268%;KL116_02_wzb,95.804%;KL116_03_wza,99.728%;KL116_04_gna2,99.531%;KL116_05_wzx_KL14,100.0%;KL116_06_gtr75,99.684%;KL116_07_gtr76,99.085%;KL116_08_wzy_KL37,100.0%;KL116_09_gtr25,97.971%;KL116_10_gtr5,97.826%;KL116_11_itrA2,100.0%;KL116_12_galU,96.575%;KL116_13_ugd,99.525%;KL116_14_gpi,97.127%;KL116_15_gne1,98.529%;KL116_16_pgt1,90.065%;KL116_17_pgm,99.125%		0		0 / 17 (0%)		0		Very high		100.00%	99.71%	0 bp	9 / 9 (100%)	OCL5_01_gtrOC1,98.649%;OCL5_02_pda2a,100.0%;OCL5_03_gtrOC13,100.0%;OCL5_04_gtrOC14,100.0%;OCL5_05_gtrOC15,100.0%;OCL5_06_atrOC1,99.669%;OCL5_07_htrL,99.649%;OCL5_08_gtrOC16,99.357%;OCL5_09_gtrOC17,100.0%		0		0 / 9 (0%)		0
18725	LUH_6220	JZBW01.1.fsa_nt	GCA_001007745.1	CII	2000	Human	Respiratory sample	Netherlands	North Europe	KL37	OCL7	100.00%	99.15%	-1 bp	17 / 17 (100%)	KL14_01_wzc,99.454%;KL14_02_wzb,99.301%;KL14_03_wza,100.0%;KL14_04_gna2,100.0%;KL14_05_wzx_KL14,100.0%;KL14_06_gtr32,100.0%;KL14_07_wzy_KL14,100.0%;KL14_08_gtr33,100.0%;KL14_09_gtr25,100.0%;KL14_10_gtr5,100.0%;KL14_11_itrA2,99.517%;KL14_12_galU,98.63%;KL14_13_ugd,98.1%;KL14_14_gpi,100.0%;KL14_15_gne1,100.0%;KL14_16_pgt1,100.0%;KL14_17_pgm,100.0%		0		0 / 17 (0%)		4	KL144_08_rmlB,90.449%;KL114_11_rmlA,92.929%;KL38_10_rmlD,82.215%;KL74_12_rmlC,93.478%	Very high		100.00%	99.51%	0 bp	10 / 10 (100%)	OCL6_01_gtrOC1,96.622%;OCL6_02_pda2,100.0%;OCL6_03_gtrOC18,100.0%;OCL6_04_gtrOC19a,99.713%;OCL6_05_rmlB,100.0%;OCL6_06_rmlD,99.688%;OCL6_07_rmlA,100.0%;OCL6_08_rmlC,100.0%;OCL6_09_gtrOC20,100.0%;OCL6_10_gtrOC21,100.0%		0		0 / 10 (0%)		0
18726	MRSN7137	VHEG01.1.fsa_nt	GCA_006492635.1	CII	2004	Human	Wound	USA	North America	KL37	OCL7	99.82%	99.14%	n/a	15 / 17 (88.2%)	KL14_01_wzc,99.317%;KL14_02_wzb,99.301%;KL14_03_wza,100.0%;KL14_04_gna2,100.0%;KL14_05_wzx_KL14,100.0%;KL14_06_gtr32,100.0%;KL14_09_gtr25,100.0%;KL14_10_gtr5,100.0%;KL14_11_itrA2,99.517%;KL14_12_galU,98.63%;KL14_13_ugd,98.1%;KL14_14_gpi,100.0%;KL14_15_gne1,100.0%;KL14_16_pgt1,100.0%;KL14_17_pgm,100.0%	KL14_07_wzy_KL14;KL14_08_gtr33	0		0 / 17 (0%)		4	KL144_08_rmlB,90.449%;KL114_11_rmlA,92.929%;KL38_10_rmlD,82.215%;KL74_12_rmlC,93.478%	Very high		100.00%	99.51%	0 bp	10 / 10 (100%)	OCL6_01_gtrOC1,96.622%;OCL6_02_pda2,100.0%;OCL6_03_gtrOC18,100.0%;OCL6_04_gtrOC19a,99.713%;OCL6_05_rmlB,100.0%;OCL6_06_rmlD,99.688%;OCL6_07_rmlA,100.0%;OCL6_08_rmlC,100.0%;OCL6_09_gtrOC20,100.0%;OCL6_10_gtrOC21,100.0%		0		0 / 10 (0%)		0
18727	4300STDY7045700	UFIJ01.1.fsa_nt	GCA_900494975.1	CII	2016	Human	NA	Thailand	South East Asia	KL116	OCL5	100.00%	96.84%	+3 bp	21 / 21 (100%)	KL9_01_wzc,96.982%;KL9_02_wzb,98.601%;KL9_03_wza,96.515%;KL9_04_gna1,99.765%;KL9_05_gne2,100.0%;KL9_06_wzx_KL9,99.759%;KL9_07_wzy_KL9,100.0%;KL9_08_gtr21,99.746%;KL9_09_gtr22,100.0%;KL9_10_fnlA,100.0%;KL9_11_fnlB,99.73%;KL9_12_fnlC,100.0%;KL9_13_gtr20,100.0%;KL9_14_qnr3,98.397%;KL9_15_itrB2,98.516%;KL9_16_itrA3,100.0%;KL9_17_galU,100.0%;KL9_18_ugd,93.112%;KL9_19_gpi,93.537%;KL9_20_gne1,96.165%;KL…		0		0 / 21 (0%)		0		High	-	100.00%	99.87%	+1048 bp	10 / 11 (90.9%)	OCL10_01_gtrOC1,98.653%;OCL10_02_gtrOC2,100.0%;OCL10_03_pda1,100.0%;OCL10_04_gtrOC3,99.609%;OCL10_05_gtrOC4,100.0%;OCL10_06_orf1(ghy),100.0%;OCL10_07_gtrOC29,100.0%;OCL10_08_gtrOC30,100.0%;OCL10_10_glf,100.0%;OCL10_11_gtrOC7,100.0%	OCL10_09_orf3	0		0 / 11 (0%)		0
18728	MRSN31523	VHFR01.1.fsa_nt	GCA_006492335.1	CII	2004	Human	Bone	Germany	Central Europe	KL14	OCL6	93.45%	96.28%	n/a	14 / 17 (82.4%)	KL37_01_wzc,97.271%;KL37_02_wzb,95.804%;KL37_03_wza,98.985%;KL37_04_gna2,94.836%;KL37_05_wzx_KL14,100.0%;KL37_06_gtr75,100.0%;KL37_10_gtr9,100.0%;KL37_11_itrA2,100.0%;KL37_12_galU,98.973%;KL37_13_ugd,98.1%;KL37_14_gpi,99.461%;KL37_15_gne1,98.529%;KL37_16_pgt1,89.902%;KL37_17_pgm,98.906%	KL37_07_gtr76;KL37_08_wzy_KL37;KL37_09_gtr77	1	KL101_14_gtr8,81.25%	0 / 17 (0%)		0		Good	?-	100.00%	99.87%	n/a	10 / 11 (90.9%)	OCL10_01_gtrOC1,98.653%;OCL10_02_gtrOC2,100.0%;OCL10_03_pda1,100.0%;OCL10_04_gtrOC3,99.609%;OCL10_05_gtrOC4,100.0%;OCL10_06_orf1(ghy),100.0%;OCL10_07_gtrOC29,100.0%;OCL10_08_gtrOC30,100.0%;OCL10_10_glf,100.0%;OCL10_11_gtrOC7,100.0%	OCL10_09_orf3	0		0 / 11 (0%)		0
18729	BAuABod-3	NIWN01.1.fsa_nt	GCA_002573805.1	CII	2015	Turkey	NA	Germany	Central Europe	KL14	OCL6	86.96%	95.93%	n/a	13 / 17 (76.5%)	KL37_01_wzc,97.271%;KL37_02_wzb,95.804%;KL37_03_wza,98.985%;KL37_04_gna2,94.836%;KL37_05_wzx_KL14,100.0%;KL37_10_gtr9,100.0%;KL37_11_itrA2,100.0%;KL37_12_galU,98.973%;KL37_13_ugd,98.1%;KL37_14_gpi,99.461%;KL37_15_gne1,98.529%;KL37_16_pgt1,89.902%;KL37_17_pgm,98.906%	KL37_06_gtr75;KL37_07_gtr76;KL37_08_wzy_KL37;KL37_09_gtr77	0		0 / 17 (0%)		0		Good	?-	100.00%	99.87%	n/a	10 / 11 (90.9%)	OCL10_01_gtrOC1,98.653%;OCL10_02_gtrOC2,100.0%;OCL10_03_pda1,100.0%;OCL10_04_gtrOC3,99.609%;OCL10_05_gtrOC4,100.0%;OCL10_06_orf1(ghy),100.0%;OCL10_07_gtrOC29,100.0%;OCL10_08_gtrOC30,100.0%;OCL10_10_glf,100.0%;OCL10_11_gtrOC7,100.0%	OCL10_09_orf3	0		0 / 11 (0%)		0
18730	Naval-18	AFDA02.1.fsa_nt	GCF_000214965.1	CII	2006	Human	NA	Bethesda	USA	KL13	OCL5	75.83%	95.37%	n/a	11 / 17 (64.7%)	KL37_01_wzc,97.271%;KL37_02_wzb,95.804%;KL37_03_wza,98.985%;KL37_04_gna2,94.836%;KL37_05_wzx_KL14,100.0%;KL37_06_gtr75,100.0%;KL37_13_ugd,98.1%;KL37_14_gpi,99.461%;KL37_15_gne1,98.529%;KL37_16_pgt1,89.902%;KL37_17_pgm,98.906%	KL37_07_gtr76;KL37_08_wzy_KL37;KL37_09_gtr77;KL37_10_gtr9;KL37_11_itrA2;KL37_12_galU	0		0 / 17 (0%)		0		High	-	99.93%	99.84%	+1048 bp	10 / 11 (90.9%)	OCL10_01_gtrOC1,98.653%;OCL10_02_gtrOC2,100.0%;OCL10_03_pda1,100.0%;OCL10_04_gtrOC3,99.609%;OCL10_05_gtrOC4,100.0%;OCL10_06_orf1(ghy),100.0%;OCL10_07_gtrOC29,100.0%;OCL10_08_gtrOC30,100.0%;OCL10_10_glf,100.0%;OCL10_11_gtrOC7,100.0%	OCL10_09_orf3	0		0 / 11 (0%)		0
18731	AB3638	LRDW01.1.fsa_nt	GCF_001612095.1	CII	2007	Human	Severe Trauma Site	Washington	USA	KL13	OCL5	100.00%	100.00%	-1 bp	21 / 22 (95.5%)	KL149_01_wzc,100.0%;KL149_02_wzb,100.0%;KL149_03_wza,100.0%;KL149_04_gna1,100.0%;KL149_05_gne2,100.0%;KL149_06_wzx_KL9,100.0%;KL149_07_wzy_KL9,100.0%;KL149_08_gtr21,100.0%;KL149_10_fnlA,100.0%;KL149_11_fnlB,100.0%;KL149_12_fnlC,100.0%;KL149_13_gtr20,100.0%;KL149_14_qnr3,100.0%;KL149_15_itrB2,100.0%;KL149_16_itrA3,100.0%;KL149_17_galU,100.0%;KL149_18_ugd,100.0%;KL149_19_gpi,100.0%;KL149_20_gne1,10…	KL149_09_gtr22	0		0 / 22 (0%)		0		High	-	100.00%	99.84%	-2 bp	7 / 9 (77.8%)	OCL5_01_gtrOC1,100.0%;OCL5_02_pda2a,100.0%;OCL5_03_gtrOC13,100.0%;OCL5_04_gtrOC14,99.417%;OCL5_05_gtrOC15,100.0%;OCL5_07_htrL,99.649%;OCL5_09_gtrOC17,99.696%	OCL5_06_atrOC1;OCL5_08_gtrOC16	0		0 / 9 (0%)		0
18732	AB3806	LRDY01.1.fsa_nt	GCF_001612105.1	CII	2007	Human	Severe Trauma Site	Washington	USA	KL13	OCL5	99.60%	99.92%	n/a	19 / 21 (90.5%)	KL22_01_wzc,100.0%;KL22_02_wzb,99.301%;KL22_03_wza,100.0%;KL22_04_gna3,100.0%;KL22_05_dgaA,100.0%;KL22_06_dgaB,100.0%;KL22_07_dgaC,100.0%;KL22_08_wzx_KL3,100.0%;KL22_09_atr2,100.0%;KL22_11_gtr7,100.0%;KL22_12_wzy_KL3,100.0%;KL22_14_gtr9,100.0%;KL22_15_itrA2,100.0%;KL22_16_galU,100.0%;KL22_17_ugd,99.762%;KL22_18_gpi,100.0%;KL22_19_gne1,100.0%;KL22_20_pgt1,100.0%;KL22_21_pgm,99.781%	KL22_10_gtr6;KL22_13_gtr8	0		0 / 21 (0%)		0		Good	?	100.00%	99.82%	n/a	9 / 9 (100%)	OCL5_01_gtrOC1,100.0%;OCL5_02_pda2a,100.0%;OCL5_03_gtrOC13,100.0%;OCL5_04_gtrOC14,99.417%;OCL5_05_gtrOC15,100.0%;OCL5_06_atrOC1,99.007%;OCL5_07_htrL,99.649%;OCL5_08_gtrOC16,99.661%;OCL5_09_gtrOC17,99.696%		0		0 / 9 (0%)		0
18733	Nord4-2	CP091596.1	GCF_021899715.1	CII	2018	Human	NA	Germany	Central Europe	KL130	OCL5	98.82%	99.93%	n/a	20 / 21 (95.2%)	KL22_01_wzc,100.0%;KL22_02_wzb,99.301%;KL22_03_wza,100.0%;KL22_04_gna3,100.0%;KL22_05_dgaA,100.0%;KL22_06_dgaB,100.0%;KL22_07_dgaC,100.0%;KL22_09_atr2,100.0%;KL22_10_gtr6,100.0%;KL22_11_gtr7,100.0%;KL22_12_wzy_KL3,100.0%;KL22_13_gtr8,100.0%;KL22_14_gtr9,100.0%;KL22_15_itrA2,100.0%;KL22_16_galU,100.0%;KL22_17_ugd,99.762%;KL22_18_gpi,100.0%;KL22_19_gne1,100.0%;KL22_20_pgt1,100.0%;KL22_21_pgm,99.781%	KL22_08_wzx_KL3	0		0 / 21 (0%)		0		Good	?-	98.87%	99.85%	n/a	7 / 9 (77.8%)	OCL5_01_gtrOC1,100.0%;OCL5_02_pda2a,100.0%;OCL5_03_gtrOC13,100.0%;OCL5_04_gtrOC14,99.417%;OCL5_05_gtrOC15,100.0%;OCL5_08_gtrOC16,99.678%;OCL5_09_gtrOC17,99.696%	OCL5_06_atrOC1;OCL5_07_htrL	0		0 / 9 (0%)		0
18734	29_W43.1	JAPQYV01.1.fsa_nt	GCF_027257595.1	CII	2019	enviromental	chick-box-paper	Germany	Central Europe	KL14	OCL5	94.13%	99.92%	n/a	16 / 21 (76.2%)	KL22_01_wzc,100.0%;KL22_02_wzb,99.301%;KL22_03_wza,100.0%;KL22_04_gna3,100.0%;KL22_05_dgaA,100.0%;KL22_06_dgaB,100.0%;KL22_07_dgaC,100.0%;KL22_09_atr2,100.0%;KL22_13_gtr8,100.0%;KL22_14_gtr9,100.0%;KL22_15_itrA2,100.0%;KL22_16_galU,100.0%;KL22_17_ugd,99.762%;KL22_18_gpi,100.0%;KL22_19_gne1,100.0%;KL22_21_pgm,99.781%	KL22_08_wzx_KL3;KL22_10_gtr6;KL22_11_gtr7;KL22_12_wzy_KL3;KL22_20_pgt1	0		0 / 21 (0%)		0		Low	?-	90.73%	99.73%	n/a	7 / 9 (77.8%)	OCL5_01_gtrOC1,100.0%;OCL5_02_pda2a,100.0%;OCL5_03_gtrOC13,100.0%;OCL5_04_gtrOC14,99.417%;OCL5_05_gtrOC15,100.0%;OCL5_07_htrL,99.644%;OCL5_09_gtrOC17,99.696%	OCL5_06_atrOC1;OCL5_08_gtrOC16	0		0 / 9 (0%)		0
18735	8_W11.1	JAPQYT01.1.fsa_nt	GCF_027257615.1	CII	2019	enviromental	chick-box-paper	Germany	Central Europe	KL14	OCL5	100.00%	99.72%	+1 bp	22 / 22 (100%)	KL149_01_wzc,98.903%;KL149_02_wzb,100.0%;KL149_03_wza,100.0%;KL149_04_gna1,100.0%;KL149_05_gne2,100.0%;KL149_06_wzx_KL9,100.0%;KL149_07_wzy_KL9,100.0%;KL149_08_gtr21,100.0%;KL149_09_gtr22,100.0%;KL149_10_fnlA,100.0%;KL149_11_fnlB,100.0%;KL149_12_fnlC,100.0%;KL149_13_gtr20,100.0%;KL149_14_qnr3,100.0%;KL149_15_itrB2,99.678%;KL149_16_itrA3,100.0%;KL149_17_galU,99.658%;KL149_18_ugd,100.0%;KL149_19_gp…		0		0 / 22 (0%)		0		Very high		100.00%	99.88%	+1 bp	9 / 9 (100%)	OCL5_01_gtrOC1,100.0%;OCL5_02_pda2a,100.0%;OCL5_03_gtrOC13,100.0%;OCL5_04_gtrOC14,99.417%;OCL5_05_gtrOC15,100.0%;OCL5_06_atrOC1,100.0%;OCL5_07_htrL,99.649%;OCL5_08_gtrOC16,99.678%;OCL5_09_gtrOC17,99.696%		0		0 / 9 (0%)		0
18736	44_W59.1	JAPQYU01.1.fsa_nt	GCF_027257635.1	CII	2019	enviromental	chick-box-paper	Germany	Central Europe	KL14	OCL5	100.00%	98.80%	-4 bp	20 / 20 (100%)	KL33_01_wzc,96.433%;KL33_02_wzb,98.601%;KL33_03_wza,100.0%;KL33_04_gna2,100.0%;KL33_05_psaA,100.0%;KL33_06_psaB,100.0%;KL33_07_psaC,100.0%;KL33_08_psaD,99.727%;KL33_09_psaE,100.0%;KL33_10_psaF,100.0%;KL33_11_wzx_KL33,100.0%;KL33_12_kpsS2,100.0%;KL33_13_wzy_KL33,100.0%;KL33_14_gtr5,100.0%;KL33_15_itrA2,100.0%;KL33_16_galU,100.0%;KL33_17_ugd,100.0%;KL33_18_gpi,99.641%;KL33_19_gne1,100.0%;KL33_20_pg…		0		0 / 20 (0%)		0		Good	?-	99.76%	99.87%	n/a	8 / 9 (88.9%)	OCL5_01_gtrOC1,100.0%;OCL5_02_pda2a,100.0%;OCL5_03_gtrOC13,100.0%;OCL5_04_gtrOC14,99.417%;OCL5_05_gtrOC15,100.0%;OCL5_07_htrL,99.649%;OCL5_08_gtrOC16,99.678%;OCL5_09_gtrOC17,99.696%	OCL5_06_atrOC1	0		0 / 9 (0%)		0
18737	12_W15.2	JAPQYY01.1.fsa_nt	GCF_027257655.1	CII	2019	enviromental	chick-box-paper	Germany	Central Europe	KL37	OCL6	95.07%	95.00%	n/a	19 / 20 (95%)	KL165_01_wzc,94.925%;KL165_02_wzb,92.308%;KL165_03_wza,95.71%;KL165_04_gna2,98.353%;KL165_05_psaA,99.099%;KL165_06_psaB,98.45%;KL165_07_psaC,98.701%;KL165_08_psaD,96.995%;KL165_09_psaE,97.093%;KL165_10_psaF,96.866%;KL165_11_wzx_KL33,96.89%;KL165_12_kpsS2,97.26%;KL165_14_gtr5,88.768%;KL165_15_itrA2,99.517%;KL165_16_galU,100.0%;KL165_17_ugd,99.762%;KL165_18_gpi,99.461%;KL165_19_gne1,100.0%;KL165_20…	KL165_13_wzy_KL42	0		0 / 20 (0%)		0		None	?-	89.80%	99.92%	n/a	6 / 9 (66.7%)	OCL5_01_gtrOC1,100.0%;OCL5_02_pda2a,100.0%;OCL5_03_gtrOC13,100.0%;OCL5_04_gtrOC14,99.417%;OCL5_05_gtrOC15,100.0%;OCL5_09_gtrOC17,99.696%	OCL5_06_atrOC1;OCL5_07_htrL;OCL5_08_gtrOC16	0		0 / 9 (0%)		0
18738	54_W70.1	JAPQYW01.1.fsa_nt	GCF_027257665.1	CII	2019	enviromental	chick-box-paper	Germany	Central Europe	KL14	OCL5	98.31%	92.94%	n/a	17 / 20 (85%)	KL235_01_wzc,98.764%;KL235_02_wzb,100.0%;KL235_03_wza,100.0%;KL235_04_gna2,100.0%;KL235_05_psaA,100.0%;KL235_06_psaB,98.191%;KL235_07_psaC,90.043%;KL235_09_psaJ,80.233%;KL235_10_psaF,97.436%;KL235_11_wzx_KL33,100.0%;KL235_14_gtr5,99.644%;KL235_15_itrA2,97.585%;KL235_16_galU,93.493%;KL235_17_ugd,93.824%;KL235_18_gpi,92.101%;KL235_19_gne1,99.41%;KL235_20_pgm,98.906%	KL235_08_psaI;KL235_12_kpsS2;KL235_13_wzy_KL33	1	KL77_08_psaD,100.0%	0 / 20 (0%)		0		None	?-	72.72%	99.95%	n/a	5 / 9 (55.6%)	OCL5_01_gtrOC1,100.0%;OCL5_02_pda2a,100.0%;OCL5_03_gtrOC13,100.0%;OCL5_04_gtrOC14,99.417%;OCL5_05_gtrOC15,100.0%	OCL5_06_atrOC1;OCL5_07_htrL;OCL5_08_gtrOC16;OCL5_09_gtrOC17	0		0 / 9 (0%)		0
18739	96_W118.4	JAPQYX01.1.fsa_nt	GCF_027257675.1	CII	2019	enviromental	chick-box-paper	Germany	Central Europe	KL37	OCL6	92.51%	98.68%	n/a	17 / 20 (85%)	KL33_01_wzc,96.433%;KL33_02_wzb,98.601%;KL33_03_wza,100.0%;KL33_04_gna2,100.0%;KL33_05_psaA,100.0%;KL33_06_psaB,100.0%;KL33_07_psaC,100.0%;KL33_08_psaD,99.727%;KL33_09_psaE,100.0%;KL33_10_psaF,100.0%;KL33_14_gtr5,100.0%;KL33_15_itrA2,100.0%;KL33_16_galU,100.0%;KL33_17_ugd,100.0%;KL33_18_gpi,99.641%;KL33_19_gne1,100.0%;KL33_20_pgm,98.906%	KL33_11_wzx_KL33;KL33_12_kpsS2;KL33_13_wzy_KL33	0		0 / 20 (0%)		0		Low	?-	94.99%	99.88%	n/a	7 / 9 (77.8%)	OCL5_01_gtrOC1,100.0%;OCL5_02_pda2a,100.0%;OCL5_03_gtrOC13,100.0%;OCL5_04_gtrOC14,99.417%;OCL5_05_gtrOC15,100.0%;OCL5_08_gtrOC16,99.678%;OCL5_09_gtrOC17,99.696%	OCL5_06_atrOC1;OCL5_07_htrL	0		0 / 9 (0%)		0
18740	94_W117.3	JAPQYZ01.1.fsa_nt	GCF_027257695.1	CII	2019	enviromental	chick-box-paper	Germany	Central Europe	KL37	OCL6	100.00%	98.80%	n/a	19 / 20 (95%)	KL33_01_wzc,96.433%;KL33_02_wzb,98.601%;KL33_03_wza,100.0%;KL33_04_gna2,100.0%;KL33_05_psaA,100.0%;KL33_06_psaB,100.0%;KL33_07_psaC,100.0%;KL33_08_psaD,99.727%;KL33_09_psaE,100.0%;KL33_10_psaF,100.0%;KL33_11_wzx_KL33,100.0%;KL33_12_kpsS2,100.0%;KL33_14_gtr5,100.0%;KL33_15_itrA2,100.0%;KL33_16_galU,100.0%;KL33_17_ugd,100.0%;KL33_18_gpi,99.641%;KL33_19_gne1,100.0%;KL33_20_pgm,98.906%	KL33_13_wzy_KL33	0		0 / 20 (0%)		0		None	?-	74.95%	99.92%	n/a	6 / 9 (66.7%)	OCL5_01_gtrOC1,100.0%;OCL5_02_pda2a,100.0%;OCL5_03_gtrOC13,100.0%;OCL5_04_gtrOC14,99.417%;OCL5_05_gtrOC15,100.0%;OCL5_09_gtrOC17,99.696%	OCL5_06_atrOC1;OCL5_07_htrL;OCL5_08_gtrOC16	0		0 / 9 (0%)		0
18741	82_W103.2	JAPQZA01.1.fsa_nt	GCF_027257735.1	CII	2019	enviromental	chick-box-paper	Germany	Central Europe	KL37	OCL6	86.44%	99.19%	n/a	23 / 28 (82.1%)	KL49_01_wzc,97.942%;KL49_02_wzb,99.301%;KL49_03_wza,100.0%;KL49_04_gna2,100.0%;KL49_05_lgaA,100.0%;KL49_06_lgaB,100.0%;KL49_07_lgaC,100.0%;KL49_08_lgaD,100.0%;KL49_09_lgaE,100.0%;KL49_10_lgaF,99.65%;KL49_11_elaA,100.0%;KL49_12_elaB,99.563%;KL49_13_elaC,100.0%;KL49_17_fnlA,100.0%;KL49_18_fnlB,100.0%;KL49_19_fnlC,100.0%;KL49_20_gtr20,100.0%;KL49_23_itrA3,100.0%;KL49_24_galU,99.315%;KL49_25_ugd,99.7…	KL49_14_wzy_KL49;KL49_15_gtr100;KL49_16_wzx_KL49;KL49_21_qnr3;KL49_22_itrB2	0		0 / 28 (0%)		0		None	?-	72.96%	99.92%	n/a	6 / 9 (66.7%)	OCL5_01_gtrOC1,100.0%;OCL5_02_pda2a,100.0%;OCL5_03_gtrOC13,100.0%;OCL5_04_gtrOC14,99.417%;OCL5_05_gtrOC15,100.0%;OCL5_09_gtrOC17,99.696%	OCL5_06_atrOC1;OCL5_07_htrL;OCL5_08_gtrOC16	0		0 / 9 (0%)		0
18742	68_W85.3	JAPQZB01.1.fsa_nt	GCF_027257755.1	CII	2019	enviromental	chick-box-paper	Germany	Central Europe	KL116	OCL6	74.63%	99.03%	n/a	17 / 28 (60.7%)	KL49_02_wzb,99.301%;KL49_03_wza,100.0%;KL49_04_gna2,100.0%;KL49_07_lgaC,100.0%;KL49_08_lgaD,100.0%;KL49_09_lgaE,100.0%;KL49_10_lgaF,99.65%;KL49_11_elaA,100.0%;KL49_12_elaB,99.563%;KL49_13_elaC,100.0%;KL49_18_fnlB,100.0%;KL49_19_fnlC,100.0%;KL49_23_itrA3,100.0%;KL49_24_galU,99.315%;KL49_26_gpi,99.641%;KL49_27_gne1,97.64%;KL49_28_pgm,98.031%	KL49_01_wzc;KL49_05_lgaA;KL49_06_lgaB;KL49_14_wzy_KL49;KL49_15_gtr100;KL49_16_wzx_KL49;KL49_17_fnlA;KL49_20_gtr20;KL49_21_qnr3;KL49_22_itrB2;KL49_25_ugd	0		0 / 28 (0%)		0		None	?-	84.59%	99.92%	n/a	7 / 9 (77.8%)	OCL5_01_gtrOC1,100.0%;OCL5_02_pda2a,100.0%;OCL5_03_gtrOC13,100.0%;OCL5_04_gtrOC14,99.417%;OCL5_05_gtrOC15,100.0%;OCL5_08_gtrOC16,99.678%;OCL5_09_gtrOC17,99.696%	OCL5_06_atrOC1;OCL5_07_htrL	0		0 / 9 (0%)		0
18743	13A297n	CP129245.1	GCF_030413705.1	CII	2013	Human	Urine	France	Central Europe	KL37	OCL7	100.00%	100.00%	0 bp	17 / 17 (100%)	KL14_01_wzc,100.0%;KL14_02_wzb,100.0%;KL14_03_wza,100.0%;KL14_04_gna2,100.0%;KL14_05_wzx_KL14,100.0%;KL14_06_gtr32,100.0%;KL14_07_wzy_KL14,100.0%;KL14_08_gtr33,100.0%;KL14_09_gtr25,100.0%;KL14_10_gtr5,100.0%;KL14_11_itrA2,100.0%;KL14_12_galU,100.0%;KL14_13_ugd,100.0%;KL14_14_gpi,100.0%;KL14_15_gne1,100.0%;KL14_16_pgt1,100.0%;KL14_17_pgm,100.0%		0		0 / 17 (0%)		3	KL144_08_rmlB,90.449%;KL38_10_rmlD,82.55%;KL74_12_rmlC,93.478%	Good	?-	100.00%	100.00%	n/a	9 / 10 (90%)	OCL6_01_gtrOC1,100.0%;OCL6_02_pda2,100.0%;OCL6_03_gtrOC18,100.0%;OCL6_04_gtrOC19a,100.0%;OCL6_05_rmlB,100.0%;OCL6_06_rmlD,100.0%;OCL6_08_rmlC,100.0%;OCL6_09_gtrOC20,100.0%;OCL6_10_gtrOC21,100.0%	OCL6_07_rmlA	0		0 / 10 (0%)		0
18744	HX_S58	JAVLRE01.1.fsa_nt	GCF_031581685.1	CII	NA	Human	NA	China	Asia	KL95	OCL7	100.00%	100.00%	0 bp	17 / 17 (100%)	KL14_01_wzc,100.0%;KL14_02_wzb,100.0%;KL14_03_wza,100.0%;KL14_04_gna2,100.0%;KL14_05_wzx_KL14,100.0%;KL14_06_gtr32,100.0%;KL14_07_wzy_KL14,100.0%;KL14_08_gtr33,99.682%;KL14_09_gtr25,100.0%;KL14_10_gtr5,100.0%;KL14_11_itrA2,100.0%;KL14_12_galU,100.0%;KL14_13_ugd,100.0%;KL14_14_gpi,100.0%;KL14_15_gne1,100.0%;KL14_16_pgt1,100.0%;KL14_17_pgm,100.0%		0		0 / 17 (0%)		4	KL144_08_rmlB,90.449%;KL114_11_rmlA,92.929%;KL38_10_rmlD,82.55%;KL74_12_rmlC,93.478%	Perfect		100.00%	100.00%	0 bp	10 / 10 (100%)	OCL6_01_gtrOC1,100.0%;OCL6_02_pda2,100.0%;OCL6_03_gtrOC18,100.0%;OCL6_04_gtrOC19a,100.0%;OCL6_05_rmlB,100.0%;OCL6_06_rmlD,100.0%;OCL6_07_rmlA,100.0%;OCL6_08_rmlC,100.0%;OCL6_09_gtrOC20,100.0%;OCL6_10_gtrOC21,100.0%		0		0 / 10 (0%)		0
18745	UV964	JAXOAL01.1.fsa_nt	GCF_034365685.1	CII	2003	Human	NA	Viet Nam	South East Asia	KL52	OCL5	100.00%	100.00%	0 bp	17 / 17 (100%)	KL14_01_wzc,100.0%;KL14_02_wzb,100.0%;KL14_03_wza,100.0%;KL14_04_gna2,100.0%;KL14_05_wzx_KL14,100.0%;KL14_06_gtr32,100.0%;KL14_07_wzy_KL14,100.0%;KL14_08_gtr33,100.0%;KL14_09_gtr25,100.0%;KL14_10_gtr5,100.0%;KL14_11_itrA2,100.0%;KL14_12_galU,100.0%;KL14_13_ugd,100.0%;KL14_14_gpi,100.0%;KL14_15_gne1,100.0%;KL14_16_pgt1,100.0%;KL14_17_pgm,100.0%		0		0 / 17 (0%)		4	KL144_08_rmlB,90.449%;KL114_11_rmlA,92.929%;KL38_10_rmlD,82.55%;KL74_12_rmlC,93.478%	Perfect		100.00%	100.00%	0 bp	10 / 10 (100%)	OCL6_01_gtrOC1,100.0%;OCL6_02_pda2,100.0%;OCL6_03_gtrOC18,100.0%;OCL6_04_gtrOC19a,100.0%;OCL6_05_rmlB,100.0%;OCL6_06_rmlD,100.0%;OCL6_07_rmlA,100.0%;OCL6_08_rmlC,100.0%;OCL6_09_gtrOC20,100.0%;OCL6_10_gtrOC21,100.0%		0		0 / 10 (0%)		0
18746	338an	JAXOAK01.1.fsa_nt	GCF_034365705.1	CII	2006	Human	NA	Viet Nam	South East Asia	KL37	OCL5	100.00%	100.00%	0 bp	17 / 17 (100%)	KL14_01_wzc,100.0%;KL14_02_wzb,100.0%;KL14_03_wza,100.0%;KL14_04_gna2,100.0%;KL14_05_wzx_KL14,100.0%;KL14_06_gtr32,100.0%;KL14_07_wzy_KL14,100.0%;KL14_08_gtr33,100.0%;KL14_09_gtr25,100.0%;KL14_10_gtr5,100.0%;KL14_11_itrA2,100.0%;KL14_12_galU,100.0%;KL14_13_ugd,100.0%;KL14_14_gpi,100.0%;KL14_15_gne1,100.0%;KL14_16_pgt1,100.0%;KL14_17_pgm,100.0%		0		0 / 17 (0%)		4	KL144_08_rmlB,90.449%;KL114_11_rmlA,92.929%;KL38_10_rmlD,82.55%;KL74_12_rmlC,93.478%	Perfect		100.00%	100.00%	0 bp	10 / 10 (100%)	OCL6_01_gtrOC1,100.0%;OCL6_02_pda2,100.0%;OCL6_03_gtrOC18,100.0%;OCL6_04_gtrOC19a,100.0%;OCL6_05_rmlB,100.0%;OCL6_06_rmlD,100.0%;OCL6_07_rmlA,100.0%;OCL6_08_rmlC,100.0%;OCL6_09_gtrOC20,100.0%;OCL6_10_gtrOC21,100.0%		0		0 / 10 (0%)		0
18747	266an	JAXOAH01.1.fsa_nt	GCF_034365725.1	CII	2005	Human	NA	Viet Nam	South East Asia	KL37	OCL5	100.00%	100.00%	0 bp	17 / 17 (100%)	KL14_01_wzc,100.0%;KL14_02_wzb,100.0%;KL14_03_wza,100.0%;KL14_04_gna2,100.0%;KL14_05_wzx_KL14,100.0%;KL14_06_gtr32,100.0%;KL14_07_wzy_KL14,100.0%;KL14_08_gtr33,100.0%;KL14_09_gtr25,100.0%;KL14_10_gtr5,100.0%;KL14_11_itrA2,100.0%;KL14_12_galU,100.0%;KL14_13_ugd,100.0%;KL14_14_gpi,100.0%;KL14_15_gne1,100.0%;KL14_16_pgt1,100.0%;KL14_17_pgm,100.0%		0		0 / 17 (0%)		4	KL144_08_rmlB,90.449%;KL114_11_rmlA,92.929%;KL38_10_rmlD,82.55%;KL74_12_rmlC,93.478%	Perfect		100.00%	100.00%	0 bp	10 / 10 (100%)	OCL6_01_gtrOC1,100.0%;OCL6_02_pda2,100.0%;OCL6_03_gtrOC18,100.0%;OCL6_04_gtrOC19a,100.0%;OCL6_05_rmlB,100.0%;OCL6_06_rmlD,100.0%;OCL6_07_rmlA,100.0%;OCL6_08_rmlC,100.0%;OCL6_09_gtrOC20,100.0%;OCL6_10_gtrOC21,100.0%		0		0 / 10 (0%)		0
18748	259an	JAXOAG01.1.fsa_nt	GCF_034365745.1	CII	2005	Human	NA	Viet Nam	South East Asia	KL37	OCL5	100.00%	100.00%	0 bp	17 / 17 (100%)	KL14_01_wzc,100.0%;KL14_02_wzb,100.0%;KL14_03_wza,100.0%;KL14_04_gna2,100.0%;KL14_05_wzx_KL14,100.0%;KL14_06_gtr32,100.0%;KL14_07_wzy_KL14,100.0%;KL14_08_gtr33,100.0%;KL14_09_gtr25,99.71%;KL14_10_gtr5,100.0%;KL14_11_itrA2,100.0%;KL14_12_galU,100.0%;KL14_13_ugd,100.0%;KL14_14_gpi,100.0%;KL14_15_gne1,100.0%;KL14_16_pgt1,100.0%;KL14_17_pgm,100.0%		0		0 / 17 (0%)		4	KL144_08_rmlB,90.449%;KL114_11_rmlA,92.929%;KL38_10_rmlD,82.55%;KL74_12_rmlC,93.478%	Perfect		100.00%	100.00%	0 bp	10 / 10 (100%)	OCL6_01_gtrOC1,100.0%;OCL6_02_pda2,100.0%;OCL6_03_gtrOC18,100.0%;OCL6_04_gtrOC19a,100.0%;OCL6_05_rmlB,100.0%;OCL6_06_rmlD,100.0%;OCL6_07_rmlA,100.0%;OCL6_08_rmlC,100.0%;OCL6_09_gtrOC20,100.0%;OCL6_10_gtrOC21,100.0%		0		0 / 10 (0%)		0
18749	238an	JAXOAF01.1.fsa_nt	GCF_034365765.1	CII	2005	Human	NA	Viet Nam	South East Asia	KL14	OCL5	100.00%	100.00%	0 bp	17 / 17 (100%)	KL14_01_wzc,100.0%;KL14_02_wzb,100.0%;KL14_03_wza,100.0%;KL14_04_gna2,100.0%;KL14_05_wzx_KL14,100.0%;KL14_06_gtr32,100.0%;KL14_07_wzy_KL14,100.0%;KL14_08_gtr33,100.0%;KL14_09_gtr25,100.0%;KL14_10_gtr5,100.0%;KL14_11_itrA2,100.0%;KL14_12_galU,100.0%;KL14_13_ugd,100.0%;KL14_14_gpi,100.0%;KL14_15_gne1,100.0%;KL14_16_pgt1,100.0%;KL14_17_pgm,100.0%		0		0 / 17 (0%)		4	KL144_08_rmlB,90.449%;KL114_11_rmlA,92.929%;KL38_10_rmlD,82.55%;KL74_12_rmlC,93.478%	Very high		100.00%	99.99%	0 bp	10 / 10 (100%)	OCL6_01_gtrOC1,100.0%;OCL6_02_pda2,100.0%;OCL6_03_gtrOC18,100.0%;OCL6_04_gtrOC19a,100.0%;OCL6_05_rmlB,100.0%;OCL6_06_rmlD,100.0%;OCL6_07_rmlA,100.0%;OCL6_08_rmlC,100.0%;OCL6_09_gtrOC20,99.62%;OCL6_10_gtrOC21,100.0%		0		0 / 10 (0%)		0
18750	295C	JAXOAJ01.1.fsa_nt	GCF_034365785.1	CII	2005	Human	NA	Viet Nam	South East Asia	KL37	OCL5	99.94%	94.10%	n/a	13 / 17 (76.5%)	KL139_01_wzc,98.77%;KL139_02_wzb,99.301%;KL139_03_wza,100.0%;KL139_04_gna2,99.765%;KL139_05_wzx_KL14,98.372%;KL139_06_gtr32,99.684%;KL139_11_itrA2,99.517%;KL139_12_galU,99.315%;KL139_13_ugd,99.525%;KL139_14_gpi,97.127%;KL139_15_gne1,97.647%;KL139_16_pgt1,90.228%;KL139_17_pgm,99.344%	KL139_07_wzy_KL14;KL139_08_gtr144;KL139_09_gtr77;KL139_10_gtr9	3	KL14_09_gtr25,100.0%;KL14_08_gtr33,100.0%;KL116_10_gtr5,100.0%	0 / 17 (0%)		4	KL144_08_rmlB,90.449%;KL114_11_rmlA,92.929%;KL38_10_rmlD,82.55%;KL74_12_rmlC,93.478%	Perfect		100.00%	100.00%	0 bp	10 / 10 (100%)	OCL6_01_gtrOC1,100.0%;OCL6_02_pda2,100.0%;OCL6_03_gtrOC18,100.0%;OCL6_04_gtrOC19a,100.0%;OCL6_05_rmlB,100.0%;OCL6_06_rmlD,100.0%;OCL6_07_rmlA,100.0%;OCL6_08_rmlC,100.0%;OCL6_09_gtrOC20,100.0%;OCL6_10_gtrOC21,100.0%		0		0 / 10 (0%)		0
18751	276ax	JAXOAI01.1.fsa_nt	GCF_034365805.1	CII	2005	Human	NA	Viet Nam	South East Asia	KL37	OCL5	100.00%	100.00%	0 bp	17 / 17 (100%)	KL14_01_wzc,100.0%;KL14_02_wzb,100.0%;KL14_03_wza,100.0%;KL14_04_gna2,100.0%;KL14_05_wzx_KL14,100.0%;KL14_06_gtr32,100.0%;KL14_07_wzy_KL14,100.0%;KL14_08_gtr33,100.0%;KL14_09_gtr25,100.0%;KL14_10_gtr5,100.0%;KL14_11_itrA2,100.0%;KL14_12_galU,100.0%;KL14_13_ugd,100.0%;KL14_14_gpi,100.0%;KL14_15_gne1,100.0%;KL14_16_pgt1,100.0%;KL14_17_pgm,100.0%		0		0 / 17 (0%)		4	KL144_08_rmlB,90.449%;KL114_11_rmlA,92.929%;KL38_10_rmlD,82.55%;KL74_12_rmlC,93.478%	Perfect		100.00%	100.00%	0 bp	10 / 10 (100%)	OCL6_01_gtrOC1,100.0%;OCL6_02_pda2,100.0%;OCL6_03_gtrOC18,100.0%;OCL6_04_gtrOC19a,100.0%;OCL6_05_rmlB,100.0%;OCL6_06_rmlD,100.0%;OCL6_07_rmlA,100.0%;OCL6_08_rmlC,100.0%;OCL6_09_gtrOC20,100.0%;OCL6_10_gtrOC21,100.0%		0		0 / 10 (0%)		0
18752	338ax	JAXOAM01.1.fsa_nt	GCF_034365825.1	CII	2006	Human	NA	Viet Nam	South East Asia	KL37	OCL5	100.00%	100.00%	0 bp	17 / 17 (100%)	KL14_01_wzc,100.0%;KL14_02_wzb,100.0%;KL14_03_wza,100.0%;KL14_04_gna2,100.0%;KL14_05_wzx_KL14,100.0%;KL14_06_gtr32,100.0%;KL14_07_wzy_KL14,100.0%;KL14_08_gtr33,100.0%;KL14_09_gtr25,100.0%;KL14_10_gtr5,100.0%;KL14_11_itrA2,100.0%;KL14_12_galU,100.0%;KL14_13_ugd,100.0%;KL14_14_gpi,100.0%;KL14_15_gne1,100.0%;KL14_16_pgt1,100.0%;KL14_17_pgm,100.0%		0		0 / 17 (0%)		4	KL144_08_rmlB,90.449%;KL114_11_rmlA,92.929%;KL38_10_rmlD,82.55%;KL74_12_rmlC,93.478%	High	-	100.00%	100.00%	+1189 bp	9 / 10 (90%)	OCL6_01_gtrOC1,100.0%;OCL6_02_pda2,100.0%;OCL6_03_gtrOC18,100.0%;OCL6_04_gtrOC19a,100.0%;OCL6_05_rmlB,100.0%;OCL6_06_rmlD,100.0%;OCL6_07_rmlA,100.0%;OCL6_08_rmlC,100.0%;OCL6_10_gtrOC21,100.0%	OCL6_09_gtrOC20	0		0 / 10 (0%)		0
18753	UV973	JAXOAN01.1.fsa_nt	GCF_034365845.1	CII	2003	Human	NA	Viet Nam	South East Asia	KL52	OCL5	100.00%	100.00%	0 bp	17 / 17 (100%)	KL14_01_wzc,100.0%;KL14_02_wzb,100.0%;KL14_03_wza,100.0%;KL14_04_gna2,100.0%;KL14_05_wzx_KL14,100.0%;KL14_06_gtr32,100.0%;KL14_07_wzy_KL14,100.0%;KL14_08_gtr33,100.0%;KL14_09_gtr25,100.0%;KL14_10_gtr5,100.0%;KL14_11_itrA2,100.0%;KL14_12_galU,100.0%;KL14_13_ugd,100.0%;KL14_14_gpi,100.0%;KL14_15_gne1,100.0%;KL14_16_pgt1,100.0%;KL14_17_pgm,100.0%		0		0 / 17 (0%)		4	KL144_08_rmlB,90.449%;KL114_11_rmlA,92.929%;KL38_10_rmlD,82.55%;KL74_12_rmlC,93.478%	High	-	100.00%	100.00%	+1189 bp	9 / 10 (90%)	OCL6_01_gtrOC1,100.0%;OCL6_02_pda2,100.0%;OCL6_03_gtrOC18,100.0%;OCL6_04_gtrOC19a,100.0%;OCL6_05_rmlB,100.0%;OCL6_06_rmlD,100.0%;OCL6_07_rmlA,100.0%;OCL6_08_rmlC,100.0%;OCL6_10_gtrOC21,100.0%	OCL6_09_gtrOC20	0		0 / 10 (0%)		0
18754	741019	JZBZ01.1.fsa_nt	GCA_001007775.1	CIII	2011	Human	Body fluid	Argentina	South America	KL9	OCL10	100.00%	100.00%	0 bp	17 / 17 (100%)	KL14_01_wzc,100.0%;KL14_02_wzb,100.0%;KL14_03_wza,100.0%;KL14_04_gna2,100.0%;KL14_05_wzx_KL14,100.0%;KL14_06_gtr32,100.0%;KL14_07_wzy_KL14,99.783%;KL14_08_gtr33,100.0%;KL14_09_gtr25,100.0%;KL14_10_gtr5,100.0%;KL14_11_itrA2,100.0%;KL14_12_galU,100.0%;KL14_13_ugd,100.0%;KL14_14_gpi,100.0%;KL14_15_gne1,100.0%;KL14_16_pgt1,100.0%;KL14_17_pgm,100.0%		0		0 / 17 (0%)		4	KL144_08_rmlB,90.449%;KL114_11_rmlA,92.929%;KL38_10_rmlD,82.55%;KL74_12_rmlC,93.478%	Perfect		100.00%	100.00%	0 bp	10 / 10 (100%)	OCL6_01_gtrOC1,100.0%;OCL6_02_pda2,100.0%;OCL6_03_gtrOC18,100.0%;OCL6_04_gtrOC19a,100.0%;OCL6_05_rmlB,100.0%;OCL6_06_rmlD,100.0%;OCL6_07_rmlA,100.0%;OCL6_08_rmlC,100.0%;OCL6_09_gtrOC20,100.0%;OCL6_10_gtrOC21,100.0%		0		0 / 10 (0%)		0
18755	MC51	QXOY01.1.fsa_nt	GCA_003595815.1	CIII	2016	Human	Wound	Bolivia	South America	KL37	OCL10	99.93%	94.09%	n/a	14 / 17 (82.4%)	KL139_01_wzc,98.77%;KL139_02_wzb,99.301%;KL139_03_wza,100.0%;KL139_04_gna2,99.765%;KL139_05_wzx_KL14,98.372%;KL139_06_gtr32,99.684%;KL139_07_wzy_KL14,99.545%;KL139_11_itrA2,99.517%;KL139_12_galU,99.315%;KL139_13_ugd,99.525%;KL139_14_gpi,97.127%;KL139_15_gne1,97.647%;KL139_16_pgt1,90.228%;KL139_17_pgm,99.344%	KL139_08_gtr144;KL139_09_gtr77;KL139_10_gtr9	3	KL14_09_gtr25,100.0%;KL14_08_gtr33,100.0%;KL116_10_gtr5,100.0%	0 / 17 (0%)		4	KL144_08_rmlB,90.449%;KL114_11_rmlA,92.929%;KL38_10_rmlD,82.55%;KL74_12_rmlC,93.478%	Perfect		100.00%	100.00%	0 bp	10 / 10 (100%)	OCL6_01_gtrOC1,100.0%;OCL6_02_pda2,100.0%;OCL6_03_gtrOC18,100.0%;OCL6_04_gtrOC19a,100.0%;OCL6_05_rmlB,100.0%;OCL6_06_rmlD,100.0%;OCL6_07_rmlA,100.0%;OCL6_08_rmlC,100.0%;OCL6_09_gtrOC20,100.0%;OCL6_10_gtrOC21,100.0%		0		0 / 10 (0%)		0
18756	MC39	QXPC01.1.fsa_nt	GCA_003595865.1	CIII	2016	Human	Urine	Bolivia	South America	KL37	OCL10	100.00%	100.00%	0 bp	17 / 17 (100%)	KL14_01_wzc,100.0%;KL14_02_wzb,100.0%;KL14_03_wza,100.0%;KL14_04_gna2,100.0%;KL14_05_wzx_KL14,100.0%;KL14_06_gtr32,100.0%;KL14_07_wzy_KL14,99.783%;KL14_08_gtr33,100.0%;KL14_09_gtr25,100.0%;KL14_10_gtr5,100.0%;KL14_11_itrA2,100.0%;KL14_12_galU,100.0%;KL14_13_ugd,100.0%;KL14_14_gpi,100.0%;KL14_15_gne1,100.0%;KL14_16_pgt1,100.0%;KL14_17_pgm,100.0%		0		0 / 17 (0%)		4	KL144_08_rmlB,90.449%;KL114_11_rmlA,92.929%;KL38_10_rmlD,82.55%;KL74_12_rmlC,93.478%	Good	?	100.00%	100.00%	n/a	10 / 10 (100%)	OCL6_01_gtrOC1,100.0%;OCL6_02_pda2,100.0%;OCL6_03_gtrOC18,100.0%;OCL6_04_gtrOC19a,100.0%;OCL6_05_rmlB,100.0%;OCL6_06_rmlD,100.0%;OCL6_07_rmlA,100.0%;OCL6_08_rmlC,100.0%;OCL6_09_gtrOC20,100.0%;OCL6_10_gtrOC21,100.0%		0		0 / 10 (0%)		0
18757	MC57	QXOW01.1.fsa_nt	GCA_003596125.1	CIII	2016	Human	Respiratory sample	Bolivia	South America	KL37	OCL10	100.00%	100.00%	0 bp	17 / 17 (100%)	KL14_01_wzc,100.0%;KL14_02_wzb,100.0%;KL14_03_wza,100.0%;KL14_04_gna2,100.0%;KL14_05_wzx_KL14,100.0%;KL14_06_gtr32,100.0%;KL14_07_wzy_KL14,100.0%;KL14_08_gtr33,100.0%;KL14_09_gtr25,100.0%;KL14_10_gtr5,100.0%;KL14_11_itrA2,100.0%;KL14_12_galU,100.0%;KL14_13_ugd,100.0%;KL14_14_gpi,100.0%;KL14_15_gne1,100.0%;KL14_16_pgt1,100.0%;KL14_17_pgm,100.0%		0		0 / 17 (0%)		4	KL144_08_rmlB,90.449%;KL114_11_rmlA,92.929%;KL38_10_rmlD,82.55%;KL74_12_rmlC,93.478%	Perfect		100.00%	100.00%	0 bp	10 / 10 (100%)	OCL6_01_gtrOC1,100.0%;OCL6_02_pda2,100.0%;OCL6_03_gtrOC18,100.0%;OCL6_04_gtrOC19a,100.0%;OCL6_05_rmlB,100.0%;OCL6_06_rmlD,100.0%;OCL6_07_rmlA,100.0%;OCL6_08_rmlC,100.0%;OCL6_09_gtrOC20,100.0%;OCL6_10_gtrOC21,100.0%		0		0 / 10 (0%)		0
18758	UPAB1	CP032215.1	GCA_006843645.1	CIII	2016	Human	Urine	Argentina	South America	KL149	OCL5	100.00%	100.00%	0 bp	17 / 17 (100%)	KL14_01_wzc,100.0%;KL14_02_wzb,100.0%;KL14_03_wza,100.0%;KL14_04_gna2,100.0%;KL14_05_wzx_KL14,100.0%;KL14_06_gtr32,100.0%;KL14_07_wzy_KL14,100.0%;KL14_08_gtr33,100.0%;KL14_09_gtr25,100.0%;KL14_10_gtr5,100.0%;KL14_11_itrA2,100.0%;KL14_12_galU,100.0%;KL14_13_ugd,100.0%;KL14_14_gpi,100.0%;KL14_15_gne1,100.0%;KL14_16_pgt1,100.0%;KL14_17_pgm,100.0%		0		0 / 17 (0%)		4	KL144_08_rmlB,90.449%;KL114_11_rmlA,92.929%;KL38_10_rmlD,82.55%;KL74_12_rmlC,93.478%	Perfect		100.00%	100.00%	0 bp	10 / 10 (100%)	OCL6_01_gtrOC1,100.0%;OCL6_02_pda2,100.0%;OCL6_03_gtrOC18,100.0%;OCL6_04_gtrOC19a,100.0%;OCL6_05_rmlB,100.0%;OCL6_06_rmlD,100.0%;OCL6_07_rmlA,100.0%;OCL6_08_rmlC,100.0%;OCL6_09_gtrOC20,100.0%;OCL6_10_gtrOC21,100.0%		0		0 / 10 (0%)		0
18759	MC102	QXOC01.1.fsa_nt	GCA_003584275.1	CIII	2016	Human	Wound	Bolivia	South America	KL22	OCL5	100.00%	100.00%	0 bp	17 / 17 (100%)	KL14_01_wzc,100.0%;KL14_02_wzb,100.0%;KL14_03_wza,100.0%;KL14_04_gna2,100.0%;KL14_05_wzx_KL14,100.0%;KL14_06_gtr32,100.0%;KL14_07_wzy_KL14,100.0%;KL14_08_gtr33,100.0%;KL14_09_gtr25,100.0%;KL14_10_gtr5,100.0%;KL14_11_itrA2,100.0%;KL14_12_galU,100.0%;KL14_13_ugd,100.0%;KL14_14_gpi,100.0%;KL14_15_gne1,100.0%;KL14_16_pgt1,100.0%;KL14_17_pgm,100.0%		0		0 / 17 (0%)		4	KL144_08_rmlB,90.449%;KL114_11_rmlA,92.929%;KL38_10_rmlD,82.55%;KL74_12_rmlC,93.478%	Perfect		100.00%	100.00%	0 bp	10 / 10 (100%)	OCL6_01_gtrOC1,100.0%;OCL6_02_pda2,100.0%;OCL6_03_gtrOC18,100.0%;OCL6_04_gtrOC19a,100.0%;OCL6_05_rmlB,100.0%;OCL6_06_rmlD,100.0%;OCL6_07_rmlA,100.0%;OCL6_08_rmlC,100.0%;OCL6_09_gtrOC20,100.0%;OCL6_10_gtrOC21,100.0%		0		0 / 10 (0%)		0
18760	MC100	QYCS01.1.fsa_nt	GCA_003584315.1	CIII	2016	Human	Respiratory sample	Bolivia	South America	KL22	OCL5	100.00%	100.00%	0 bp	17 / 17 (100%)	KL14_01_wzc,100.0%;KL14_02_wzb,100.0%;KL14_03_wza,100.0%;KL14_04_gna2,100.0%;KL14_05_wzx_KL14,100.0%;KL14_06_gtr32,100.0%;KL14_07_wzy_KL14,100.0%;KL14_08_gtr33,100.0%;KL14_09_gtr25,100.0%;KL14_10_gtr5,100.0%;KL14_11_itrA2,100.0%;KL14_12_galU,100.0%;KL14_13_ugd,100.0%;KL14_14_gpi,100.0%;KL14_15_gne1,100.0%;KL14_16_pgt1,100.0%;KL14_17_pgm,100.0%		0		0 / 17 (0%)		4	KL144_08_rmlB,90.449%;KL114_11_rmlA,92.929%;KL38_10_rmlD,82.55%;KL74_12_rmlC,93.478%	Perfect		100.00%	100.00%	0 bp	10 / 10 (100%)	OCL6_01_gtrOC1,100.0%;OCL6_02_pda2,100.0%;OCL6_03_gtrOC18,100.0%;OCL6_04_gtrOC19a,100.0%;OCL6_05_rmlB,100.0%;OCL6_06_rmlD,100.0%;OCL6_07_rmlA,100.0%;OCL6_08_rmlC,100.0%;OCL6_09_gtrOC20,100.0%;OCL6_10_gtrOC21,100.0%		0		0 / 10 (0%)		0
18761	MC32	QXPG01.1.fsa_nt	GCA_003595935.1	CIII	2016	Human	Wound	Bolivia	South America	KL22	OCL5	86.94%	93.23%	n/a	11 / 17 (64.7%)	KL139_01_wzc,98.77%;KL139_02_wzb,99.301%;KL139_03_wza,100.0%;KL139_04_gna2,99.765%;KL139_11_itrA2,99.517%;KL139_12_galU,99.315%;KL139_13_ugd,99.525%;KL139_14_gpi,97.127%;KL139_15_gne1,97.647%;KL139_16_pgt1,90.228%;KL139_17_pgm,99.344%	KL139_05_wzx_KL14;KL139_06_gtr32;KL139_07_wzy_KL14;KL139_08_gtr144;KL139_09_gtr77;KL139_10_gtr9	3	KL14_09_gtr25,100.0%;KL14_08_gtr33,100.0%;KL116_10_gtr5,100.0%	0 / 17 (0%)		4	KL144_08_rmlB,90.449%;KL114_11_rmlA,92.929%;KL38_10_rmlD,82.55%;KL74_12_rmlC,93.478%	Perfect		100.00%	100.00%	0 bp	10 / 10 (100%)	OCL6_01_gtrOC1,100.0%;OCL6_02_pda2,100.0%;OCL6_03_gtrOC18,100.0%;OCL6_04_gtrOC19a,100.0%;OCL6_05_rmlB,100.0%;OCL6_06_rmlD,100.0%;OCL6_07_rmlA,100.0%;OCL6_08_rmlC,100.0%;OCL6_09_gtrOC20,100.0%;OCL6_10_gtrOC21,100.0%		0		0 / 10 (0%)		0
18762	Ab376	JABACK01.1.fsa_nt	GCA_012524275.1	CIII	2011	Human	Indwelling device	Argentina	South America	KL149	OCL5	100.00%	100.00%	0 bp	17 / 17 (100%)	KL14_01_wzc,100.0%;KL14_02_wzb,100.0%;KL14_03_wza,100.0%;KL14_04_gna2,100.0%;KL14_05_wzx_KL14,100.0%;KL14_06_gtr32,100.0%;KL14_07_wzy_KL14,100.0%;KL14_08_gtr33,100.0%;KL14_09_gtr25,100.0%;KL14_10_gtr5,100.0%;KL14_11_itrA2,100.0%;KL14_12_galU,100.0%;KL14_13_ugd,100.0%;KL14_14_gpi,100.0%;KL14_15_gne1,100.0%;KL14_16_pgt1,100.0%;KL14_17_pgm,100.0%		0		0 / 17 (0%)		4	KL144_08_rmlB,90.449%;KL114_11_rmlA,92.929%;KL38_10_rmlD,82.55%;KL74_12_rmlC,93.478%	Perfect		100.00%	100.00%	0 bp	10 / 10 (100%)	OCL6_01_gtrOC1,100.0%;OCL6_02_pda2,100.0%;OCL6_03_gtrOC18,100.0%;OCL6_04_gtrOC19a,100.0%;OCL6_05_rmlB,100.0%;OCL6_06_rmlD,100.0%;OCL6_07_rmlA,100.0%;OCL6_08_rmlC,100.0%;OCL6_09_gtrOC20,100.0%;OCL6_10_gtrOC21,100.0%		0		0 / 10 (0%)		0
18763	MC29	QYCW01.1.fsa_nt	GCA_003584485.1	CIII	2016	Human	Urine	Bolivia	South America	KL33	OCL5	100.00%	98.15%	-4 bp	20 / 20 (100%)	KL200_01_wzc,100.0%;KL200_02_wzb,100.0%;KL200_03_wza,99.732%;KL200_04_gna2,100.0%;KL200_05_wzx_KL32,100.0%;KL200_06_gtr67,100.0%;KL200_07_gtr68,100.0%;KL200_08_wzy_KL32,99.727%;KL200_09_gtr69,100.0%;KL200_10_gtr70,100.0%;KL200_11_ugd3,100.0%;KL200_12_atr9,100.0%;KL200_13_orf_KL32,100.0%;KL200_14_itrA2,100.0%;KL200_15_galU,99.658%;KL200_16_ugd,99.287%;KL200_17_gpi,98.923%;KL200_18_gne1,97.647%;KL2…		0		0 / 20 (0%)		4	KL144_08_rmlB,90.449%;KL114_11_rmlA,92.929%;KL38_10_rmlD,82.55%;KL74_12_rmlC,93.478%	Perfect		100.00%	100.00%	0 bp	10 / 10 (100%)	OCL6_01_gtrOC1,100.0%;OCL6_02_pda2,100.0%;OCL6_03_gtrOC18,100.0%;OCL6_04_gtrOC19a,100.0%;OCL6_05_rmlB,100.0%;OCL6_06_rmlD,100.0%;OCL6_07_rmlA,100.0%;OCL6_08_rmlC,100.0%;OCL6_09_gtrOC20,100.0%;OCL6_10_gtrOC21,100.0%		0		0 / 10 (0%)		0
18764	MC34	QXPF01.1.fsa_nt	GCA_003595925.1	CIII	2016	Human	Respiratory sample	Bolivia	South America	KL165	OCL5	81.53%	89.15%	n/a	11 / 19 (57.9%)	KL226_01_wzc,98.634%;KL226_02_wzb,99.301%;KL226_03_wza,99.455%;KL226_04_gna2,96.714%;KL226_05_rmlB,80.563%;KL226_14_galU,95.89%;KL226_15_ugd,98.575%;KL226_16_gpi,97.127%;KL226_17_gne1,98.235%;KL226_18_pgt1,88.809%;KL226_19_pgm,98.687%	KL226_06_rmlD;KL226_07_rmlA;KL226_08_rmlC;KL226_09_wzx_KL185;KL226_10_wzy_KL226;KL226_11_gtr251;KL226_12_gtr252;KL226_13_itrA3	4	KL114_11_rmlA,92.929%;KL38_10_rmlD,82.55%;KL100_14_itrA2,99.548%;KL74_12_rmlC,93.478%	0 / 19 (0%)		2	KL164_13_orf_KL32,100.0%;KL200_12_atr9,100.0%	Very high		100.00%	99.99%	0 bp	10 / 10 (100%)	OCL6_01_gtrOC1,100.0%;OCL6_02_pda2,100.0%;OCL6_03_gtrOC18,100.0%;OCL6_04_gtrOC19a,100.0%;OCL6_05_rmlB,100.0%;OCL6_06_rmlD,100.0%;OCL6_07_rmlA,100.0%;OCL6_08_rmlC,100.0%;OCL6_09_gtrOC20,100.0%;OCL6_10_gtrOC21,99.681%		0		0 / 10 (0%)		0
18765	MC18	QXPM01.1.fsa_nt	GCA_003596205.1	CIII	2016	Human	Indwelling device	Bolivia	South America	KL235	OCL5	100.00%	100.00%	0 bp	17 / 17 (100%)	KL14_01_wzc,100.0%;KL14_02_wzb,100.0%;KL14_03_wza,100.0%;KL14_04_gna2,100.0%;KL14_05_wzx_KL14,100.0%;KL14_06_gtr32,100.0%;KL14_07_wzy_KL14,100.0%;KL14_08_gtr33,100.0%;KL14_09_gtr25,100.0%;KL14_10_gtr5,100.0%;KL14_11_itrA2,100.0%;KL14_12_galU,100.0%;KL14_13_ugd,100.0%;KL14_14_gpi,100.0%;KL14_15_gne1,100.0%;KL14_16_pgt1,100.0%;KL14_17_pgm,100.0%		0		0 / 17 (0%)		0		Very high		100.00%	99.78%	+1 bp	9 / 9 (100%)	OCL5_01_gtrOC1,98.311%;OCL5_02_pda2a,100.0%;OCL5_03_gtrOC13,100.0%;OCL5_04_gtrOC14,100.0%;OCL5_05_gtrOC15,100.0%;OCL5_06_atrOC1,99.669%;OCL5_07_htrL,99.649%;OCL5_08_gtrOC16,99.678%;OCL5_09_gtrOC17,99.696%		0		0 / 9 (0%)		0
18766	MC63	QXOS01.1.fsa_nt	GCA_003595685.1	CIII	2016	Human	Body fluid	Bolivia	South America	KL33	OCL5	100.00%	100.00%	0 bp	17 / 17 (100%)	KL14_01_wzc,100.0%;KL14_02_wzb,100.0%;KL14_03_wza,100.0%;KL14_04_gna2,100.0%;KL14_05_wzx_KL14,100.0%;KL14_06_gtr32,100.0%;KL14_07_wzy_KL14,100.0%;KL14_08_gtr33,100.0%;KL14_09_gtr25,99.71%;KL14_10_gtr5,100.0%;KL14_11_itrA2,100.0%;KL14_12_galU,100.0%;KL14_13_ugd,100.0%;KL14_14_gpi,100.0%;KL14_15_gne1,100.0%;KL14_16_pgt1,100.0%;KL14_17_pgm,100.0%		0		0 / 17 (0%)		0		Very high		100.00%	99.78%	+1 bp	9 / 9 (100%)	OCL5_01_gtrOC1,98.311%;OCL5_02_pda2a,100.0%;OCL5_03_gtrOC13,100.0%;OCL5_04_gtrOC14,100.0%;OCL5_05_gtrOC15,100.0%;OCL5_06_atrOC1,99.669%;OCL5_07_htrL,99.649%;OCL5_08_gtrOC16,99.678%;OCL5_09_gtrOC17,99.696%		0		0 / 9 (0%)		0
18767	MC78	QXOK01.1.fsa_nt	GCA_003584385.1	CIII	2016	Human	NA	Bolivia	South America	KL33	OCL5	100.00%	100.00%	0 bp	17 / 17 (100%)	KL14_01_wzc,100.0%;KL14_02_wzb,100.0%;KL14_03_wza,100.0%;KL14_04_gna2,100.0%;KL14_05_wzx_KL14,100.0%;KL14_06_gtr32,100.0%;KL14_07_wzy_KL14,100.0%;KL14_08_gtr33,100.0%;KL14_09_gtr25,99.71%;KL14_10_gtr5,100.0%;KL14_11_itrA2,100.0%;KL14_12_galU,100.0%;KL14_13_ugd,100.0%;KL14_14_gpi,100.0%;KL14_15_gne1,100.0%;KL14_16_pgt1,100.0%;KL14_17_pgm,100.0%		0		0 / 17 (0%)		0		Very high		100.00%	99.78%	+1 bp	9 / 9 (100%)	OCL5_01_gtrOC1,98.311%;OCL5_02_pda2a,100.0%;OCL5_03_gtrOC13,100.0%;OCL5_04_gtrOC14,100.0%;OCL5_05_gtrOC15,100.0%;OCL5_06_atrOC1,99.669%;OCL5_07_htrL,99.649%;OCL5_08_gtrOC16,99.678%;OCL5_09_gtrOC17,99.696%		0		0 / 9 (0%)		0
18768	MC27	QXPI01.1.fsa_nt	GCA_003596175.1	CIII	2016	Human	Wound	Bolivia	South America	KL49	OCL5	87.65%	93.70%	n/a	12 / 17 (70.6%)	KL139_01_wzc,98.77%;KL139_02_wzb,99.301%;KL139_03_wza,100.0%;KL139_04_gna2,99.765%;KL139_05_wzx_KL14,98.372%;KL139_11_itrA2,99.517%;KL139_12_galU,99.315%;KL139_13_ugd,99.525%;KL139_14_gpi,97.127%;KL139_15_gne1,97.647%;KL139_16_pgt1,90.065%;KL139_17_pgm,99.344%	KL139_06_gtr32;KL139_07_wzy_KL14;KL139_08_gtr144;KL139_09_gtr77;KL139_10_gtr9	2	KL14_09_gtr25,100.0%;KL116_10_gtr5,100.0%	0 / 17 (0%)		4	KL144_08_rmlB,90.449%;KL114_11_rmlA,92.929%;KL38_10_rmlD,82.55%;KL74_12_rmlC,93.478%	Good	?-	100.00%	99.99%	n/a	9 / 10 (90%)	OCL6_01_gtrOC1,100.0%;OCL6_02_pda2,100.0%;OCL6_03_gtrOC18,100.0%;OCL6_04_gtrOC19a,100.0%;OCL6_05_rmlB,100.0%;OCL6_06_rmlD,100.0%;OCL6_07_rmlA,100.0%;OCL6_08_rmlC,100.0%;OCL6_09_gtrOC20,100.0%	OCL6_10_gtrOC21	0		0 / 10 (0%)		0
18769	MC71	QXOP01.1.fsa_nt	GCA_003584455.1	CIII	2016	Human	Wound	Bolivia	South America	KL49	OCL5	81.53%	89.16%	n/a	11 / 19 (57.9%)	KL226_01_wzc,98.634%;KL226_02_wzb,99.301%;KL226_03_wza,99.455%;KL226_04_gna2,96.714%;KL226_05_rmlB,80.563%;KL226_14_galU,95.89%;KL226_15_ugd,98.575%;KL226_16_gpi,97.127%;KL226_17_gne1,98.235%;KL226_18_pgt1,88.989%;KL226_19_pgm,98.687%	KL226_06_rmlD;KL226_07_rmlA;KL226_08_rmlC;KL226_09_wzx_KL185;KL226_10_wzy_KL226;KL226_11_gtr251;KL226_12_gtr252;KL226_13_itrA3	4	KL114_11_rmlA,92.929%;KL38_10_rmlD,82.55%;KL100_14_itrA2,99.548%;KL74_12_rmlC,93.478%	0 / 19 (0%)		2	KL164_13_orf_KL32,100.0%;KL200_12_atr9,100.0%	Very high		100.00%	99.99%	0 bp	10 / 10 (100%)	OCL6_01_gtrOC1,100.0%;OCL6_02_pda2,100.0%;OCL6_03_gtrOC18,100.0%;OCL6_04_gtrOC19a,100.0%;OCL6_05_rmlB,100.0%;OCL6_06_rmlD,100.0%;OCL6_07_rmlA,100.0%;OCL6_08_rmlC,100.0%;OCL6_09_gtrOC20,100.0%;OCL6_10_gtrOC21,99.681%		0		0 / 10 (0%)		0
18770	Acb_41	JAIEWB01.1.fsa_nt	GCF_028439875.1	CIII	2014	Human	Bone	Brazil	South America	KL37	OCL6	100.00%	100.00%	0 bp	19 / 19 (100%)	KL134_01_wzc,100.0%;KL134_02_wzb,100.0%;KL134_03_wza,100.0%;KL134_04_gna2,100.0%;KL134_05_wzx_KL14,100.0%;KL134_06_gtr32,100.0%;KL134_07_wzy_KL14,100.0%;KL134_08_gtr138,100.0%;KL134_09_wzy_KL67,100.0%;KL134_10_gtr139,100.0%;KL134_11_gtr25,100.0%;KL134_12_gtr5,100.0%;KL134_13_itrA2,100.0%;KL134_14_galU,100.0%;KL134_15_ugd,100.0%;KL134_16_gpi,100.0%;KL134_17_gne1,100.0%;KL134_18_pgt1,100.0%;KL134_1…		0		0 / 19 (0%)		4	KL144_08_rmlB,90.449%;KL114_11_rmlA,92.929%;KL38_10_rmlD,82.55%;KL74_12_rmlC,93.478%	Good	?-	100.00%	99.99%	n/a	9 / 10 (90%)	OCL6_01_gtrOC1,100.0%;OCL6_02_pda2,100.0%;OCL6_03_gtrOC18,100.0%;OCL6_04_gtrOC19a,100.0%;OCL6_05_rmlB,100.0%;OCL6_06_rmlD,100.0%;OCL6_07_rmlA,100.0%;OCL6_08_rmlC,100.0%;OCL6_10_gtrOC21,99.681%	OCL6_09_gtrOC20	0		0 / 10 (0%)		0
18771	ARC6937	JAUEOC01.1.fsa_nt	GCF_030758375.1	CIII	2017	Human	NA	Spain	Europe	KL22	OCL10	89.66%	99.99%	n/a	15 / 21 (71.4%)	KL22_01_wzc,100.0%;KL22_02_wzb,99.301%;KL22_03_wza,100.0%;KL22_04_gna3,100.0%;KL22_05_dgaA,100.0%;KL22_06_dgaB,100.0%;KL22_07_dgaC,100.0%;KL22_09_atr2,100.0%;KL22_14_gtr9,100.0%;KL22_15_itrA2,100.0%;KL22_16_galU,100.0%;KL22_17_ugd,100.0%;KL22_18_gpi,100.0%;KL22_19_gne1,100.0%;KL22_21_pgm,100.0%	KL22_08_wzx_KL3;KL22_10_gtr6;KL22_11_gtr7;KL22_12_wzy_KL3;KL22_13_gtr8;KL22_20_pgt1	0		0 / 21 (0%)		4	KL144_08_rmlB,90.449%;KL114_11_rmlA,92.929%;KL38_10_rmlD,82.55%;KL74_12_rmlC,93.478%	Very high		100.00%	99.98%	0 bp	10 / 10 (100%)	OCL6_01_gtrOC1,100.0%;OCL6_02_pda2,100.0%;OCL6_03_gtrOC18,100.0%;OCL6_04_gtrOC19a,100.0%;OCL6_05_rmlB,100.0%;OCL6_06_rmlD,100.0%;OCL6_07_rmlA,100.0%;OCL6_08_rmlC,100.0%;OCL6_09_gtrOC20,100.0%;OCL6_10_gtrOC21,99.361%		0		0 / 10 (0%)		0
18772	AbHTMGP-917	JAXKQW01.1.fsa_nt	GCF_034296495.1	CIII	2022	Human	tracheal secretion	Paraguay	South America	KL149	OCL5	100.00%	100.00%	0 bp	21 / 21 (100%)	KL132_01_wzc,100.0%;KL132_02_wzb,100.0%;KL132_03_wza,100.0%;KL132_04_gna2,100.0%;KL132_05_rmlB,100.0%;KL132_06_rmlA,100.0%;KL132_07_fdtE,100.0%;KL132_08_fdtB,100.0%;KL132_09_wzx_KL10,100.0%;KL132_10_gtr23,100.0%;KL132_11_gtr24,100.0%;KL132_12_wzy_KL10,100.0%;KL132_13_gtr25,100.0%;KL132_14_gtr5,100.0%;KL132_15_itrA2,100.0%;KL132_16_galU,100.0%;KL132_17_ugd,100.0%;KL132_18_gpi,100.0%;KL132_19_gne1,…		0		0 / 21 (0%)		0		Very high		100.00%	99.91%	0 bp	11 / 11 (100%)	OCL10_01_gtrOC1,98.99%;OCL10_02_gtrOC2,100.0%;OCL10_03_pda1,100.0%;OCL10_04_gtrOC3,99.609%;OCL10_05_gtrOC4,100.0%;OCL10_06_orf1(ghy),100.0%;OCL10_07_gtrOC29,100.0%;OCL10_08_gtrOC30,100.0%;OCL10_09_orf3,99.643%;OCL10_10_glf,100.0%;OCL10_11_gtrOC7,100.0%		0		0 / 11 (0%)		0
18773	AbHTMGP-3133	JAXKSB01.1.fsa_nt	GCF_034296615.1	CIII	2021	Human	Urine	Paraguay	South America	KL235	OCL5	100.00%	100.00%	-1 bp	16 / 17 (94.1%)	KL14_02_wzb,100.0%;KL14_03_wza,100.0%;KL14_04_gna2,100.0%;KL14_05_wzx_KL14,100.0%;KL14_06_gtr32,100.0%;KL14_07_wzy_KL14,100.0%;KL14_08_gtr33,100.0%;KL14_09_gtr25,100.0%;KL14_10_gtr5,100.0%;KL14_11_itrA2,100.0%;KL14_12_galU,100.0%;KL14_13_ugd,100.0%;KL14_14_gpi,100.0%;KL14_15_gne1,100.0%;KL14_16_pgt1,100.0%;KL14_17_pgm,100.0%	KL14_01_wzc	0		0 / 17 (0%)		4	KL144_08_rmlB,90.449%;KL114_11_rmlA,92.929%;KL38_10_rmlD,82.55%;KL74_12_rmlC,93.478%	Very high		100.00%	99.99%	0 bp	10 / 10 (100%)	OCL6_01_gtrOC1,100.0%;OCL6_02_pda2,100.0%;OCL6_03_gtrOC18,100.0%;OCL6_04_gtrOC19a,100.0%;OCL6_05_rmlB,100.0%;OCL6_06_rmlD,100.0%;OCL6_07_rmlA,100.0%;OCL6_08_rmlC,100.0%;OCL6_09_gtrOC20,100.0%;OCL6_10_gtrOC21,99.681%		0		0 / 10 (0%)		0
18774	AbHTMGP-3971	JAXKQQ01.1.fsa_nt	GCF_034296675.1	CIII	2022	Human	tracheal secretion	Paraguay	South America	KL65	OCL10	100.00%	100.00%	0 bp	17 / 17 (100%)	KL14_01_wzc,100.0%;KL14_02_wzb,100.0%;KL14_03_wza,100.0%;KL14_04_gna2,100.0%;KL14_05_wzx_KL14,100.0%;KL14_06_gtr32,100.0%;KL14_07_wzy_KL14,100.0%;KL14_08_gtr33,100.0%;KL14_09_gtr25,100.0%;KL14_10_gtr5,100.0%;KL14_11_itrA2,100.0%;KL14_12_galU,100.0%;KL14_13_ugd,100.0%;KL14_14_gpi,100.0%;KL14_15_gne1,100.0%;KL14_16_pgt1,100.0%;KL14_17_pgm,100.0%		0		0 / 17 (0%)		4	KL144_08_rmlB,90.449%;KL114_11_rmlA,92.929%;KL38_10_rmlD,82.55%;KL74_12_rmlC,93.478%	Very high		100.00%	99.99%	0 bp	10 / 10 (100%)	OCL6_01_gtrOC1,100.0%;OCL6_02_pda2,100.0%;OCL6_03_gtrOC18,100.0%;OCL6_04_gtrOC19a,100.0%;OCL6_05_rmlB,100.0%;OCL6_06_rmlD,100.0%;OCL6_07_rmlA,100.0%;OCL6_08_rmlC,100.0%;OCL6_09_gtrOC20,100.0%;OCL6_10_gtrOC21,99.681%		0		0 / 10 (0%)		0
18775	AbHTMGP-4330	JAXKQS01.1.fsa_nt	GCF_034296705.1	CIII	2021	Human	purulent discharge	Paraguay	South America	KL22	OCL10	100.00%	100.00%	0 bp	17 / 17 (100%)	KL14_01_wzc,100.0%;KL14_02_wzb,100.0%;KL14_03_wza,100.0%;KL14_04_gna2,100.0%;KL14_05_wzx_KL14,100.0%;KL14_06_gtr32,100.0%;KL14_07_wzy_KL14,100.0%;KL14_08_gtr33,100.0%;KL14_09_gtr25,100.0%;KL14_10_gtr5,100.0%;KL14_11_itrA2,100.0%;KL14_12_galU,100.0%;KL14_13_ugd,100.0%;KL14_14_gpi,100.0%;KL14_15_gne1,100.0%;KL14_16_pgt1,100.0%;KL14_17_pgm,100.0%		0		0 / 17 (0%)		0		Very high		100.00%	99.99%	0 bp	9 / 9 (100%)	OCL5_01_gtrOC1,100.0%;OCL5_02_pda2a,100.0%;OCL5_03_gtrOC13,100.0%;OCL5_04_gtrOC14,100.0%;OCL5_05_gtrOC15,100.0%;OCL5_06_atrOC1,100.0%;OCL5_07_htrL,100.0%;OCL5_08_gtrOC16,100.0%;OCL5_09_gtrOC17,100.0%		0		0 / 9 (0%)		0
18776	AbHTMGP-949	JAXKRQ01.1.fsa_nt	GCF_034296755.1	CIII	2022	Human	Urine	Paraguay	South America	KL149	OCL5	100.00%	100.00%	0 bp	17 / 17 (100%)	KL14_01_wzc,100.0%;KL14_02_wzb,100.0%;KL14_03_wza,100.0%;KL14_04_gna2,100.0%;KL14_05_wzx_KL14,100.0%;KL14_06_gtr32,100.0%;KL14_07_wzy_KL14,100.0%;KL14_08_gtr33,100.0%;KL14_09_gtr25,100.0%;KL14_10_gtr5,100.0%;KL14_11_itrA2,100.0%;KL14_12_galU,100.0%;KL14_13_ugd,100.0%;KL14_14_gpi,100.0%;KL14_15_gne1,100.0%;KL14_16_pgt1,100.0%;KL14_17_pgm,100.0%		0		0 / 17 (0%)		0		Very high		100.00%	99.76%	+1 bp	9 / 9 (100%)	OCL5_01_gtrOC1,98.311%;OCL5_02_pda2a,100.0%;OCL5_03_gtrOC13,99.699%;OCL5_04_gtrOC14,100.0%;OCL5_05_gtrOC15,100.0%;OCL5_06_atrOC1,99.669%;OCL5_07_htrL,99.298%;OCL5_08_gtrOC16,99.678%;OCL5_09_gtrOC17,99.696%		0		0 / 9 (0%)		0
18777	AbHTMGP-3916	JAXKQR01.1.fsa_nt	GCF_034296765.1	CIII	2021	Human	Blood	Paraguay	South America	KL9	OCL5	100.00%	100.00%	0 bp	17 / 17 (100%)	KL14_01_wzc,100.0%;KL14_02_wzb,100.0%;KL14_03_wza,100.0%;KL14_04_gna2,100.0%;KL14_05_wzx_KL14,100.0%;KL14_06_gtr32,100.0%;KL14_07_wzy_KL14,100.0%;KL14_08_gtr33,100.0%;KL14_09_gtr25,100.0%;KL14_10_gtr5,100.0%;KL14_11_itrA2,100.0%;KL14_12_galU,100.0%;KL14_13_ugd,100.0%;KL14_14_gpi,100.0%;KL14_15_gne1,100.0%;KL14_16_pgt1,100.0%;KL14_17_pgm,100.0%		0		0 / 17 (0%)		0		Very high		100.00%	99.78%	+1 bp	9 / 9 (100%)	OCL5_01_gtrOC1,98.311%;OCL5_02_pda2a,100.0%;OCL5_03_gtrOC13,100.0%;OCL5_04_gtrOC14,100.0%;OCL5_05_gtrOC15,100.0%;OCL5_06_atrOC1,99.669%;OCL5_07_htrL,99.649%;OCL5_08_gtrOC16,99.678%;OCL5_09_gtrOC17,99.696%		0		0 / 9 (0%)		0
18778	AbHTMGP-863	JAXKRS01.1.fsa_nt	GCF_034296825.1	CIII	2022	Human	Blood	Paraguay	South America	KL149	OCL5	100.00%	99.52%	-2 bp	30 / 31 (96.8%)	KL12_01_wzc,99.863%;KL12_02_wzb,99.315%;KL12_03_wza,99.732%;KL12_04_gna2,100.0%;KL12_05_lgaA,100.0%;KL12_06_lgaB,99.739%;KL12_07_lgaC,100.0%;KL12_08_lgaD,100.0%;KL12_09_lgaE,100.0%;KL12_10_lgaF,100.0%;KL12_11_aciA,100.0%;KL12_12_aciB,100.0%;KL12_13_aciC,99.087%;KL12_14_aciD,100.0%;KL12_15_gtr59,99.798%;KL12_16_wzx_KL12,100.0%;KL12_17_wzy_KL12,100.0%;KL12_18_gtr30,99.734%;KL12_20_fnlB,100.0%;KL12_…	KL12_19_fnlA	0		0 / 31 (0%)		0		High	-	100.00%	99.77%	0 bp	8 / 9 (88.9%)	OCL5_01_gtrOC1,98.311%;OCL5_02_pda2a,100.0%;OCL5_03_gtrOC13,100.0%;OCL5_04_gtrOC14,100.0%;OCL5_05_gtrOC15,100.0%;OCL5_07_htrL,99.649%;OCL5_08_gtrOC16,99.678%;OCL5_09_gtrOC17,99.696%	OCL5_06_atrOC1	0		0 / 9 (0%)		0
18779	AbHTMGP-3895	JAXKRZ01.1.fsa_nt	GCF_034296995.1	CIII	2021	Human	purulent discharge	Paraguay	South America	KL23	OCL5	100.00%	97.98%	-3 bp	20 / 20 (100%)	KL3_01_wzc,96.708%;KL3_02_wzb,96.503%;KL3_03_wza,97.319%;KL3_04_gna3,99.769%;KL3_05_dgaA,99.685%;KL3_06_dgaB,97.927%;KL3_07_dgaC,97.5%;KL3_08_wzx_KL3,99.778%;KL3_09_atr2,100.0%;KL3_10_gtr6,100.0%;KL3_11_gtr7,99.176%;KL3_12_wzy_KL3,100.0%;KL3_13_gtr8,97.391%;KL3_14_gtr9,99.638%;KL3_15_itrA2,100.0%;KL3_16_galU,99.658%;KL3_17_ugd,99.762%;KL3_18_gpi,99.282%;KL3_19_gne1,98.525%;KL3_20_pgm,99.562%		0		0 / 20 (0%)		0		Very high		100.00%	99.77%	+1 bp	9 / 9 (100%)	OCL5_01_gtrOC1,98.311%;OCL5_02_pda2a,100.0%;OCL5_03_gtrOC13,99.699%;OCL5_04_gtrOC14,100.0%;OCL5_05_gtrOC15,100.0%;OCL5_06_atrOC1,99.669%;OCL5_07_htrL,99.649%;OCL5_08_gtrOC16,99.678%;OCL5_09_gtrOC17,99.696%		0		0 / 9 (0%)		0
18780	AbHTMGP-3088	JAXKRJ01.1.fsa_nt	GCF_034297215.1	CIII	2021	Human	tracheal secretion	Paraguay	South America	KL235	OCL5	99.66%	99.10%	n/a	31 / 31 (100%)	KL234_01_wzy_KL8,100.0%;KL234_02_wzc,100.0%;KL234_03_wzb,100.0%;KL234_04_wza,95.174%;KL234_05_gna2,99.765%;KL234_06_lgaA,100.0%;KL234_07_lgaB,100.0%;KL234_08_lgaC,99.211%;KL234_09_lgaD,98.904%;KL234_10_lgaE,100.0%;KL234_11_lgaF,99.717%;KL234_12_aciA,100.0%;KL234_13_aciB,100.0%;KL234_14_aciC,100.0%;KL234_15_aciD,100.0%;KL234_16_gtr59,100.0%;KL234_17_wzx_KL12,100.0%;KL234_18_gtr30,99.734%;KL234_19_…		0		0 / 31 (0%)		0		Good	?-	100.00%	99.78%	n/a	8 / 9 (88.9%)	OCL5_01_gtrOC1,98.311%;OCL5_02_pda2a,100.0%;OCL5_03_gtrOC13,100.0%;OCL5_04_gtrOC14,100.0%;OCL5_05_gtrOC15,100.0%;OCL5_07_htrL,99.649%;OCL5_08_gtrOC16,99.678%;OCL5_09_gtrOC17,99.696%	OCL5_06_atrOC1	0		0 / 9 (0%)		0
18781	4300STDY7045893	UFPC01.1.fsa_nt	GCA_900496745.1	CIVa	2016	Human	NA	Thailand	South East Asia	KL14	OCL6	100.00%	95.25%	n/a	30 / 31 (96.8%)	KL12_01_wzc,93.819%;KL12_02_wzb,95.205%;KL12_03_wza,99.732%;KL12_04_gna2,100.0%;KL12_05_lgaA,100.0%;KL12_06_lgaB,98.172%;KL12_07_lgaC,99.211%;KL12_08_lgaD,100.0%;KL12_09_lgaE,100.0%;KL12_10_lgaF,100.0%;KL12_11_aciA,100.0%;KL12_12_aciB,100.0%;KL12_13_aciC,99.543%;KL12_14_aciD,100.0%;KL12_15_gtr59,100.0%;KL12_16_wzx_KL12,100.0%;KL12_18_gtr30,99.468%;KL12_19_fnlA,99.71%;KL12_20_fnlB,99.73%;KL12_21_f…	KL12_17_wzy_KL12	0		0 / 31 (0%)		1	KL183_01_wzy_KL183,100.0%	Very high		100.00%	99.78%	+1 bp	9 / 9 (100%)	OCL5_01_gtrOC1,98.311%;OCL5_02_pda2a,100.0%;OCL5_03_gtrOC13,100.0%;OCL5_04_gtrOC14,100.0%;OCL5_05_gtrOC15,100.0%;OCL5_06_atrOC1,99.669%;OCL5_07_htrL,99.649%;OCL5_08_gtrOC16,99.678%;OCL5_09_gtrOC17,99.696%		0		0 / 9 (0%)		0
18782	48427	JAMJWP01.1.fsa_nt	GCA_030377845.1	CIVb	2017	Cat	NA	France	Central Europe	KL14	OCL6	100.00%	100.00%	0 bp	17 / 17 (100%)	KL14_01_wzc,100.0%;KL14_02_wzb,100.0%;KL14_03_wza,100.0%;KL14_04_gna2,100.0%;KL14_05_wzx_KL14,100.0%;KL14_06_gtr32,100.0%;KL14_07_wzy_KL14,100.0%;KL14_08_gtr33,100.0%;KL14_09_gtr25,100.0%;KL14_10_gtr5,100.0%;KL14_11_itrA2,100.0%;KL14_12_galU,100.0%;KL14_13_ugd,100.0%;KL14_14_gpi,100.0%;KL14_15_gne1,100.0%;KL14_16_pgt1,99.837%;KL14_17_pgm,100.0%		0		0 / 17 (0%)		4	KL144_08_rmlB,90.449%;KL114_11_rmlA,92.929%;KL38_10_rmlD,82.55%;KL74_12_rmlC,93.478%	Very high		100.00%	99.99%	0 bp	10 / 10 (100%)	OCL6_01_gtrOC1,100.0%;OCL6_02_pda2,100.0%;OCL6_03_gtrOC18,100.0%;OCL6_04_gtrOC19a,100.0%;OCL6_05_rmlB,100.0%;OCL6_06_rmlD,100.0%;OCL6_07_rmlA,100.0%;OCL6_08_rmlC,100.0%;OCL6_09_gtrOC20,100.0%;OCL6_10_gtrOC21,99.681%		0		0 / 10 (0%)		0
18783	26293	JAMJWR01.1.fsa_nt	GCA_030377785.1	CIVb	2010	Cat	Urine	France	Central Europe	KL14	OCL6	100.00%	100.00%	0 bp	17 / 17 (100%)	KL14_01_wzc,100.0%;KL14_02_wzb,100.0%;KL14_03_wza,100.0%;KL14_04_gna2,100.0%;KL14_05_wzx_KL14,100.0%;KL14_06_gtr32,100.0%;KL14_07_wzy_KL14,100.0%;KL14_08_gtr33,100.0%;KL14_09_gtr25,100.0%;KL14_10_gtr5,100.0%;KL14_11_itrA2,100.0%;KL14_12_galU,100.0%;KL14_13_ugd,100.0%;KL14_14_gpi,100.0%;KL14_15_gne1,100.0%;KL14_16_pgt1,100.0%;KL14_17_pgm,100.0%		0		0 / 17 (0%)		4	KL144_08_rmlB,90.449%;KL114_11_rmlA,92.929%;KL38_10_rmlD,82.55%;KL74_12_rmlC,93.478%	Very high		100.00%	99.99%	0 bp	10 / 10 (100%)	OCL6_01_gtrOC1,100.0%;OCL6_02_pda2,100.0%;OCL6_03_gtrOC18,100.0%;OCL6_04_gtrOC19a,100.0%;OCL6_05_rmlB,100.0%;OCL6_06_rmlD,100.0%;OCL6_07_rmlA,100.0%;OCL6_08_rmlC,100.0%;OCL6_09_gtrOC20,100.0%;OCL6_10_gtrOC21,99.681%		0		0 / 10 (0%)		0
18784	27027	JAMJWQ01.1.fsa_nt	GCA_030377745.1	CIVb	2011	Dog	Wound	France	Central Europe	KL14	OCL6	100.00%	100.00%	0 bp	17 / 17 (100%)	KL14_01_wzc,100.0%;KL14_02_wzb,100.0%;KL14_03_wza,100.0%;KL14_04_gna2,100.0%;KL14_05_wzx_KL14,100.0%;KL14_06_gtr32,100.0%;KL14_07_wzy_KL14,100.0%;KL14_08_gtr33,100.0%;KL14_09_gtr25,100.0%;KL14_10_gtr5,100.0%;KL14_11_itrA2,100.0%;KL14_12_galU,100.0%;KL14_13_ugd,100.0%;KL14_14_gpi,100.0%;KL14_15_gne1,100.0%;KL14_16_pgt1,100.0%;KL14_17_pgm,100.0%		0		0 / 17 (0%)		4	KL144_08_rmlB,90.449%;KL114_11_rmlA,92.929%;KL38_10_rmlD,82.55%;KL74_12_rmlC,93.478%	Very high		100.00%	99.99%	0 bp	10 / 10 (100%)	OCL6_01_gtrOC1,100.0%;OCL6_02_pda2,100.0%;OCL6_03_gtrOC18,100.0%;OCL6_04_gtrOC19a,100.0%;OCL6_05_rmlB,100.0%;OCL6_06_rmlD,100.0%;OCL6_07_rmlA,100.0%;OCL6_08_rmlC,100.0%;OCL6_09_gtrOC20,100.0%;OCL6_10_gtrOC21,99.681%		0		0 / 10 (0%)		0
18785	43344	JAMJWO01.1.fsa_nt	GCA_030377755.1	CIVb	2016	Horse	Lymphatic ganglion	France	Central Europe	KL14	OCL6	100.00%	100.00%	0 bp	17 / 17 (100%)	KL14_01_wzc,100.0%;KL14_02_wzb,100.0%;KL14_03_wza,100.0%;KL14_04_gna2,100.0%;KL14_05_wzx_KL14,100.0%;KL14_06_gtr32,100.0%;KL14_07_wzy_KL14,100.0%;KL14_08_gtr33,100.0%;KL14_09_gtr25,100.0%;KL14_10_gtr5,100.0%;KL14_11_itrA2,100.0%;KL14_12_galU,100.0%;KL14_13_ugd,100.0%;KL14_14_gpi,100.0%;KL14_15_gne1,100.0%;KL14_16_pgt1,100.0%;KL14_17_pgm,100.0%		0		0 / 17 (0%)		4	KL144_08_rmlB,90.449%;KL114_11_rmlA,92.929%;KL38_10_rmlD,82.55%;KL74_12_rmlC,93.478%	Very high		100.00%	99.99%	0 bp	10 / 10 (100%)	OCL6_01_gtrOC1,100.0%;OCL6_02_pda2,100.0%;OCL6_03_gtrOC18,100.0%;OCL6_04_gtrOC19a,100.0%;OCL6_05_rmlB,100.0%;OCL6_06_rmlD,100.0%;OCL6_07_rmlA,100.0%;OCL6_08_rmlC,100.0%;OCL6_09_gtrOC20,100.0%;OCL6_10_gtrOC21,99.681%		0		0 / 10 (0%)		0
18786	39518	JAMJWN01.1.fsa_nt	GCA_030377725.1	CIVb	2014	Dog	Wound	France	Central Europe	KL14	OCL6	100.00%	100.00%	0 bp	17 / 17 (100%)	KL14_01_wzc,100.0%;KL14_02_wzb,100.0%;KL14_03_wza,100.0%;KL14_04_gna2,100.0%;KL14_05_wzx_KL14,100.0%;KL14_06_gtr32,100.0%;KL14_07_wzy_KL14,100.0%;KL14_08_gtr33,100.0%;KL14_09_gtr25,100.0%;KL14_10_gtr5,100.0%;KL14_11_itrA2,100.0%;KL14_12_galU,100.0%;KL14_13_ugd,100.0%;KL14_14_gpi,100.0%;KL14_15_gne1,100.0%;KL14_16_pgt1,100.0%;KL14_17_pgm,100.0%		0		0 / 17 (0%)		4	KL144_08_rmlB,90.449%;KL114_11_rmlA,92.929%;KL38_10_rmlD,82.55%;KL74_12_rmlC,93.478%	Very high		100.00%	99.99%	0 bp	10 / 10 (100%)	OCL6_01_gtrOC1,100.0%;OCL6_02_pda2,100.0%;OCL6_03_gtrOC18,100.0%;OCL6_04_gtrOC19a,100.0%;OCL6_05_rmlB,100.0%;OCL6_06_rmlD,100.0%;OCL6_07_rmlA,100.0%;OCL6_08_rmlC,100.0%;OCL6_09_gtrOC20,100.0%;OCL6_10_gtrOC21,99.681%		0		0 / 10 (0%)		0
18787	43536	JAMJWM01.1.fsa_nt	GCA_030377705.1	CIVb	2016	Cat	Urine	France	Central Europe	KL14	OCL6	100.00%	100.00%	0 bp	17 / 17 (100%)	KL14_01_wzc,100.0%;KL14_02_wzb,100.0%;KL14_03_wza,100.0%;KL14_04_gna2,100.0%;KL14_05_wzx_KL14,100.0%;KL14_06_gtr32,100.0%;KL14_07_wzy_KL14,100.0%;KL14_08_gtr33,100.0%;KL14_09_gtr25,100.0%;KL14_10_gtr5,100.0%;KL14_11_itrA2,100.0%;KL14_12_galU,100.0%;KL14_13_ugd,100.0%;KL14_14_gpi,100.0%;KL14_15_gne1,100.0%;KL14_16_pgt1,100.0%;KL14_17_pgm,100.0%		0		0 / 17 (0%)		4	KL144_08_rmlB,90.449%;KL114_11_rmlA,92.929%;KL38_10_rmlD,82.55%;KL74_12_rmlC,93.478%	Very high		100.00%	99.99%	0 bp	10 / 10 (100%)	OCL6_01_gtrOC1,100.0%;OCL6_02_pda2,100.0%;OCL6_03_gtrOC18,100.0%;OCL6_04_gtrOC19a,100.0%;OCL6_05_rmlB,100.0%;OCL6_06_rmlD,100.0%;OCL6_07_rmlA,100.0%;OCL6_08_rmlC,100.0%;OCL6_09_gtrOC20,100.0%;OCL6_10_gtrOC21,99.681%		0		0 / 10 (0%)		0
18788	53899	JAMGEZ01.1.fsa_nt	GCA_030377665.1	CIVb	2019	Cat	Urine	France	Central Europe	KL139	OCL6	99.95%	94.10%	n/a	14 / 17 (82.4%)	KL139_01_wzc,98.77%;KL139_02_wzb,99.301%;KL139_03_wza,100.0%;KL139_04_gna2,99.765%;KL139_05_wzx_KL14,98.372%;KL139_06_gtr32,99.684%;KL139_07_wzy_KL14,99.559%;KL139_11_itrA2,99.517%;KL139_12_galU,99.315%;KL139_13_ugd,99.525%;KL139_14_gpi,97.127%;KL139_15_gne1,97.647%;KL139_16_pgt1,90.228%;KL139_17_pgm,99.344%	KL139_08_gtr144;KL139_09_gtr77;KL139_10_gtr9	3	KL14_09_gtr25,100.0%;KL14_08_gtr33,100.0%;KL116_10_gtr5,100.0%	0 / 17 (0%)		4	KL144_08_rmlB,90.449%;KL114_11_rmlA,92.929%;KL38_10_rmlD,82.55%;KL74_12_rmlC,93.478%	Very high		100.00%	99.99%	0 bp	10 / 10 (100%)	OCL6_01_gtrOC1,100.0%;OCL6_02_pda2,100.0%;OCL6_03_gtrOC18,100.0%;OCL6_04_gtrOC19a,100.0%;OCL6_05_rmlB,100.0%;OCL6_06_rmlD,100.0%;OCL6_07_rmlA,100.0%;OCL6_08_rmlC,100.0%;OCL6_09_gtrOC20,100.0%;OCL6_10_gtrOC21,99.681%		0		0 / 10 (0%)		0
18789	47244	JAMJWL01.1.fsa_nt	GCA_030377655.1	CIVb	2017	Horse	Wound	France	Central Europe	KL14	OCL6	100.00%	100.00%	0 bp	17 / 17 (100%)	KL14_01_wzc,100.0%;KL14_02_wzb,100.0%;KL14_03_wza,100.0%;KL14_04_gna2,100.0%;KL14_05_wzx_KL14,100.0%;KL14_06_gtr32,100.0%;KL14_07_wzy_KL14,99.783%;KL14_08_gtr33,100.0%;KL14_09_gtr25,100.0%;KL14_10_gtr5,100.0%;KL14_11_itrA2,100.0%;KL14_12_galU,100.0%;KL14_13_ugd,100.0%;KL14_14_gpi,100.0%;KL14_15_gne1,100.0%;KL14_16_pgt1,100.0%;KL14_17_pgm,100.0%		0		0 / 17 (0%)		4	KL144_08_rmlB,90.449%;KL114_11_rmlA,92.929%;KL38_10_rmlD,82.55%;KL74_12_rmlC,93.478%	Very high		100.00%	99.99%	0 bp	10 / 10 (100%)	OCL6_01_gtrOC1,100.0%;OCL6_02_pda2,100.0%;OCL6_03_gtrOC18,100.0%;OCL6_04_gtrOC19a,100.0%;OCL6_05_rmlB,100.0%;OCL6_06_rmlD,100.0%;OCL6_07_rmlA,100.0%;OCL6_08_rmlC,100.0%;OCL6_09_gtrOC20,100.0%;OCL6_10_gtrOC21,99.681%		0		0 / 10 (0%)		0
18790	46732	JAMJWJ01.1.fsa_nt	GCA_030377635.1	CIVb	2017	Horse	NA	France	Central Europe	KL14	OCL6	100.00%	100.00%	0 bp	17 / 17 (100%)	KL14_01_wzc,100.0%;KL14_02_wzb,100.0%;KL14_03_wza,100.0%;KL14_04_gna2,100.0%;KL14_05_wzx_KL14,100.0%;KL14_06_gtr32,100.0%;KL14_07_wzy_KL14,100.0%;KL14_08_gtr33,100.0%;KL14_09_gtr25,100.0%;KL14_10_gtr5,100.0%;KL14_11_itrA2,100.0%;KL14_12_galU,100.0%;KL14_13_ugd,100.0%;KL14_14_gpi,100.0%;KL14_15_gne1,100.0%;KL14_16_pgt1,100.0%;KL14_17_pgm,100.0%		0		0 / 17 (0%)		4	KL144_08_rmlB,90.449%;KL114_11_rmlA,92.929%;KL38_10_rmlD,82.55%;KL74_12_rmlC,93.478%	Very high		100.00%	99.99%	0 bp	10 / 10 (100%)	OCL6_01_gtrOC1,100.0%;OCL6_02_pda2,100.0%;OCL6_03_gtrOC18,100.0%;OCL6_04_gtrOC19a,100.0%;OCL6_05_rmlB,100.0%;OCL6_06_rmlD,100.0%;OCL6_07_rmlA,100.0%;OCL6_08_rmlC,100.0%;OCL6_09_gtrOC20,100.0%;OCL6_10_gtrOC21,99.681%		0		0 / 10 (0%)		0
18791	48031	JAMJWK01.1.fsa_nt	GCA_030377625.1	CIVb	2017	Horse	Wound	France	Central Europe	KL14	OCL6	100.00%	100.00%	0 bp	17 / 17 (100%)	KL14_01_wzc,100.0%;KL14_02_wzb,100.0%;KL14_03_wza,100.0%;KL14_04_gna2,100.0%;KL14_05_wzx_KL14,100.0%;KL14_06_gtr32,100.0%;KL14_07_wzy_KL14,100.0%;KL14_08_gtr33,100.0%;KL14_09_gtr25,100.0%;KL14_10_gtr5,100.0%;KL14_11_itrA2,100.0%;KL14_12_galU,100.0%;KL14_13_ugd,100.0%;KL14_14_gpi,100.0%;KL14_15_gne1,100.0%;KL14_16_pgt1,100.0%;KL14_17_pgm,100.0%		0		0 / 17 (0%)		4	KL144_08_rmlB,90.449%;KL114_11_rmlA,92.929%;KL38_10_rmlD,82.55%;KL74_12_rmlC,93.478%	Very high		100.00%	99.99%	0 bp	10 / 10 (100%)	OCL6_01_gtrOC1,100.0%;OCL6_02_pda2,100.0%;OCL6_03_gtrOC18,100.0%;OCL6_04_gtrOC19a,100.0%;OCL6_05_rmlB,100.0%;OCL6_06_rmlD,100.0%;OCL6_07_rmlA,100.0%;OCL6_08_rmlC,100.0%;OCL6_09_gtrOC20,100.0%;OCL6_10_gtrOC21,99.681%		0		0 / 10 (0%)		0
18792	53895	JAMJWI01.1.fsa_nt	GCA_030377605.1	CIVb	2019	Dog	Eye swab	France	Central Europe	KL14	OCL6	100.00%	100.00%	0 bp	17 / 17 (100%)	KL14_01_wzc,100.0%;KL14_02_wzb,100.0%;KL14_03_wza,100.0%;KL14_04_gna2,100.0%;KL14_05_wzx_KL14,100.0%;KL14_06_gtr32,100.0%;KL14_07_wzy_KL14,100.0%;KL14_08_gtr33,100.0%;KL14_09_gtr25,100.0%;KL14_10_gtr5,100.0%;KL14_11_itrA2,100.0%;KL14_12_galU,100.0%;KL14_13_ugd,100.0%;KL14_14_gpi,100.0%;KL14_15_gne1,100.0%;KL14_16_pgt1,100.0%;KL14_17_pgm,100.0%		0		0 / 17 (0%)		4	KL144_08_rmlB,90.449%;KL114_11_rmlA,92.929%;KL38_10_rmlD,82.55%;KL74_12_rmlC,93.478%	Very high		100.00%	99.99%	0 bp	10 / 10 (100%)	OCL6_01_gtrOC1,100.0%;OCL6_02_pda2,100.0%;OCL6_03_gtrOC18,100.0%;OCL6_04_gtrOC19a,100.0%;OCL6_05_rmlB,100.0%;OCL6_06_rmlD,100.0%;OCL6_07_rmlA,100.0%;OCL6_08_rmlC,100.0%;OCL6_09_gtrOC20,100.0%;OCL6_10_gtrOC21,99.681%		0		0 / 10 (0%)		0
18793	44391	JAMGEX01.1.fsa_nt	GCA_030377555.1	CIVb	2016	Horse	Eye swab	France	Central Europe	KL139	OCL6	100.00%	100.00%	0 bp	17 / 17 (100%)	KL14_01_wzc,100.0%;KL14_02_wzb,100.0%;KL14_03_wza,100.0%;KL14_04_gna2,100.0%;KL14_05_wzx_KL14,100.0%;KL14_06_gtr32,100.0%;KL14_07_wzy_KL14,100.0%;KL14_08_gtr33,100.0%;KL14_09_gtr25,100.0%;KL14_10_gtr5,100.0%;KL14_11_itrA2,100.0%;KL14_12_galU,100.0%;KL14_13_ugd,100.0%;KL14_14_gpi,100.0%;KL14_15_gne1,100.0%;KL14_16_pgt1,100.0%;KL14_17_pgm,100.0%		0		0 / 17 (0%)		4	KL144_08_rmlB,90.449%;KL114_11_rmlA,92.929%;KL38_10_rmlD,82.55%;KL74_12_rmlC,93.478%	Very high		100.00%	99.99%	0 bp	10 / 10 (100%)	OCL6_01_gtrOC1,100.0%;OCL6_02_pda2,100.0%;OCL6_03_gtrOC18,100.0%;OCL6_04_gtrOC19a,100.0%;OCL6_05_rmlB,100.0%;OCL6_06_rmlD,100.0%;OCL6_07_rmlA,100.0%;OCL6_08_rmlC,100.0%;OCL6_09_gtrOC20,100.0%;OCL6_10_gtrOC21,99.681%		0		0 / 10 (0%)		0
18794	53828	JAMGEY01.1.fsa_nt	GCA_030377525.1	CIVb	2019	Horse	Wound	France	Central Europe	KL14	OCL6	100.00%	99.99%	n/a	17 / 17 (100%)	KL14_01_wzc,100.0%;KL14_02_wzb,100.0%;KL14_03_wza,100.0%;KL14_04_gna2,100.0%;KL14_05_wzx_KL14,100.0%;KL14_06_gtr32,100.0%;KL14_07_wzy_KL14,99.772%;KL14_08_gtr33,100.0%;KL14_09_gtr25,100.0%;KL14_10_gtr5,100.0%;KL14_11_itrA2,100.0%;KL14_12_galU,100.0%;KL14_13_ugd,100.0%;KL14_14_gpi,100.0%;KL14_15_gne1,100.0%;KL14_16_pgt1,100.0%;KL14_17_pgm,100.0%		0		0 / 17 (0%)		4	KL144_08_rmlB,90.449%;KL114_11_rmlA,92.929%;KL38_10_rmlD,82.55%;KL74_12_rmlC,93.478%	Very high		100.00%	99.99%	0 bp	10 / 10 (100%)	OCL6_01_gtrOC1,100.0%;OCL6_02_pda2,100.0%;OCL6_03_gtrOC18,100.0%;OCL6_04_gtrOC19a,100.0%;OCL6_05_rmlB,100.0%;OCL6_06_rmlD,100.0%;OCL6_07_rmlA,100.0%;OCL6_08_rmlC,100.0%;OCL6_09_gtrOC20,100.0%;OCL6_10_gtrOC21,99.681%		0		0 / 10 (0%)		0
18795	53778	JAMGEW01.1.fsa_nt	GCA_030377575.1	CIVb	2019	Cat	Wound	France	Central Europe	KL14	OCL6	100.00%	100.00%	0 bp	17 / 17 (100%)	KL14_01_wzc,100.0%;KL14_02_wzb,100.0%;KL14_03_wza,99.746%;KL14_04_gna2,100.0%;KL14_05_wzx_KL14,100.0%;KL14_06_gtr32,100.0%;KL14_07_wzy_KL14,100.0%;KL14_08_gtr33,100.0%;KL14_09_gtr25,100.0%;KL14_10_gtr5,100.0%;KL14_11_itrA2,100.0%;KL14_12_galU,100.0%;KL14_13_ugd,100.0%;KL14_14_gpi,100.0%;KL14_15_gne1,100.0%;KL14_16_pgt1,100.0%;KL14_17_pgm,100.0%		0		0 / 17 (0%)		4	KL144_08_rmlB,90.449%;KL114_11_rmlA,92.929%;KL38_10_rmlD,82.55%;KL74_12_rmlC,93.478%	Very high		100.00%	99.99%	0 bp	10 / 10 (100%)	OCL6_01_gtrOC1,100.0%;OCL6_02_pda2,100.0%;OCL6_03_gtrOC18,100.0%;OCL6_04_gtrOC19a,100.0%;OCL6_05_rmlB,100.0%;OCL6_06_rmlD,100.0%;OCL6_07_rmlA,100.0%;OCL6_08_rmlC,100.0%;OCL6_09_gtrOC20,100.0%;OCL6_10_gtrOC21,99.681%		0		0 / 10 (0%)		0
18796	27024	JAMJWH01.1.fsa_nt	GCA_030377535.1	CIVb	2011	Dog	Respiratory sample	France	Central Europe	KL14	OCL6	100.00%	100.00%	0 bp	17 / 17 (100%)	KL14_01_wzc,100.0%;KL14_02_wzb,100.0%;KL14_03_wza,100.0%;KL14_04_gna2,100.0%;KL14_05_wzx_KL14,100.0%;KL14_06_gtr32,100.0%;KL14_07_wzy_KL14,100.0%;KL14_08_gtr33,100.0%;KL14_09_gtr25,100.0%;KL14_10_gtr5,100.0%;KL14_11_itrA2,100.0%;KL14_12_galU,100.0%;KL14_13_ugd,100.0%;KL14_14_gpi,100.0%;KL14_15_gne1,100.0%;KL14_16_pgt1,100.0%;KL14_17_pgm,100.0%		0		0 / 17 (0%)		4	KL144_08_rmlB,90.449%;KL114_11_rmlA,92.929%;KL38_10_rmlD,82.55%;KL74_12_rmlC,93.478%	Very high		100.00%	99.99%	0 bp	10 / 10 (100%)	OCL6_01_gtrOC1,100.0%;OCL6_02_pda2,100.0%;OCL6_03_gtrOC18,100.0%;OCL6_04_gtrOC19a,100.0%;OCL6_05_rmlB,100.0%;OCL6_06_rmlD,100.0%;OCL6_07_rmlA,100.0%;OCL6_08_rmlC,100.0%;OCL6_09_gtrOC20,100.0%;OCL6_10_gtrOC21,99.681%		0		0 / 10 (0%)		0
18797	51877	JAMGEU01.1.fsa_nt	GCA_030377475.1	CIVb	2018	Dog	Eye swab	France	Central Europe	KL14	OCL6	100.00%	100.00%	0 bp	17 / 17 (100%)	KL14_01_wzc,100.0%;KL14_02_wzb,100.0%;KL14_03_wza,100.0%;KL14_04_gna2,100.0%;KL14_05_wzx_KL14,100.0%;KL14_06_gtr32,100.0%;KL14_07_wzy_KL14,100.0%;KL14_08_gtr33,100.0%;KL14_09_gtr25,100.0%;KL14_10_gtr5,100.0%;KL14_11_itrA2,100.0%;KL14_12_galU,100.0%;KL14_13_ugd,100.0%;KL14_14_gpi,100.0%;KL14_15_gne1,100.0%;KL14_16_pgt1,100.0%;KL14_17_pgm,100.0%		0		0 / 17 (0%)		4	KL144_08_rmlB,90.449%;KL114_11_rmlA,92.929%;KL38_10_rmlD,82.55%;KL74_12_rmlC,93.478%	Very high		100.00%	99.99%	0 bp	10 / 10 (100%)	OCL6_01_gtrOC1,100.0%;OCL6_02_pda2,100.0%;OCL6_03_gtrOC18,100.0%;OCL6_04_gtrOC19a,100.0%;OCL6_05_rmlB,100.0%;OCL6_06_rmlD,100.0%;OCL6_07_rmlA,100.0%;OCL6_08_rmlC,100.0%;OCL6_09_gtrOC20,100.0%;OCL6_10_gtrOC21,99.681%		0		0 / 10 (0%)		0
18798	27603	JAMGEV01.1.fsa_nt	GCA_030377505.1	CIVb	2011	Ferret	Respiratory sample	France	Central Europe	KL14	OCL6	100.00%	100.00%	0 bp	17 / 17 (100%)	KL14_01_wzc,100.0%;KL14_02_wzb,100.0%;KL14_03_wza,100.0%;KL14_04_gna2,100.0%;KL14_05_wzx_KL14,100.0%;KL14_06_gtr32,100.0%;KL14_07_wzy_KL14,100.0%;KL14_08_gtr33,100.0%;KL14_09_gtr25,100.0%;KL14_10_gtr5,100.0%;KL14_11_itrA2,100.0%;KL14_12_galU,100.0%;KL14_13_ugd,100.0%;KL14_14_gpi,100.0%;KL14_15_gne1,100.0%;KL14_16_pgt1,100.0%;KL14_17_pgm,100.0%		0		0 / 17 (0%)		4	KL144_08_rmlB,90.449%;KL114_11_rmlA,92.929%;KL38_10_rmlD,82.55%;KL74_12_rmlC,93.478%	Very high		100.00%	99.99%	0 bp	10 / 10 (100%)	OCL6_01_gtrOC1,100.0%;OCL6_02_pda2,100.0%;OCL6_03_gtrOC18,100.0%;OCL6_04_gtrOC19a,100.0%;OCL6_05_rmlB,100.0%;OCL6_06_rmlD,100.0%;OCL6_07_rmlA,100.0%;OCL6_08_rmlC,100.0%;OCL6_09_gtrOC20,100.0%;OCL6_10_gtrOC21,99.681%		0		0 / 10 (0%)		0
18799	17A1904	JAIWUC01.1.fsa_nt	GCA_020256045.1	CIVb	2017	Human	Wound	France	Central Europe	KL139	OCL6	100.00%	100.00%	0 bp	17 / 17 (100%)	KL14_01_wzc,100.0%;KL14_02_wzb,100.0%;KL14_03_wza,100.0%;KL14_04_gna2,100.0%;KL14_05_wzx_KL14,100.0%;KL14_06_gtr32,100.0%;KL14_07_wzy_KL14,100.0%;KL14_08_gtr33,100.0%;KL14_09_gtr25,100.0%;KL14_10_gtr5,100.0%;KL14_11_itrA2,100.0%;KL14_12_galU,100.0%;KL14_13_ugd,100.0%;KL14_14_gpi,100.0%;KL14_15_gne1,100.0%;KL14_16_pgt1,100.0%;KL14_17_pgm,100.0%		0		0 / 17 (0%)		4	KL144_08_rmlB,90.449%;KL114_11_rmlA,92.929%;KL38_10_rmlD,82.55%;KL74_12_rmlC,93.478%	Good	?	100.00%	99.99%	n/a	10 / 10 (100%)	OCL6_01_gtrOC1,100.0%;OCL6_02_pda2,100.0%;OCL6_03_gtrOC18,100.0%;OCL6_04_gtrOC19a,100.0%;OCL6_05_rmlB,100.0%;OCL6_06_rmlD,100.0%;OCL6_07_rmlA,100.0%;OCL6_08_rmlC,100.0%;OCL6_09_gtrOC20,100.0%;OCL6_10_gtrOC21,99.681%		0		0 / 10 (0%)		0
18800	CCBH28244	JADPHU01.1.fsa_nt	GCA_015666535.1	CIVb	2020	Human	Indwelling device	Brazil	South America	KL14	OCL6	100.00%	100.00%	0 bp	17 / 17 (100%)	KL14_01_wzc,100.0%;KL14_02_wzb,100.0%;KL14_03_wza,100.0%;KL14_04_gna2,100.0%;KL14_05_wzx_KL14,100.0%;KL14_06_gtr32,100.0%;KL14_07_wzy_KL14,100.0%;KL14_08_gtr33,100.0%;KL14_09_gtr25,100.0%;KL14_10_gtr5,100.0%;KL14_11_itrA2,100.0%;KL14_12_galU,100.0%;KL14_13_ugd,100.0%;KL14_14_gpi,100.0%;KL14_15_gne1,100.0%;KL14_16_pgt1,100.0%;KL14_17_pgm,100.0%		0		0 / 17 (0%)		4	KL144_08_rmlB,90.449%;KL114_11_rmlA,92.929%;KL38_10_rmlD,82.55%;KL74_12_rmlC,93.478%	Very high		100.00%	99.99%	0 bp	10 / 10 (100%)	OCL6_01_gtrOC1,100.0%;OCL6_02_pda2,100.0%;OCL6_03_gtrOC18,100.0%;OCL6_04_gtrOC19a,100.0%;OCL6_05_rmlB,100.0%;OCL6_06_rmlD,100.0%;OCL6_07_rmlA,100.0%;OCL6_08_rmlC,100.0%;OCL6_09_gtrOC20,100.0%;OCL6_10_gtrOC21,99.681%		0		0 / 10 (0%)		0
18801	768_16	JABLVL01.1.fsa_nt	GCA_015538025.1	CIVb	2016	Human	Body fluid	Brazil	South America	KL200	OCL6	100.00%	95.92%	-1 bp	17 / 17 (100%)	KL139_01_wzc,98.907%;KL139_02_wzb,100.0%;KL139_03_wza,97.208%;KL139_04_gna2,94.601%;KL139_05_wzx_KL14,98.605%;KL139_06_gtr32,100.0%;KL139_07_wzy_KL14,100.0%;KL139_08_gtr144,100.0%;KL139_09_gtr77,100.0%;KL139_10_gtr9,99.283%;KL139_11_itrA2,100.0%;KL139_12_galU,96.575%;KL139_13_ugd,98.337%;KL139_14_gpi,96.409%;KL139_15_gne1,97.647%;KL139_16_pgt1,90.391%;KL139_17_pgm,99.781%		0		0 / 17 (0%)		4	KL144_08_rmlB,90.449%;KL114_11_rmlA,92.929%;KL38_10_rmlD,82.55%;KL74_12_rmlC,93.478%	Very high		100.00%	99.99%	0 bp	10 / 10 (100%)	OCL6_01_gtrOC1,100.0%;OCL6_02_pda2,100.0%;OCL6_03_gtrOC18,100.0%;OCL6_04_gtrOC19a,100.0%;OCL6_05_rmlB,100.0%;OCL6_06_rmlD,100.0%;OCL6_07_rmlA,100.0%;OCL6_08_rmlC,100.0%;OCL6_09_gtrOC20,100.0%;OCL6_10_gtrOC21,99.681%		0		0 / 10 (0%)		0
18802	17A1903	JAWQLZ01.1.fsa_nt	GCA_033446705.1	CIVc	2017	Human	Stool	France	Central Europe	KL226	OCL6	100.00%	100.00%	0 bp	17 / 17 (100%)	KL14_01_wzc,100.0%;KL14_02_wzb,100.0%;KL14_03_wza,100.0%;KL14_04_gna2,100.0%;KL14_05_wzx_KL14,100.0%;KL14_06_gtr32,100.0%;KL14_07_wzy_KL14,100.0%;KL14_08_gtr33,100.0%;KL14_09_gtr25,100.0%;KL14_10_gtr5,100.0%;KL14_11_itrA2,100.0%;KL14_12_galU,100.0%;KL14_13_ugd,100.0%;KL14_14_gpi,100.0%;KL14_15_gne1,100.0%;KL14_16_pgt1,100.0%;KL14_17_pgm,100.0%		0		0 / 17 (0%)		4	KL144_08_rmlB,90.449%;KL114_11_rmlA,92.929%;KL38_10_rmlD,82.55%;KL74_12_rmlC,93.478%	Very high		100.00%	99.99%	0 bp	10 / 10 (100%)	OCL6_01_gtrOC1,100.0%;OCL6_02_pda2,100.0%;OCL6_03_gtrOC18,100.0%;OCL6_04_gtrOC19a,100.0%;OCL6_05_rmlB,100.0%;OCL6_06_rmlD,100.0%;OCL6_07_rmlA,100.0%;OCL6_08_rmlC,100.0%;OCL6_09_gtrOC20,100.0%;OCL6_10_gtrOC21,99.681%		0		0 / 10 (0%)		0
18803	13A462	JAMKOS01.1.fsa_nt	GCA_030377465.1	CIVc	2013	Human	Stool	France	Central Europe	KL14	OCL5	100.00%	96.72%	-1 bp	17 / 17 (100%)	KL116_01_wzc,95.492%;KL116_02_wzb,100.0%;KL116_03_wza,100.0%;KL116_04_gna2,99.765%;KL116_05_wzx_KL14,99.767%;KL116_06_gtr75,100.0%;KL116_07_gtr76,100.0%;KL116_08_wzy_KL37,100.0%;KL116_09_gtr25,100.0%;KL116_10_gtr5,99.638%;KL116_11_itrA2,100.0%;KL116_12_galU,96.918%;KL116_13_ugd,99.525%;KL116_14_gpi,97.127%;KL116_15_gne1,98.529%;KL116_16_pgt1,90.065%;KL116_17_pgm,98.906%		0		0 / 17 (0%)		4	KL144_08_rmlB,90.449%;KL114_11_rmlA,92.929%;KL38_10_rmlD,82.55%;KL74_12_rmlC,93.478%	Very high		100.00%	99.99%	0 bp	10 / 10 (100%)	OCL6_01_gtrOC1,100.0%;OCL6_02_pda2,100.0%;OCL6_03_gtrOC18,100.0%;OCL6_04_gtrOC19a,100.0%;OCL6_05_rmlB,100.0%;OCL6_06_rmlD,100.0%;OCL6_07_rmlA,100.0%;OCL6_08_rmlC,100.0%;OCL6_09_gtrOC20,100.0%;OCL6_10_gtrOC21,99.681%		0		0 / 10 (0%)		0
18804	15A1044	JAMGET01.1.fsa_nt	GCA_030377425.1	CIVc	2015	Human	Stool	France	Central Europe	KL14	OCL5	98.56%	96.67%	n/a	15 / 17 (88.2%)	KL116_01_wzc,95.492%;KL116_02_wzb,100.0%;KL116_03_wza,100.0%;KL116_04_gna2,99.765%;KL116_05_wzx_KL14,99.767%;KL116_06_gtr75,100.0%;KL116_09_gtr25,100.0%;KL116_10_gtr5,99.638%;KL116_11_itrA2,100.0%;KL116_12_galU,96.918%;KL116_13_ugd,99.525%;KL116_14_gpi,97.127%;KL116_15_gne1,98.529%;KL116_16_pgt1,90.065%;KL116_17_pgm,98.906%	KL116_07_gtr76;KL116_08_wzy_KL37	0		0 / 17 (0%)		4	KL144_08_rmlB,90.449%;KL114_11_rmlA,92.527%;KL38_10_rmlD,82.55%;KL74_12_rmlC,93.478%	Good	?	100.00%	99.99%	n/a	10 / 10 (100%)	OCL6_01_gtrOC1,100.0%;OCL6_02_pda2,100.0%;OCL6_03_gtrOC18,100.0%;OCL6_04_gtrOC19a,100.0%;OCL6_05_rmlB,100.0%;OCL6_06_rmlD,100.0%;OCL6_07_rmlA,100.0%;OCL6_08_rmlC,100.0%;OCL6_09_gtrOC20,100.0%;OCL6_10_gtrOC21,99.681%		0		0 / 10 (0%)		0
18805	14A543	JAMKOR01.1.fsa_nt	GCA_030377405.1	CIVc	2014	Human	Urine	France	Central Europe	KL14	OCL5	100.00%	100.00%	0 bp	17 / 17 (100%)	KL14_01_wzc,100.0%;KL14_02_wzb,100.0%;KL14_03_wza,100.0%;KL14_04_gna2,100.0%;KL14_05_wzx_KL14,100.0%;KL14_06_gtr32,100.0%;KL14_07_wzy_KL14,100.0%;KL14_08_gtr33,100.0%;KL14_09_gtr25,100.0%;KL14_10_gtr5,100.0%;KL14_11_itrA2,100.0%;KL14_12_galU,100.0%;KL14_13_ugd,100.0%;KL14_14_gpi,100.0%;KL14_15_gne1,100.0%;KL14_16_pgt1,100.0%;KL14_17_pgm,100.0%		0		0 / 17 (0%)		4	KL144_08_rmlB,90.449%;KL114_11_rmlA,92.929%;KL38_10_rmlD,82.55%;KL74_12_rmlC,93.478%	Very high		100.00%	99.99%	0 bp	10 / 10 (100%)	OCL6_01_gtrOC1,100.0%;OCL6_02_pda2,100.0%;OCL6_03_gtrOC18,100.0%;OCL6_04_gtrOC19a,100.0%;OCL6_05_rmlB,100.0%;OCL6_06_rmlD,100.0%;OCL6_07_rmlA,100.0%;OCL6_08_rmlC,100.0%;OCL6_09_gtrOC20,100.0%;OCL6_10_gtrOC21,99.681%		0		0 / 10 (0%)		0
18806	17A1882	JAIWUE01.1.fsa_nt	GCA_020254625.1	CIVc	2017	Human	Stool	France	Central Europe	KL139	OCL6	100.00%	100.00%	0 bp	17 / 17 (100%)	KL14_01_wzc,100.0%;KL14_02_wzb,100.0%;KL14_03_wza,100.0%;KL14_04_gna2,100.0%;KL14_05_wzx_KL14,100.0%;KL14_06_gtr32,100.0%;KL14_07_wzy_KL14,100.0%;KL14_08_gtr33,100.0%;KL14_09_gtr25,100.0%;KL14_10_gtr5,100.0%;KL14_11_itrA2,100.0%;KL14_12_galU,100.0%;KL14_13_ugd,100.0%;KL14_14_gpi,100.0%;KL14_15_gne1,100.0%;KL14_16_pgt1,100.0%;KL14_17_pgm,100.0%		0		0 / 17 (0%)		4	KL144_08_rmlB,90.449%;KL114_11_rmlA,92.929%;KL38_10_rmlD,82.55%;KL74_12_rmlC,93.478%	Very high		100.00%	99.99%	0 bp	10 / 10 (100%)	OCL6_01_gtrOC1,100.0%;OCL6_02_pda2,100.0%;OCL6_03_gtrOC18,100.0%;OCL6_04_gtrOC19a,100.0%;OCL6_05_rmlB,100.0%;OCL6_06_rmlD,100.0%;OCL6_07_rmlA,100.0%;OCL6_08_rmlC,100.0%;OCL6_09_gtrOC20,100.0%;OCL6_10_gtrOC21,99.681%		0		0 / 10 (0%)		0
18807	18A2070	JAIWTT01.1.fsa_nt	GCA_020256005.1	CIVc	2018	Human	Stool	France	Central Europe	KL226	OCL6	100.00%	100.00%	0 bp	17 / 17 (100%)	KL14_01_wzc,100.0%;KL14_02_wzb,100.0%;KL14_03_wza,100.0%;KL14_04_gna2,100.0%;KL14_05_wzx_KL14,100.0%;KL14_06_gtr32,100.0%;KL14_07_wzy_KL14,100.0%;KL14_08_gtr33,100.0%;KL14_09_gtr25,100.0%;KL14_10_gtr5,100.0%;KL14_11_itrA2,100.0%;KL14_12_galU,100.0%;KL14_13_ugd,100.0%;KL14_14_gpi,100.0%;KL14_15_gne1,100.0%;KL14_16_pgt1,100.0%;KL14_17_pgm,100.0%		0		0 / 17 (0%)		4	KL144_08_rmlB,90.449%;KL114_11_rmlA,92.929%;KL38_10_rmlD,82.55%;KL74_12_rmlC,93.478%	Very high		100.00%	99.99%	0 bp	10 / 10 (100%)	OCL6_01_gtrOC1,100.0%;OCL6_02_pda2,100.0%;OCL6_03_gtrOC18,100.0%;OCL6_04_gtrOC19a,100.0%;OCL6_05_rmlB,100.0%;OCL6_06_rmlD,100.0%;OCL6_07_rmlA,100.0%;OCL6_08_rmlC,100.0%;OCL6_09_gtrOC20,100.0%;OCL6_10_gtrOC21,99.681%		0		0 / 10 (0%)		0
18808	HEU3	NQXQ01.1.fsa_nt	GCA_002927855.1	CIVc	2016	Human	Body fluid	Honduras	Central America	KL134	OCL6	100.00%	100.00%	0 bp	17 / 17 (100%)	KL14_01_wzc,100.0%;KL14_02_wzb,100.0%;KL14_03_wza,100.0%;KL14_04_gna2,100.0%;KL14_05_wzx_KL14,100.0%;KL14_06_gtr32,100.0%;KL14_07_wzy_KL14,100.0%;KL14_08_gtr33,100.0%;KL14_09_gtr25,100.0%;KL14_10_gtr5,100.0%;KL14_11_itrA2,100.0%;KL14_12_galU,100.0%;KL14_13_ugd,100.0%;KL14_14_gpi,100.0%;KL14_15_gne1,100.0%;KL14_16_pgt1,100.0%;KL14_17_pgm,100.0%		0		0 / 17 (0%)		4	KL144_08_rmlB,90.449%;KL114_11_rmlA,92.929%;KL38_10_rmlD,82.55%;KL74_12_rmlC,93.478%	Very high		100.00%	99.99%	0 bp	10 / 10 (100%)	OCL6_01_gtrOC1,100.0%;OCL6_02_pda2,100.0%;OCL6_03_gtrOC18,100.0%;OCL6_04_gtrOC19a,100.0%;OCL6_05_rmlB,100.0%;OCL6_06_rmlD,100.0%;OCL6_07_rmlA,100.0%;OCL6_08_rmlC,100.0%;OCL6_09_gtrOC20,100.0%;OCL6_10_gtrOC21,99.681%		0		0 / 10 (0%)		0
18809	H008	SGSG01.1.fsa_nt	GCA_004209195.1	CIVc	2011	Human	NA	Mexico	North America	KL22	OCL6	98.52%	99.98%	n/a	20 / 21 (95.2%)	KL22_01_wzc,100.0%;KL22_02_wzb,99.301%;KL22_03_wza,100.0%;KL22_04_gna3,100.0%;KL22_05_dgaA,100.0%;KL22_06_dgaB,100.0%;KL22_07_dgaC,100.0%;KL22_08_wzx_KL3,100.0%;KL22_09_atr2,100.0%;KL22_10_gtr6,100.0%;KL22_11_gtr7,100.0%;KL22_13_gtr8,100.0%;KL22_14_gtr9,100.0%;KL22_15_itrA2,100.0%;KL22_16_galU,100.0%;KL22_17_ugd,100.0%;KL22_18_gpi,100.0%;KL22_19_gne1,100.0%;KL22_20_pgt1,100.0%;KL22_21_pgm,99.781%	KL22_12_wzy_KL3	0		0 / 21 (0%)		4	KL144_08_rmlB,90.449%;KL114_11_rmlA,92.929%;KL38_10_rmlD,82.55%;KL74_12_rmlC,93.478%	Very high		100.00%	99.99%	0 bp	10 / 10 (100%)	OCL6_01_gtrOC1,100.0%;OCL6_02_pda2,100.0%;OCL6_03_gtrOC18,100.0%;OCL6_04_gtrOC19a,100.0%;OCL6_05_rmlB,100.0%;OCL6_06_rmlD,100.0%;OCL6_07_rmlA,100.0%;OCL6_08_rmlC,100.0%;OCL6_09_gtrOC20,100.0%;OCL6_10_gtrOC21,99.681%		0		0 / 10 (0%)		0
18810	MCR10179	NQXG01.1.fsa_nt	GCA_002927965.1	CIVc	2015	Human	Respiratory sample	Honduras	Central America	KL132	OCL10	100.00%	100.00%	0 bp	17 / 17 (100%)	KL14_01_wzc,100.0%;KL14_02_wzb,100.0%;KL14_03_wza,100.0%;KL14_04_gna2,99.765%;KL14_05_wzx_KL14,100.0%;KL14_06_gtr32,100.0%;KL14_07_wzy_KL14,100.0%;KL14_08_gtr33,100.0%;KL14_09_gtr25,100.0%;KL14_10_gtr5,100.0%;KL14_11_itrA2,100.0%;KL14_12_galU,100.0%;KL14_13_ugd,100.0%;KL14_14_gpi,100.0%;KL14_15_gne1,100.0%;KL14_16_pgt1,100.0%;KL14_17_pgm,100.0%		0		0 / 17 (0%)		4	KL144_08_rmlB,90.449%;KL114_11_rmlA,92.929%;KL38_10_rmlD,82.55%;KL74_12_rmlC,93.478%	Very high		100.00%	99.99%	0 bp	10 / 10 (100%)	OCL6_01_gtrOC1,100.0%;OCL6_02_pda2,100.0%;OCL6_03_gtrOC18,100.0%;OCL6_04_gtrOC19a,100.0%;OCL6_05_rmlB,100.0%;OCL6_06_rmlD,100.0%;OCL6_07_rmlA,100.0%;OCL6_08_rmlC,100.0%;OCL6_09_gtrOC20,100.0%;OCL6_10_gtrOC21,99.681%		0		0 / 10 (0%)		0
18811	AB5256	AHAI01.1.fsa_nt	GCA_000241705.2	CIVc	2009	Human	Blood	USA	North America	KL14	OCL6	100.00%	100.00%	0 bp	17 / 17 (100%)	KL14_01_wzc,100.0%;KL14_02_wzb,100.0%;KL14_03_wza,100.0%;KL14_04_gna2,100.0%;KL14_05_wzx_KL14,100.0%;KL14_06_gtr32,100.0%;KL14_07_wzy_KL14,100.0%;KL14_08_gtr33,100.0%;KL14_09_gtr25,100.0%;KL14_10_gtr5,100.0%;KL14_11_itrA2,100.0%;KL14_12_galU,100.0%;KL14_13_ugd,100.0%;KL14_14_gpi,100.0%;KL14_15_gne1,100.0%;KL14_16_pgt1,100.0%;KL14_17_pgm,100.0%		0		0 / 17 (0%)		4	KL144_08_rmlB,90.449%;KL114_11_rmlA,92.929%;KL38_10_rmlD,82.55%;KL74_12_rmlC,93.478%	Very high		100.00%	99.99%	0 bp	10 / 10 (100%)	OCL6_01_gtrOC1,100.0%;OCL6_02_pda2,100.0%;OCL6_03_gtrOC18,100.0%;OCL6_04_gtrOC19a,100.0%;OCL6_05_rmlB,100.0%;OCL6_06_rmlD,100.0%;OCL6_07_rmlA,100.0%;OCL6_08_rmlC,100.0%;OCL6_09_gtrOC20,100.0%;OCL6_10_gtrOC21,99.681%		0		0 / 10 (0%)		0
18812	AR_0088	CP027530.1	GCA_003006035.1	CIVc	NA	NA	NA	NA	NA	KL14	OCL6	100.00%	100.00%	0 bp	17 / 17 (100%)	KL14_01_wzc,100.0%;KL14_02_wzb,100.0%;KL14_03_wza,100.0%;KL14_04_gna2,100.0%;KL14_05_wzx_KL14,100.0%;KL14_06_gtr32,100.0%;KL14_07_wzy_KL14,100.0%;KL14_08_gtr33,100.0%;KL14_09_gtr25,100.0%;KL14_10_gtr5,100.0%;KL14_11_itrA2,100.0%;KL14_12_galU,100.0%;KL14_13_ugd,100.0%;KL14_14_gpi,100.0%;KL14_15_gne1,100.0%;KL14_16_pgt1,100.0%;KL14_17_pgm,100.0%		0		0 / 17 (0%)		4	KL144_08_rmlB,90.449%;KL114_11_rmlA,92.929%;KL38_10_rmlD,82.55%;KL74_12_rmlC,93.478%	Very high		100.00%	99.99%	0 bp	10 / 10 (100%)	OCL6_01_gtrOC1,100.0%;OCL6_02_pda2,100.0%;OCL6_03_gtrOC18,100.0%;OCL6_04_gtrOC19a,100.0%;OCL6_05_rmlB,100.0%;OCL6_06_rmlD,100.0%;OCL6_07_rmlA,100.0%;OCL6_08_rmlC,100.0%;OCL6_09_gtrOC20,100.0%;OCL6_10_gtrOC21,99.681%		0		0 / 10 (0%)		0
18813	BA14629	JAAEGU01.1.fsa_nt	GCA_010179145.1	CIVc	2019	Human	Blood	India	South Asia	KL14	OCL5	100.00%	100.00%	0 bp	17 / 17 (100%)	KL14_01_wzc,100.0%;KL14_02_wzb,100.0%;KL14_03_wza,100.0%;KL14_04_gna2,100.0%;KL14_05_wzx_KL14,100.0%;KL14_06_gtr32,100.0%;KL14_07_wzy_KL14,100.0%;KL14_08_gtr33,100.0%;KL14_09_gtr25,100.0%;KL14_10_gtr5,100.0%;KL14_11_itrA2,100.0%;KL14_12_galU,100.0%;KL14_13_ugd,100.0%;KL14_14_gpi,100.0%;KL14_15_gne1,100.0%;KL14_16_pgt1,100.0%;KL14_17_pgm,100.0%		0		0 / 17 (0%)		4	KL144_08_rmlB,90.449%;KL114_11_rmlA,92.929%;KL38_10_rmlD,82.55%;KL74_12_rmlC,93.478%	Very high		100.00%	99.99%	0 bp	10 / 10 (100%)	OCL6_01_gtrOC1,100.0%;OCL6_02_pda2,100.0%;OCL6_03_gtrOC18,100.0%;OCL6_04_gtrOC19a,100.0%;OCL6_05_rmlB,100.0%;OCL6_06_rmlD,100.0%;OCL6_07_rmlA,100.0%;OCL6_08_rmlC,100.0%;OCL6_09_gtrOC20,100.0%;OCL6_10_gtrOC21,99.681%		0		0 / 10 (0%)		0
18814	R348	RWXH01.1.fsa_nt	GCA_003955355.1	CIVc	NA	NA	NA	NA	NA	KL14	OCL5	100.00%	100.00%	0 bp	17 / 17 (100%)	KL14_01_wzc,100.0%;KL14_02_wzb,100.0%;KL14_03_wza,100.0%;KL14_04_gna2,100.0%;KL14_05_wzx_KL14,100.0%;KL14_06_gtr32,100.0%;KL14_07_wzy_KL14,100.0%;KL14_08_gtr33,100.0%;KL14_09_gtr25,100.0%;KL14_10_gtr5,100.0%;KL14_11_itrA2,100.0%;KL14_12_galU,100.0%;KL14_13_ugd,100.0%;KL14_14_gpi,100.0%;KL14_15_gne1,100.0%;KL14_16_pgt1,100.0%;KL14_17_pgm,100.0%		0		0 / 17 (0%)		4	KL144_08_rmlB,90.449%;KL114_11_rmlA,92.929%;KL38_10_rmlD,82.55%;KL74_12_rmlC,93.478%	Very high		100.00%	99.99%	0 bp	10 / 10 (100%)	OCL6_01_gtrOC1,100.0%;OCL6_02_pda2,100.0%;OCL6_03_gtrOC18,100.0%;OCL6_04_gtrOC19a,100.0%;OCL6_05_rmlB,100.0%;OCL6_06_rmlD,100.0%;OCL6_07_rmlA,100.0%;OCL6_08_rmlC,100.0%;OCL6_09_gtrOC20,100.0%;OCL6_10_gtrOC21,99.681%		0		0 / 10 (0%)		0
18815	HWBA8	CP020597.1	GCA_002082785.1	CIVc	2013	Human	Respiratory sample	South Korea	South East Asia	KL14	OCL5	100.00%	100.00%	0 bp	17 / 17 (100%)	KL14_01_wzc,100.0%;KL14_02_wzb,100.0%;KL14_03_wza,100.0%;KL14_04_gna2,100.0%;KL14_05_wzx_KL14,100.0%;KL14_06_gtr32,100.0%;KL14_07_wzy_KL14,100.0%;KL14_08_gtr33,100.0%;KL14_09_gtr25,100.0%;KL14_10_gtr5,100.0%;KL14_11_itrA2,100.0%;KL14_12_galU,100.0%;KL14_13_ugd,100.0%;KL14_14_gpi,100.0%;KL14_15_gne1,100.0%;KL14_16_pgt1,100.0%;KL14_17_pgm,100.0%		0		0 / 17 (0%)		4	KL144_08_rmlB,90.449%;KL114_11_rmlA,92.929%;KL38_10_rmlD,82.55%;KL74_12_rmlC,93.478%	Very high		100.00%	99.99%	0 bp	10 / 10 (100%)	OCL6_01_gtrOC1,100.0%;OCL6_02_pda2,100.0%;OCL6_03_gtrOC18,100.0%;OCL6_04_gtrOC19a,100.0%;OCL6_05_rmlB,100.0%;OCL6_06_rmlD,100.0%;OCL6_07_rmlA,100.0%;OCL6_08_rmlC,100.0%;OCL6_09_gtrOC20,100.0%;OCL6_10_gtrOC21,99.681%		0		0 / 10 (0%)		0
18816	P7774	CP040259.1	GCA_005518095.1	CIVc	2018	Human	Pus	India	South Asia	KL12	OCL5	100.00%	100.00%	0 bp	17 / 17 (100%)	KL14_01_wzc,100.0%;KL14_02_wzb,100.0%;KL14_03_wza,100.0%;KL14_04_gna2,100.0%;KL14_05_wzx_KL14,100.0%;KL14_06_gtr32,100.0%;KL14_07_wzy_KL14,100.0%;KL14_08_gtr33,100.0%;KL14_09_gtr25,100.0%;KL14_10_gtr5,100.0%;KL14_11_itrA2,100.0%;KL14_12_galU,100.0%;KL14_13_ugd,100.0%;KL14_14_gpi,100.0%;KL14_15_gne1,100.0%;KL14_16_pgt1,100.0%;KL14_17_pgm,100.0%		0		0 / 17 (0%)		4	KL144_08_rmlB,90.449%;KL114_11_rmlA,92.929%;KL38_10_rmlD,82.55%;KL74_12_rmlC,93.478%	Very high		100.00%	99.99%	0 bp	10 / 10 (100%)	OCL6_01_gtrOC1,100.0%;OCL6_02_pda2,100.0%;OCL6_03_gtrOC18,100.0%;OCL6_04_gtrOC19a,100.0%;OCL6_05_rmlB,100.0%;OCL6_06_rmlD,100.0%;OCL6_07_rmlA,100.0%;OCL6_08_rmlC,100.0%;OCL6_09_gtrOC20,100.0%;OCL6_10_gtrOC21,99.681%		0		0 / 10 (0%)		0
18817	BA82	JAAEFS01.1.fsa_nt	GCA_010179525.1	CIVc	2019	Human	Blood	India	South Asia	KL3	OCL5	100.00%	100.00%	0 bp	17 / 17 (100%)	KL14_01_wzc,100.0%;KL14_02_wzb,100.0%;KL14_03_wza,100.0%;KL14_04_gna2,100.0%;KL14_05_wzx_KL14,100.0%;KL14_06_gtr32,100.0%;KL14_07_wzy_KL14,100.0%;KL14_08_gtr33,100.0%;KL14_09_gtr25,100.0%;KL14_10_gtr5,100.0%;KL14_11_itrA2,100.0%;KL14_12_galU,100.0%;KL14_13_ugd,100.0%;KL14_14_gpi,100.0%;KL14_15_gne1,100.0%;KL14_16_pgt1,100.0%;KL14_17_pgm,100.0%		0		0 / 17 (0%)		0		Very high		100.00%	99.99%	0 bp	10 / 10 (100%)	OCL6_01_gtrOC1,100.0%;OCL6_02_pda2,100.0%;OCL6_03_gtrOC18,100.0%;OCL6_04_gtrOC19a,100.0%;OCL6_05_rmlB,100.0%;OCL6_06_rmlD,100.0%;OCL6_07_rmlA,100.0%;OCL6_08_rmlC,100.0%;OCL6_09_gtrOC20,100.0%;OCL6_10_gtrOC21,99.681%		0		0 / 10 (0%)		0
18818	Survcare223	JAFHYU01.1.fsa_nt	GCA_018441385.1	CIVc	2019	Human	Stool	Germany	Central Europe	KL234	OCL5	100.00%	100.00%	0 bp	17 / 17 (100%)	KL14_01_wzc,100.0%;KL14_02_wzb,100.0%;KL14_03_wza,100.0%;KL14_04_gna2,100.0%;KL14_05_wzx_KL14,100.0%;KL14_06_gtr32,100.0%;KL14_07_wzy_KL14,100.0%;KL14_08_gtr33,99.682%;KL14_09_gtr25,100.0%;KL14_10_gtr5,100.0%;KL14_11_itrA2,100.0%;KL14_12_galU,100.0%;KL14_13_ugd,100.0%;KL14_14_gpi,100.0%;KL14_15_gne1,100.0%;KL14_16_pgt1,100.0%;KL14_17_pgm,100.0%		0		0 / 17 (0%)		4	KL144_08_rmlB,90.449%;KL114_11_rmlA,92.929%;KL38_10_rmlD,82.55%;KL74_12_rmlC,93.478%	Very high		100.00%	99.99%	0 bp	10 / 10 (100%)	OCL6_01_gtrOC1,100.0%;OCL6_02_pda2,100.0%;OCL6_03_gtrOC18,100.0%;OCL6_04_gtrOC19a,100.0%;OCL6_05_rmlB,100.0%;OCL6_06_rmlD,100.0%;OCL6_07_rmlA,100.0%;OCL6_08_rmlC,100.0%;OCL6_09_gtrOC20,100.0%;OCL6_10_gtrOC21,99.681%		0		0 / 10 (0%)		0
18819	BA35394	JAAOPX01.1.fsa_nt	GCA_011601545.1	CIVc	2019	Human	Blood	India	Asia	KL12	OCL5	100.00%	100.00%	0 bp	17 / 17 (100%)	KL14_01_wzc,100.0%;KL14_02_wzb,100.0%;KL14_03_wza,100.0%;KL14_04_gna2,100.0%;KL14_05_wzx_KL14,100.0%;KL14_06_gtr32,100.0%;KL14_07_wzy_KL14,100.0%;KL14_08_gtr33,100.0%;KL14_09_gtr25,100.0%;KL14_10_gtr5,100.0%;KL14_11_itrA2,100.0%;KL14_12_galU,100.0%;KL14_13_ugd,100.0%;KL14_14_gpi,100.0%;KL14_15_gne1,100.0%;KL14_16_pgt1,100.0%;KL14_17_pgm,100.0%		0		0 / 17 (0%)		4	KL144_08_rmlB,90.449%;KL114_11_rmlA,92.929%;KL38_10_rmlD,82.55%;KL74_12_rmlC,93.478%	Very high		100.00%	99.99%	0 bp	10 / 10 (100%)	OCL6_01_gtrOC1,100.0%;OCL6_02_pda2,100.0%;OCL6_03_gtrOC18,100.0%;OCL6_04_gtrOC19a,100.0%;OCL6_05_rmlB,100.0%;OCL6_06_rmlD,100.0%;OCL6_07_rmlA,100.0%;OCL6_08_rmlC,100.0%;OCL6_09_gtrOC20,100.0%;OCL6_10_gtrOC21,99.681%		0		0 / 10 (0%)		0
18820	SP3155	JAAGTJ01.1.fsa_nt	GCF_010499735.1	CIVc	2019	Human	Endotracheal Aspirate	India	Asia	KL14	OCL5	100.00%	95.28%	-13 bp	26 / 31 (83.9%)	KL13_02_wzb,99.315%;KL13_03_wza,99.732%;KL13_04_gna2,100.0%;KL13_05_lgaA,99.749%;KL13_06_lgaB,98.867%;KL13_07_lgaC,100.0%;KL13_08_lgaD,98.904%;KL13_09_lgaE,100.0%;KL13_10_lgaF,99.65%;KL13_11_aciA,100.0%;KL13_13_aciC,100.0%;KL13_14_aciD,100.0%;KL13_16_wzx_KL12,100.0%;KL13_19_fnlA,100.0%;KL13_20_fnlB,100.0%;KL13_21_fnlC,100.0%;KL13_22_gtr31,96.985%;KL13_23_fnr1,97.492%;KL13_24_itrB3,96.755%;KL13_25…	KL13_01_wzc;KL13_12_aciB;KL13_15_gtr59;KL13_17_wzy_KL13;KL13_18_gtr30	1	KL241_18,99.387%	0 / 31 (0%)		0		High	-	100.00%	99.69%	-4 bp	6 / 9 (66.7%)	OCL5_01_gtrOC1,98.649%;OCL5_02_pda2a,100.0%;OCL5_03_gtrOC13,100.0%;OCL5_04_gtrOC14,99.708%;OCL5_05_gtrOC15,100.0%;OCL5_07_htrL,99.645%	OCL5_06_atrOC1;OCL5_08_gtrOC16;OCL5_09_gtrOC17	0		0 / 9 (0%)		0
18821	SP1713	JAAGSV01.1.fsa_nt	GCF_010500175.1	CIVc	2019	Human	Endotracheal Aspirate	India	Asia	KL14	OCL5	100.00%	95.30%	-5 bp	31 / 31 (100%)	KL13_01_wzc,93.132%;KL13_02_wzb,99.315%;KL13_03_wza,99.732%;KL13_04_gna2,100.0%;KL13_05_lgaA,99.749%;KL13_06_lgaB,99.217%;KL13_07_lgaC,100.0%;KL13_08_lgaD,98.904%;KL13_09_lgaE,100.0%;KL13_10_lgaF,99.65%;KL13_11_aciA,100.0%;KL13_12_aciB,100.0%;KL13_13_aciC,100.0%;KL13_14_aciD,100.0%;KL13_15_gtr59,100.0%;KL13_16_wzx_KL12,100.0%;KL13_17_wzy_KL13,100.0%;KL13_18_gtr30,100.0%;KL13_19_fnlA,100.0%;KL13_2…		0		0 / 31 (0%)		0		Very high		100.00%	99.75%	+1 bp	9 / 9 (100%)	OCL5_01_gtrOC1,98.649%;OCL5_02_pda2a,100.0%;OCL5_03_gtrOC13,100.0%;OCL5_04_gtrOC14,99.708%;OCL5_05_gtrOC15,100.0%;OCL5_06_atrOC1,99.338%;OCL5_07_htrL,99.649%;OCL5_08_gtrOC16,99.678%;OCL5_09_gtrOC17,100.0%		0		0 / 9 (0%)		0
18822	SP500	JAAOPM01.1.fsa_nt	GCF_011601725.1	CIVc	2019	Human	Endotracheal Aspirate	India	Asia	KL12	OCL5	100.00%	95.30%	-5 bp	31 / 31 (100%)	KL13_01_wzc,93.132%;KL13_02_wzb,99.315%;KL13_03_wza,99.732%;KL13_04_gna2,100.0%;KL13_05_lgaA,99.749%;KL13_06_lgaB,99.217%;KL13_07_lgaC,100.0%;KL13_08_lgaD,98.904%;KL13_09_lgaE,100.0%;KL13_10_lgaF,99.65%;KL13_11_aciA,100.0%;KL13_12_aciB,100.0%;KL13_13_aciC,100.0%;KL13_14_aciD,100.0%;KL13_15_gtr59,100.0%;KL13_16_wzx_KL12,100.0%;KL13_17_wzy_KL13,100.0%;KL13_18_gtr30,100.0%;KL13_19_fnlA,100.0%;KL13_2…		0		0 / 31 (0%)		0		Very high		100.00%	99.75%	+1 bp	9 / 9 (100%)	OCL5_01_gtrOC1,98.649%;OCL5_02_pda2a,100.0%;OCL5_03_gtrOC13,100.0%;OCL5_04_gtrOC14,99.708%;OCL5_05_gtrOC15,100.0%;OCL5_06_atrOC1,99.338%;OCL5_07_htrL,99.649%;OCL5_08_gtrOC16,99.678%;OCL5_09_gtrOC17,100.0%		0		0 / 9 (0%)		0
18823	SP192	JAAOPP01.1.fsa_nt	GCF_011601815.1	CIVc	2019	Human	Endotracheal Aspirate	India	Asia	KL12	OCL5	100.00%	100.00%	0 bp	17 / 17 (100%)	KL14_01_wzc,100.0%;KL14_02_wzb,100.0%;KL14_03_wza,100.0%;KL14_04_gna2,100.0%;KL14_05_wzx_KL14,100.0%;KL14_06_gtr32,100.0%;KL14_07_wzy_KL14,100.0%;KL14_08_gtr33,100.0%;KL14_09_gtr25,100.0%;KL14_10_gtr5,100.0%;KL14_11_itrA2,100.0%;KL14_12_galU,100.0%;KL14_13_ugd,100.0%;KL14_14_gpi,100.0%;KL14_15_gne1,100.0%;KL14_16_pgt1,100.0%;KL14_17_pgm,100.0%		0		0 / 17 (0%)		0		Very high		100.00%	99.99%	0 bp	9 / 9 (100%)	OCL5_01_gtrOC1,100.0%;OCL5_02_pda2a,100.0%;OCL5_03_gtrOC13,100.0%;OCL5_04_gtrOC14,100.0%;OCL5_05_gtrOC15,100.0%;OCL5_06_atrOC1,100.0%;OCL5_07_htrL,100.0%;OCL5_08_gtrOC16,100.0%;OCL5_09_gtrOC17,100.0%		0		0 / 9 (0%)		0
18824	SP4956	JAAORV01.1.fsa_nt	GCF_011603385.1	CIVc	2019	Human	Endotracheal Aspirate	India	Asia	KL12	OCL5	100.00%	100.00%	0 bp	17 / 17 (100%)	KL14_01_wzc,100.0%;KL14_02_wzb,100.0%;KL14_03_wza,100.0%;KL14_04_gna2,100.0%;KL14_05_wzx_KL14,100.0%;KL14_06_gtr32,100.0%;KL14_07_wzy_KL14,100.0%;KL14_08_gtr33,100.0%;KL14_09_gtr25,100.0%;KL14_10_gtr5,100.0%;KL14_11_itrA2,100.0%;KL14_12_galU,100.0%;KL14_13_ugd,100.0%;KL14_14_gpi,100.0%;KL14_15_gne1,100.0%;KL14_16_pgt1,100.0%;KL14_17_pgm,100.0%		0		0 / 17 (0%)		0		Very high		100.00%	99.99%	0 bp	9 / 9 (100%)	OCL5_01_gtrOC1,100.0%;OCL5_02_pda2a,100.0%;OCL5_03_gtrOC13,100.0%;OCL5_04_gtrOC14,100.0%;OCL5_05_gtrOC15,100.0%;OCL5_06_atrOC1,100.0%;OCL5_07_htrL,100.0%;OCL5_08_gtrOC16,100.0%;OCL5_09_gtrOC17,100.0%		0		0 / 9 (0%)		0
18825	SP4522	JAAOSF01.1.fsa_nt	GCF_011603585.1	CIVc	2019	Human	Endotracheal Aspirate	India	Asia	KL12	OCL5	100.00%	95.25%	n/a	30 / 31 (96.8%)	KL12_01_wzc,93.819%;KL12_02_wzb,95.205%;KL12_03_wza,99.732%;KL12_04_gna2,100.0%;KL12_05_lgaA,100.0%;KL12_06_lgaB,98.172%;KL12_07_lgaC,99.211%;KL12_08_lgaD,100.0%;KL12_09_lgaE,100.0%;KL12_10_lgaF,100.0%;KL12_11_aciA,100.0%;KL12_12_aciB,100.0%;KL12_13_aciC,99.543%;KL12_14_aciD,100.0%;KL12_15_gtr59,100.0%;KL12_16_wzx_KL12,100.0%;KL12_18_gtr30,99.468%;KL12_19_fnlA,99.71%;KL12_20_fnlB,99.73%;KL12_21_f…	KL12_17_wzy_KL12	0		0 / 31 (0%)		1	KL183_01_wzy_KL183,100.0%	Very high		100.00%	99.78%	+1 bp	9 / 9 (100%)	OCL5_01_gtrOC1,98.311%;OCL5_02_pda2a,100.0%;OCL5_03_gtrOC13,100.0%;OCL5_04_gtrOC14,100.0%;OCL5_05_gtrOC15,100.0%;OCL5_06_atrOC1,99.669%;OCL5_07_htrL,99.649%;OCL5_08_gtrOC16,99.678%;OCL5_09_gtrOC17,99.696%		0		0 / 9 (0%)		0
18826	VB82	CP050385.1	GCF_012934905.1	CIVc	2019	Human	Blood	NA	Asia	KL3	OCL5	100.00%	95.25%	n/a	30 / 31 (96.8%)	KL12_01_wzc,93.819%;KL12_02_wzb,95.205%;KL12_03_wza,99.732%;KL12_04_gna2,100.0%;KL12_05_lgaA,100.0%;KL12_06_lgaB,98.172%;KL12_07_lgaC,99.211%;KL12_08_lgaD,100.0%;KL12_09_lgaE,100.0%;KL12_10_lgaF,100.0%;KL12_11_aciA,100.0%;KL12_12_aciB,100.0%;KL12_13_aciC,99.543%;KL12_14_aciD,100.0%;KL12_15_gtr59,100.0%;KL12_16_wzx_KL12,100.0%;KL12_18_gtr30,99.468%;KL12_19_fnlA,99.71%;KL12_20_fnlB,99.73%;KL12_21_f…	KL12_17_wzy_KL12	0		0 / 31 (0%)		1	KL183_01_wzy_KL183,100.0%	Very high		100.00%	99.78%	+1 bp	9 / 9 (100%)	OCL5_01_gtrOC1,98.311%;OCL5_02_pda2a,100.0%;OCL5_03_gtrOC13,100.0%;OCL5_04_gtrOC14,100.0%;OCL5_05_gtrOC15,100.0%;OCL5_06_atrOC1,99.669%;OCL5_07_htrL,99.649%;OCL5_08_gtrOC16,99.678%;OCL5_09_gtrOC17,99.696%		0		0 / 9 (0%)		0
18827	AB373	JALHAZ01.1.fsa_nt	GCF_022818865.1	CIVc	2016	enviromental	cavum	Lebanon	West Asia	KL141	OCL6	100.00%	95.25%	n/a	30 / 31 (96.8%)	KL12_01_wzc,93.819%;KL12_02_wzb,95.205%;KL12_03_wza,99.732%;KL12_04_gna2,100.0%;KL12_05_lgaA,100.0%;KL12_06_lgaB,98.172%;KL12_07_lgaC,99.211%;KL12_08_lgaD,100.0%;KL12_09_lgaE,100.0%;KL12_10_lgaF,100.0%;KL12_11_aciA,100.0%;KL12_12_aciB,100.0%;KL12_13_aciC,99.543%;KL12_14_aciD,100.0%;KL12_15_gtr59,100.0%;KL12_16_wzx_KL12,100.0%;KL12_18_gtr30,99.468%;KL12_19_fnlA,99.71%;KL12_20_fnlB,99.73%;KL12_21_f…	KL12_17_wzy_KL12	0		0 / 31 (0%)		1	KL183_01_wzy_KL183,100.0%	Very high		100.00%	99.78%	+1 bp	9 / 9 (100%)	OCL5_01_gtrOC1,98.311%;OCL5_02_pda2a,100.0%;OCL5_03_gtrOC13,100.0%;OCL5_04_gtrOC14,100.0%;OCL5_05_gtrOC15,100.0%;OCL5_06_atrOC1,99.669%;OCL5_07_htrL,99.649%;OCL5_08_gtrOC16,99.678%;OCL5_09_gtrOC17,99.696%		0		0 / 9 (0%)		0
18828	Cl107	CP098521.1	GCF_024426665.1	CIVc	2012	Human	Urine	Lebanon	West Asia	KL14	OCL6	100.00%	95.25%	n/a	30 / 31 (96.8%)	KL12_01_wzc,93.819%;KL12_02_wzb,95.205%;KL12_03_wza,99.732%;KL12_04_gna2,100.0%;KL12_05_lgaA,100.0%;KL12_06_lgaB,98.172%;KL12_07_lgaC,99.211%;KL12_08_lgaD,100.0%;KL12_09_lgaE,100.0%;KL12_10_lgaF,100.0%;KL12_11_aciA,100.0%;KL12_12_aciB,100.0%;KL12_13_aciC,99.543%;KL12_14_aciD,100.0%;KL12_15_gtr59,100.0%;KL12_16_wzx_KL12,100.0%;KL12_18_gtr30,99.468%;KL12_19_fnlA,99.71%;KL12_20_fnlB,99.73%;KL12_21_f…	KL12_17_wzy_KL12	0		0 / 31 (0%)		1	KL183_01_wzy_KL183,100.0%	Very high		100.00%	99.78%	+1 bp	9 / 9 (100%)	OCL5_01_gtrOC1,98.311%;OCL5_02_pda2a,100.0%;OCL5_03_gtrOC13,100.0%;OCL5_04_gtrOC14,100.0%;OCL5_05_gtrOC15,100.0%;OCL5_06_atrOC1,99.669%;OCL5_07_htrL,99.649%;OCL5_08_gtrOC16,99.678%;OCL5_09_gtrOC17,99.696%		0		0 / 9 (0%)		0
18829	LCAB39	JARDSN01.1.fsa_nt	GCF_030197315.1	CIVc	2021	Human	sputum	China	Asia	KL14	OCL5	100.00%	97.98%	-3 bp	20 / 20 (100%)	KL3_01_wzc,96.708%;KL3_02_wzb,96.503%;KL3_03_wza,97.319%;KL3_04_gna3,99.769%;KL3_05_dgaA,99.685%;KL3_06_dgaB,97.927%;KL3_07_dgaC,97.5%;KL3_08_wzx_KL3,99.778%;KL3_09_atr2,100.0%;KL3_10_gtr6,100.0%;KL3_11_gtr7,99.176%;KL3_12_wzy_KL3,100.0%;KL3_13_gtr8,97.391%;KL3_14_gtr9,99.638%;KL3_15_itrA2,100.0%;KL3_16_galU,99.658%;KL3_17_ugd,99.762%;KL3_18_gpi,99.282%;KL3_19_gne1,98.525%;KL3_20_pgm,99.562%		0		0 / 20 (0%)		0		Very high		100.00%	99.77%	+1 bp	9 / 9 (100%)	OCL5_01_gtrOC1,98.311%;OCL5_02_pda2a,100.0%;OCL5_03_gtrOC13,99.699%;OCL5_04_gtrOC14,100.0%;OCL5_05_gtrOC15,100.0%;OCL5_06_atrOC1,99.669%;OCL5_07_htrL,99.649%;OCL5_08_gtrOC16,99.678%;OCL5_09_gtrOC17,99.696%		0		0 / 9 (0%)		0
18830	LCAB26	JARDTA01.1.fsa_nt	GCF_030197715.1	CIVc	2021	Human	sputum	China	Asia	KL14	OCL5	100.00%	94.11%	n/a	14 / 17 (82.4%)	KL139_01_wzc,98.77%;KL139_02_wzb,99.301%;KL139_03_wza,100.0%;KL139_04_gna2,99.765%;KL139_05_wzx_KL14,98.372%;KL139_06_gtr32,99.677%;KL139_07_wzy_KL14,99.566%;KL139_11_itrA2,99.517%;KL139_12_galU,99.315%;KL139_13_ugd,99.525%;KL139_14_gpi,97.127%;KL139_15_gne1,97.647%;KL139_16_pgt1,90.228%;KL139_17_pgm,99.344%	KL139_08_gtr144;KL139_09_gtr77;KL139_10_gtr9	3	KL14_09_gtr25,100.0%;KL14_08_gtr33,100.0%;KL116_10_gtr5,100.0%	0 / 17 (0%)		4	KL144_08_rmlB,90.449%;KL114_11_rmlA,92.929%;KL38_10_rmlD,82.55%;KL74_12_rmlC,93.478%	Very high		100.00%	99.99%	0 bp	10 / 10 (100%)	OCL6_01_gtrOC1,100.0%;OCL6_02_pda2,100.0%;OCL6_03_gtrOC18,100.0%;OCL6_04_gtrOC19a,100.0%;OCL6_05_rmlB,100.0%;OCL6_06_rmlD,100.0%;OCL6_07_rmlA,100.0%;OCL6_08_rmlC,100.0%;OCL6_09_gtrOC20,100.0%;OCL6_10_gtrOC21,99.681%		0		0 / 10 (0%)		0
18831	LCAB20	JARDTG01.1.fsa_nt	GCF_030197735.1	CIVc	2021	Human	sputum	China	Asia	KL14	OCL5	100.00%	97.49%	n/a	15 / 17 (88.2%)	KL139_01_wzc,98.77%;KL139_02_wzb,99.301%;KL139_03_wza,100.0%;KL139_04_gna2,99.765%;KL139_05_wzx_KL14,97.907%;KL139_06_gtr32,100.0%;KL139_07_wzy_KL14,100.0%;KL139_09_gtr77,100.0%;KL139_10_gtr9,100.0%;KL139_12_galU,99.315%;KL139_13_ugd,99.525%;KL139_14_gpi,97.127%;KL139_15_gne1,97.647%;KL139_16_pgt1,90.228%;KL139_17_pgm,99.344%	KL139_08_gtr144;KL139_11_itrA2	1	KL50_15_itrA2,96.154%	0 / 17 (0%)		0		Good	?-	100.00%	99.90%	n/a	9 / 11 (81.8%)	OCL10_01_gtrOC1,98.99%;OCL10_03_pda1,100.0%;OCL10_04_gtrOC3,99.609%;OCL10_05_gtrOC4,100.0%;OCL10_06_orf1(ghy),100.0%;OCL10_07_gtrOC29,100.0%;OCL10_08_gtrOC30,100.0%;OCL10_09_orf3,99.643%;OCL10_11_gtrOC7,100.0%	OCL10_02_gtrOC2;OCL10_10_glf	0		0 / 11 (0%)		0
18832	CUTNBT01	JAVLUM01.1.fsa_nt	GCF_031632215.1	CIVc	2022	NA	Waste water	India	Asia	KL10	OCL5	100.00%	97.49%	-2 bp	17 / 17 (100%)	KL139_01_wzc,98.77%;KL139_02_wzb,99.301%;KL139_03_wza,100.0%;KL139_04_gna2,99.765%;KL139_05_wzx_KL14,97.907%;KL139_06_gtr32,100.0%;KL139_07_wzy_KL14,100.0%;KL139_08_gtr144,100.0%;KL139_09_gtr77,100.0%;KL139_10_gtr9,100.0%;KL139_11_itrA2,99.517%;KL139_12_galU,99.315%;KL139_13_ugd,99.525%;KL139_14_gpi,97.127%;KL139_15_gne1,97.647%;KL139_16_pgt1,90.228%;KL139_17_pgm,99.344%		0		0 / 17 (0%)		0		Good	?-	100.00%	99.90%	n/a	10 / 11 (90.9%)	OCL10_01_gtrOC1,98.99%;OCL10_02_gtrOC2,100.0%;OCL10_03_pda1,100.0%;OCL10_04_gtrOC3,99.609%;OCL10_05_gtrOC4,100.0%;OCL10_06_orf1(ghy),100.0%;OCL10_07_gtrOC29,100.0%;OCL10_08_gtrOC30,100.0%;OCL10_09_orf3,99.643%;OCL10_11_gtrOC7,100.0%	OCL10_10_glf	0		0 / 11 (0%)		0
18833	46738	JAMGES01.1.fsa_nt	GCA_030377445.1	CIVd	2017	Dog	Wound	France	Central Europe	KL14	OCL6	100.00%	100.00%	0 bp	17 / 17 (100%)	KL14_01_wzc,100.0%;KL14_02_wzb,100.0%;KL14_03_wza,100.0%;KL14_04_gna2,100.0%;KL14_05_wzx_KL14,100.0%;KL14_06_gtr32,100.0%;KL14_07_wzy_KL14,100.0%;KL14_08_gtr33,100.0%;KL14_09_gtr25,100.0%;KL14_10_gtr5,100.0%;KL14_11_itrA2,100.0%;KL14_12_galU,100.0%;KL14_13_ugd,100.0%;KL14_14_gpi,100.0%;KL14_15_gne1,100.0%;KL14_16_pgt1,100.0%;KL14_17_pgm,100.0%		0		0 / 17 (0%)		4	KL144_08_rmlB,90.449%;KL114_11_rmlA,92.929%;KL38_10_rmlD,82.55%;KL74_12_rmlC,93.478%	High	-	100.00%	99.74%	+1091 bp	8 / 9 (88.9%)	OCL5_01_gtrOC1,98.649%;OCL5_02_pda2a,100.0%;OCL5_03_gtrOC13,100.0%;OCL5_04_gtrOC14,99.708%;OCL5_05_gtrOC15,100.0%;OCL5_06_atrOC1,99.338%;OCL5_08_gtrOC16,99.357%;OCL5_09_gtrOC17,100.0%	OCL5_07_htrL	0		0 / 9 (0%)		0
18834	40104	JAMGEP01.1.fsa_nt	GCA_030377375.1	CIVd	2015	Cat	Urine	France	Central Europe	KL14	OCL6	100.00%	99.99%	0 bp	24 / 24 (100%)	KL130_01_wzc,100.0%;KL130_02_wzb,100.0%;KL130_03_wza,100.0%;KL130_04_gna2,100.0%;KL130_05_lgaA,100.0%;KL130_06_lgaB,100.0%;KL130_07_lgaC,99.467%;KL130_08_lgaH,100.0%;KL130_09_lgaI,100.0%;KL130_10_lgaF,100.0%;KL130_11_lgaG,100.0%;KL130_12_wzx_KL5,100.0%;KL130_13_gtr56,100.0%;KL130_14_wzy_KL27,100.0%;KL130_15_gtr57,100.0%;KL130_16_gtr58,100.0%;KL130_17_gtr5,100.0%;KL130_18_itrA2,100.0%;KL130_19_gal…		0		0 / 24 (0%)		0		High	-	100.00%	99.74%	+1091 bp	8 / 9 (88.9%)	OCL5_01_gtrOC1,98.649%;OCL5_02_pda2a,100.0%;OCL5_03_gtrOC13,100.0%;OCL5_04_gtrOC14,99.708%;OCL5_05_gtrOC15,100.0%;OCL5_06_atrOC1,99.338%;OCL5_08_gtrOC16,99.357%;OCL5_09_gtrOC17,100.0%	OCL5_07_htrL	0		0 / 9 (0%)		0
18835	34972	JAMGER01.1.fsa_nt	GCA_030377365.1	CIVd	2013	Cat	Urine	France	Central Europe	KL14	OCL6	100.00%	100.00%	0 bp	17 / 17 (100%)	KL14_01_wzc,100.0%;KL14_02_wzb,100.0%;KL14_03_wza,100.0%;KL14_04_gna2,100.0%;KL14_05_wzx_KL14,100.0%;KL14_06_gtr32,100.0%;KL14_07_wzy_KL14,100.0%;KL14_08_gtr33,100.0%;KL14_09_gtr25,100.0%;KL14_10_gtr5,100.0%;KL14_11_itrA2,100.0%;KL14_12_galU,100.0%;KL14_13_ugd,100.0%;KL14_14_gpi,100.0%;KL14_15_gne1,100.0%;KL14_16_pgt1,100.0%;KL14_17_pgm,100.0%		0		0 / 17 (0%)		4	KL144_08_rmlB,90.449%;KL114_11_rmlA,92.929%;KL38_10_rmlD,82.55%;KL74_12_rmlC,93.478%	Very high		100.00%	99.99%	0 bp	10 / 10 (100%)	OCL6_01_gtrOC1,100.0%;OCL6_02_pda2,100.0%;OCL6_03_gtrOC18,100.0%;OCL6_04_gtrOC19a,100.0%;OCL6_05_rmlB,100.0%;OCL6_06_rmlD,100.0%;OCL6_07_rmlA,100.0%;OCL6_08_rmlC,100.0%;OCL6_09_gtrOC20,100.0%;OCL6_10_gtrOC21,99.681%		0		0 / 10 (0%)
18836	38208	JAMGEQ01.1.fsa_nt	GCA_030377345.1	CIVd	2014	Cat	Urine	France	Central Europe	KL14	OCL6	100.00%	96.59%	+1046 bp	31 / 32 (96.9%)	KL241_02_wzc,99.038%;KL241_03_wzb,100.0%;KL241_04_wza,99.728%;KL241_05_gna2,99.765%;KL241_06_lgaA,100.0%;KL241_07_lgaB,98.433%;KL241_08_lgaC,100.0%;KL241_09_lgaD,100.0%;KL241_10_lgaE,100.0%;KL241_11_lgaF,100.0%;KL241_12_aciA,100.0%;KL241_13_aciB,100.0%;KL241_14_aciC,100.0%;KL241_15_aciD,100.0%;KL241_16_gtr59,99.81%;KL241_17_wzx_KL12,100.0%;KL241_18,99.387%;KL241_19_gtr30,100.0%;KL241_20_fnlA,100.…	KL241_01_wzy_KL8	0		0 / 32 (0%)		3	KL114_11_rmlA,92.929%;KL38_10_rmlD,82.55%;KL74_12_rmlC,93.478%	High	-	100.00%	99.96%	-2 bp	9 / 10 (90%)	OCL6_01_gtrOC1,100.0%;OCL6_02_pda2,100.0%;OCL6_03_gtrOC18,100.0%;OCL6_04_gtrOC19a,100.0%;OCL6_06_rmlD,100.0%;OCL6_07_rmlA,100.0%;OCL6_08_rmlC,100.0%;OCL6_09_gtrOC20,100.0%;OCL6_10_gtrOC21,99.681%	OCL6_05_rmlB	0		0 / 10 (0%)		0
18837	41833	JAMGEO01.1.fsa_nt	GCA_030377315.1	CIVd	2015	Cat	Urine	France	Central Europe	KL14	OCL6	82.16%	87.98%	n/a	10 / 20 (50%)	KL141_01_wzc,98.907%;KL141_02_wzb,98.601%;KL141_03_wza,99.239%;KL141_04_gna2,93.427%;KL141_15_galU,94.863%;KL141_16_ugd,98.812%;KL141_17_gpi,97.666%;KL141_18_gne1,98.235%;KL141_19_pgt1,89.739%;KL141_20_pgm,98.249%	KL141_05_rmlB;KL141_06_rmlD;KL141_07_rmlA;KL141_08_rmlC;KL141_09_wzx_KL141;KL141_10_gtr213;KL141_11_wzy_KL141;KL141_12_gtr214;KL141_13_gtr215;KL141_14_itrA3	6	KL144_08_rmlB,90.449%;KL114_11_rmlA,92.929%;KL116_10_gtr5,100.0%;KL38_10_rmlD,82.55%;KL127_11_itrA2,99.526%;KL74_12_rmlC,93.478%	0 / 20 (0%)		0		Very high		100.00%	99.99%	0 bp	10 / 10 (100%)	OCL6_01_gtrOC1,100.0%;OCL6_02_pda2,100.0%;OCL6_03_gtrOC18,100.0%;OCL6_04_gtrOC19a,100.0%;OCL6_05_rmlB,100.0%;OCL6_06_rmlD,100.0%;OCL6_07_rmlA,100.0%;OCL6_08_rmlC,100.0%;OCL6_09_gtrOC20,100.0%;OCL6_10_gtrOC21,99.681%		0		0 / 10 (0%)		0
18838	43537	JAMGEN01.1.fsa_nt	GCA_030377305.1	CIVd	2016	Cat	Urine	France	Central Europe	KL14	OCL6	100.00%	100.00%	0 bp	17 / 17 (100%)	KL14_01_wzc,100.0%;KL14_02_wzb,100.0%;KL14_03_wza,100.0%;KL14_04_gna2,100.0%;KL14_05_wzx_KL14,100.0%;KL14_06_gtr32,100.0%;KL14_07_wzy_KL14,100.0%;KL14_08_gtr33,100.0%;KL14_09_gtr25,100.0%;KL14_10_gtr5,100.0%;KL14_11_itrA2,100.0%;KL14_12_galU,100.0%;KL14_13_ugd,100.0%;KL14_14_gpi,100.0%;KL14_15_gne1,100.0%;KL14_16_pgt1,100.0%;KL14_17_pgm,100.0%		0		0 / 17 (0%)		4	KL144_08_rmlB,90.449%;KL114_11_rmlA,92.929%;KL38_10_rmlD,82.55%;KL74_12_rmlC,93.478%	Very high		100.00%	99.99%	0 bp	10 / 10 (100%)	OCL6_01_gtrOC1,100.0%;OCL6_02_pda2,100.0%;OCL6_03_gtrOC18,100.0%;OCL6_04_gtrOC19a,100.0%;OCL6_05_rmlB,100.0%;OCL6_06_rmlD,100.0%;OCL6_07_rmlA,100.0%;OCL6_08_rmlC,100.0%;OCL6_09_gtrOC20,100.0%;OCL6_10_gtrOC21,99.681%		0		0 / 10 (0%)		0
18839	51874	JAMGEL01.1.fsa_nt	GCA_030377285.1	CIVd	2018	Dog	Wound	France	Central Europe	KL139	OCL6	100.00%	100.00%	0 bp	17 / 17 (100%)	KL14_01_wzc,100.0%;KL14_02_wzb,100.0%;KL14_03_wza,100.0%;KL14_04_gna2,100.0%;KL14_05_wzx_KL14,100.0%;KL14_06_gtr32,100.0%;KL14_07_wzy_KL14,100.0%;KL14_08_gtr33,100.0%;KL14_09_gtr25,100.0%;KL14_10_gtr5,100.0%;KL14_11_itrA2,100.0%;KL14_12_galU,100.0%;KL14_13_ugd,100.0%;KL14_14_gpi,100.0%;KL14_15_gne1,100.0%;KL14_16_pgt1,100.0%;KL14_17_pgm,100.0%		0		0 / 17 (0%)		4	KL144_08_rmlB,90.449%;KL114_11_rmlA,92.929%;KL38_10_rmlD,82.55%;KL74_12_rmlC,93.478%	Very high		100.00%	99.99%	0 bp	10 / 10 (100%)	OCL6_01_gtrOC1,100.0%;OCL6_02_pda2,100.0%;OCL6_03_gtrOC18,100.0%;OCL6_04_gtrOC19a,100.0%;OCL6_05_rmlB,100.0%;OCL6_06_rmlD,100.0%;OCL6_07_rmlA,100.0%;OCL6_08_rmlC,100.0%;OCL6_09_gtrOC20,100.0%;OCL6_10_gtrOC21,99.681%		0		0 / 10 (0%)		0
18840	17A1650	JAMGEK01.1.fsa_nt	GCA_030377245.1	CIVd	2017	Human	Urine	France	Central Europe	KL14	OCL6	100.00%	95.92%	-1 bp	17 / 17 (100%)	KL139_01_wzc,98.907%;KL139_02_wzb,100.0%;KL139_03_wza,97.208%;KL139_04_gna2,94.601%;KL139_05_wzx_KL14,98.605%;KL139_06_gtr32,100.0%;KL139_07_wzy_KL14,100.0%;KL139_08_gtr144,100.0%;KL139_09_gtr77,100.0%;KL139_10_gtr9,99.283%;KL139_11_itrA2,100.0%;KL139_12_galU,96.575%;KL139_13_ugd,98.337%;KL139_14_gpi,96.409%;KL139_15_gne1,97.647%;KL139_16_pgt1,90.391%;KL139_17_pgm,99.781%		0		0 / 17 (0%)		4	KL144_08_rmlB,90.449%;KL114_11_rmlA,92.929%;KL38_10_rmlD,82.55%;KL74_12_rmlC,93.478%	Very high		100.00%	99.99%	0 bp	10 / 10 (100%)	OCL6_01_gtrOC1,100.0%;OCL6_02_pda2,100.0%;OCL6_03_gtrOC18,100.0%;OCL6_04_gtrOC19a,100.0%;OCL6_05_rmlB,100.0%;OCL6_06_rmlD,100.0%;OCL6_07_rmlA,100.0%;OCL6_08_rmlC,100.0%;OCL6_09_gtrOC20,100.0%;OCL6_10_gtrOC21,99.681%		0		0 / 10 (0%)		0
18841	16A1524	JAMGEM01.1.fsa_nt	GCA_030377255.1	CIVd	2016	Human	Stool	France	Central Europe	KL14	OCL6	100.00%	100.00%	0 bp	17 / 17 (100%)	KL14_01_wzc,100.0%;KL14_02_wzb,100.0%;KL14_03_wza,100.0%;KL14_04_gna2,100.0%;KL14_05_wzx_KL14,99.767%;KL14_06_gtr32,100.0%;KL14_07_wzy_KL14,100.0%;KL14_08_gtr33,100.0%;KL14_09_gtr25,100.0%;KL14_10_gtr5,100.0%;KL14_11_itrA2,100.0%;KL14_12_galU,100.0%;KL14_13_ugd,100.0%;KL14_14_gpi,100.0%;KL14_15_gne1,100.0%;KL14_16_pgt1,100.0%;KL14_17_pgm,100.0%		0		0 / 17 (0%)		4	KL144_08_rmlB,90.449%;KL114_11_rmlA,92.929%;KL38_10_rmlD,82.55%;KL74_12_rmlC,93.478%	Very high		100.00%	99.99%	0 bp	10 / 10 (100%)	OCL6_01_gtrOC1,100.0%;OCL6_02_pda2,100.0%;OCL6_03_gtrOC18,100.0%;OCL6_04_gtrOC19a,100.0%;OCL6_05_rmlB,100.0%;OCL6_06_rmlD,100.0%;OCL6_07_rmlA,100.0%;OCL6_08_rmlC,100.0%;OCL6_09_gtrOC20,100.0%;OCL6_10_gtrOC21,99.681%		0		0 / 10 (0%)		0
18842	40293	JAMGEJ01.1.fsa_nt	GCA_030377225.1	CIVd	2015	Dog	Urine	France	Central Europe	KL14	OCL6	100.00%	99.99%	0 bp	17 / 17 (100%)	KL14_01_wzc,100.0%;KL14_02_wzb,100.0%;KL14_03_wza,100.0%;KL14_04_gna2,100.0%;KL14_05_wzx_KL14,100.0%;KL14_06_gtr32,100.0%;KL14_07_wzy_KL14,100.0%;KL14_08_gtr33,100.0%;KL14_09_gtr25,100.0%;KL14_10_gtr5,100.0%;KL14_11_itrA2,100.0%;KL14_12_galU,100.0%;KL14_13_ugd,100.0%;KL14_14_gpi,100.0%;KL14_15_gne1,99.706%;KL14_16_pgt1,100.0%;KL14_17_pgm,100.0%		0		0 / 17 (0%)		4	KL144_08_rmlB,90.449%;KL114_11_rmlA,92.929%;KL38_10_rmlD,82.55%;KL74_12_rmlC,93.478%	Very high		100.00%	99.99%	0 bp	10 / 10 (100%)	OCL6_01_gtrOC1,100.0%;OCL6_02_pda2,100.0%;OCL6_03_gtrOC18,100.0%;OCL6_04_gtrOC19a,100.0%;OCL6_05_rmlB,100.0%;OCL6_06_rmlD,100.0%;OCL6_07_rmlA,100.0%;OCL6_08_rmlC,100.0%;OCL6_09_gtrOC20,100.0%;OCL6_10_gtrOC21,99.681%		0		0 / 10 (0%)		0
18843	41133	JAMGEI01.1.fsa_nt	GCA_030377205.1	CIVd	2015	Cat	Urine	France	Central Europe	KL14	OCL6	100.00%	96.90%	+2 bp	17 / 17 (100%)	KL47_01_wzc,99.863%;KL47_02_wzb,99.301%;KL47_03_wza,100.0%;KL47_04_gna2,100.0%;KL47_05_wzx_KL30,99.768%;KL47_06_gtr95,99.664%;KL47_07_gtr96,100.0%;KL47_08_wzy_KL47,100.0%;KL47_09_gtr49,96.196%;KL47_10_gtr50,99.741%;KL47_11_itrA3,100.0%;KL47_12_galU,93.493%;KL47_13_ugd,94.537%;KL47_14_gpi,96.05%;KL47_15_gne1,99.412%;KL47_16_pgt1,98.534%;KL47_17_pgm,98.249%		0		0 / 17 (0%)		4	KL144_08_rmlB,90.449%;KL114_11_rmlA,92.929%;KL38_10_rmlD,82.55%;KL74_12_rmlC,93.478%	Very high		100.00%	99.99%	0 bp	10 / 10 (100%)	OCL6_01_gtrOC1,100.0%;OCL6_02_pda2,100.0%;OCL6_03_gtrOC18,100.0%;OCL6_04_gtrOC19a,100.0%;OCL6_05_rmlB,100.0%;OCL6_06_rmlD,100.0%;OCL6_07_rmlA,100.0%;OCL6_08_rmlC,100.0%;OCL6_09_gtrOC20,100.0%;OCL6_10_gtrOC21,99.681%		0		0 / 10 (0%)		0
18844	48420	JAMGEE01.1.fsa_nt	GCA_030377175.1	CIVd	2017	Cat	Urine	France	Central Europe	KL14	OCL6	99.67%	99.96%	n/a	20 / 21 (95.2%)	KL22_01_wzc,100.0%;KL22_02_wzb,99.301%;KL22_03_wza,100.0%;KL22_04_gna3,100.0%;KL22_05_dgaA,100.0%;KL22_06_dgaB,100.0%;KL22_07_dgaC,100.0%;KL22_08_wzx_KL3,99.783%;KL22_09_atr2,100.0%;KL22_10_gtr6,100.0%;KL22_11_gtr7,100.0%;KL22_12_wzy_KL3,100.0%;KL22_14_gtr9,100.0%;KL22_15_itrA2,100.0%;KL22_16_galU,100.0%;KL22_17_ugd,100.0%;KL22_18_gpi,100.0%;KL22_19_gne1,100.0%;KL22_20_pgt1,100.0%;KL22_21_pgm,100…	KL22_13_gtr8	0		0 / 21 (0%)		0		Good	?-	100.00%	99.98%	n/a	10 / 11 (90.9%)	OCL10_01_gtrOC1,100.0%;OCL10_02_gtrOC2,100.0%;OCL10_03_pda1,100.0%;OCL10_04_gtrOC3,99.609%;OCL10_05_gtrOC4,100.0%;OCL10_06_orf1(ghy),100.0%;OCL10_07_gtrOC29,100.0%;OCL10_08_gtrOC30,100.0%;OCL10_09_orf3,99.643%;OCL10_11_gtrOC7,100.0%	OCL10_10_glf	0		0 / 11 (0%)		0
18845	41134	JAMGEH01.1.fsa_nt	GCA_030377145.1	CIVd	2015	Dog	Urine	France	Central Europe	KL14	OCL6	100.00%	100.00%	0 bp	17 / 17 (100%)	KL14_01_wzc,100.0%;KL14_02_wzb,100.0%;KL14_03_wza,100.0%;KL14_04_gna2,100.0%;KL14_05_wzx_KL14,100.0%;KL14_06_gtr32,100.0%;KL14_07_wzy_KL14,100.0%;KL14_08_gtr33,100.0%;KL14_09_gtr25,100.0%;KL14_10_gtr5,100.0%;KL14_11_itrA2,100.0%;KL14_12_galU,100.0%;KL14_13_ugd,100.0%;KL14_14_gpi,100.0%;KL14_15_gne1,100.0%;KL14_16_pgt1,100.0%;KL14_17_pgm,100.0%		0		0 / 17 (0%)		4	KL144_08_rmlB,90.449%;KL114_11_rmlA,92.929%;KL38_10_rmlD,82.55%;KL74_12_rmlC,93.478%	Very high		100.00%	99.99%	0 bp	10 / 10 (100%)	OCL6_01_gtrOC1,100.0%;OCL6_02_pda2,100.0%;OCL6_03_gtrOC18,100.0%;OCL6_04_gtrOC19a,100.0%;OCL6_05_rmlB,100.0%;OCL6_06_rmlD,100.0%;OCL6_07_rmlA,100.0%;OCL6_08_rmlC,100.0%;OCL6_09_gtrOC20,100.0%;OCL6_10_gtrOC21,99.681%		0		0 / 10 (0%)		0
18846	48422	JAMGEF01.1.fsa_nt	GCA_030377105.1	CIVd	2017	Cat	Urine	France	Central Europe	KL14	OCL6	99.78%	94.09%	n/a	13 / 17 (76.5%)	KL139_01_wzc,98.77%;KL139_02_wzb,99.301%;KL139_03_wza,100.0%;KL139_04_gna2,99.765%;KL139_05_wzx_KL14,98.372%;KL139_06_gtr32,99.684%;KL139_11_itrA2,99.517%;KL139_12_galU,99.315%;KL139_13_ugd,99.525%;KL139_14_gpi,97.127%;KL139_15_gne1,97.647%;KL139_16_pgt1,90.228%;KL139_17_pgm,99.344%	KL139_07_wzy_KL14;KL139_08_gtr144;KL139_09_gtr77;KL139_10_gtr9	3	KL14_09_gtr25,100.0%;KL14_08_gtr33,100.0%;KL116_10_gtr5,100.0%	0 / 17 (0%)		4	KL144_08_rmlB,90.449%;KL114_11_rmlA,92.929%;KL38_10_rmlD,82.55%;KL74_12_rmlC,93.478%	Very high		100.00%	99.99%	0 bp	10 / 10 (100%)	OCL6_01_gtrOC1,100.0%;OCL6_02_pda2,100.0%;OCL6_03_gtrOC18,100.0%;OCL6_04_gtrOC19a,100.0%;OCL6_05_rmlB,100.0%;OCL6_06_rmlD,100.0%;OCL6_07_rmlA,100.0%;OCL6_08_rmlC,100.0%;OCL6_09_gtrOC20,100.0%;OCL6_10_gtrOC21,99.681%		0		0 / 10 (0%)		0
18847	48187	JAMGED01.1.fsa_nt	GCA_030377095.1	CIVd	2017	Dog	Urine	France	Central Europe	KL14	OCL6	100.00%	99.15%	-1 bp	17 / 17 (100%)	KL14_01_wzc,99.454%;KL14_02_wzb,99.301%;KL14_03_wza,100.0%;KL14_04_gna2,100.0%;KL14_05_wzx_KL14,100.0%;KL14_06_gtr32,100.0%;KL14_07_wzy_KL14,100.0%;KL14_08_gtr33,100.0%;KL14_09_gtr25,100.0%;KL14_10_gtr5,100.0%;KL14_11_itrA2,99.517%;KL14_12_galU,98.63%;KL14_13_ugd,98.1%;KL14_14_gpi,100.0%;KL14_15_gne1,100.0%;KL14_16_pgt1,100.0%;KL14_17_pgm,100.0%		0		0 / 17 (0%)		0		Good	?-	99.39%	99.86%	n/a	8 / 9 (88.9%)	OCL5_01_gtrOC1,98.649%;OCL5_02_pda2a,100.0%;OCL5_03_gtrOC13,100.0%;OCL5_04_gtrOC14,100.0%;OCL5_05_gtrOC15,100.0%;OCL5_07_htrL,100.0%;OCL5_08_gtrOC16,99.678%;OCL5_09_gtrOC17,100.0%	OCL5_06_atrOC1	0		0 / 9 (0%)		0
18848	44772	JAMGEG01.1.fsa_nt	GCA_030377085.1	CIVd	2016	Cat	Respiratory sample	France	Central Europe	KL14	OCL6	100.00%	99.15%	-1 bp	17 / 17 (100%)	KL14_01_wzc,99.454%;KL14_02_wzb,99.301%;KL14_03_wza,100.0%;KL14_04_gna2,100.0%;KL14_05_wzx_KL14,100.0%;KL14_06_gtr32,100.0%;KL14_07_wzy_KL14,100.0%;KL14_08_gtr33,100.0%;KL14_09_gtr25,100.0%;KL14_10_gtr5,100.0%;KL14_11_itrA2,99.517%;KL14_12_galU,98.63%;KL14_13_ugd,98.1%;KL14_14_gpi,100.0%;KL14_15_gne1,100.0%;KL14_16_pgt1,100.0%;KL14_17_pgm,100.0%		0		0 / 17 (0%)		0		None	?-	83.31%	99.83%	n/a	6 / 9 (66.7%)	OCL5_01_gtrOC1,98.649%;OCL5_02_pda2a,100.0%;OCL5_03_gtrOC13,100.0%;OCL5_04_gtrOC14,100.0%;OCL5_05_gtrOC15,100.0%;OCL5_09_gtrOC17,99.392%	OCL5_06_atrOC1;OCL5_07_htrL;OCL5_08_gtrOC16	0		0 / 9 (0%)		0
18849	15A835	JAIWVA01.1.fsa_nt	GCA_020255525.1	CIVd	2015	Human	Stool	France	Central Europe	KL14	OCL6	100.00%	99.15%	-1 bp	17 / 17 (100%)	KL14_01_wzc,99.454%;KL14_02_wzb,99.301%;KL14_03_wza,100.0%;KL14_04_gna2,100.0%;KL14_05_wzx_KL14,100.0%;KL14_06_gtr32,100.0%;KL14_07_wzy_KL14,100.0%;KL14_08_gtr33,100.0%;KL14_09_gtr25,100.0%;KL14_10_gtr5,100.0%;KL14_11_itrA2,99.517%;KL14_12_galU,98.63%;KL14_13_ugd,98.1%;KL14_14_gpi,100.0%;KL14_15_gne1,100.0%;KL14_16_pgt1,100.0%;KL14_17_pgm,100.0%		0		0 / 17 (0%)		0		Good	?-	99.38%	99.83%	n/a	7 / 9 (77.8%)	OCL5_01_gtrOC1,98.649%;OCL5_02_pda2a,100.0%;OCL5_03_gtrOC13,100.0%;OCL5_04_gtrOC14,100.0%;OCL5_05_gtrOC15,100.0%;OCL5_07_htrL,100.0%;OCL5_09_gtrOC17,99.392%	OCL5_06_atrOC1;OCL5_08_gtrOC16	0		0 / 9 (0%)		0
18850	A15	JACSTR01.1.fsa_nt	GCA_014531345.1	CIVd	2015	Human	NA	Egypt	North Africa	KL14	OCL6	100.00%	96.78%	0 bp	17 / 17 (100%)	KL37_01_wzc,96.175%;KL37_02_wzb,95.804%;KL37_03_wza,98.223%;KL37_04_gna2,96.714%;KL37_05_wzx_KL14,99.767%;KL37_06_gtr75,99.684%;KL37_07_gtr76,98.81%;KL37_08_wzy_KL37,100.0%;KL37_09_gtr77,99.71%;KL37_10_gtr9,99.275%;KL37_11_itrA2,100.0%;KL37_12_galU,100.0%;KL37_13_ugd,98.812%;KL37_14_gpi,97.307%;KL37_15_gne1,98.235%;KL37_16_pgt1,93.485%;KL37_17_pgm,99.781%		0		0 / 17 (0%)		4	KL144_08_rmlB,90.449%;KL114_11_rmlA,92.929%;KL38_10_rmlD,82.215%;KL74_12_rmlC,93.478%	Very high		100.00%	99.51%	0 bp	10 / 10 (100%)	OCL6_01_gtrOC1,96.622%;OCL6_02_pda2,100.0%;OCL6_03_gtrOC18,100.0%;OCL6_04_gtrOC19a,99.713%;OCL6_05_rmlB,100.0%;OCL6_06_rmlD,99.688%;OCL6_07_rmlA,100.0%;OCL6_08_rmlC,100.0%;OCL6_09_gtrOC20,100.0%;OCL6_10_gtrOC21,100.0%		0		0 / 10 (0%)		0
18851	NM3	JZBV01.1.fsa_nt	GCA_001007725.1	CIVd	2008	Human	Respiratory sample	United Arab Emirates	South West Asia	KL14	OCL6	100.00%	99.15%	-1 bp	17 / 17 (100%)	KL14_01_wzc,99.454%;KL14_02_wzb,99.301%;KL14_03_wza,100.0%;KL14_04_gna2,100.0%;KL14_05_wzx_KL14,100.0%;KL14_06_gtr32,100.0%;KL14_07_wzy_KL14,100.0%;KL14_08_gtr33,100.0%;KL14_09_gtr25,100.0%;KL14_10_gtr5,100.0%;KL14_11_itrA2,99.517%;KL14_12_galU,98.63%;KL14_13_ugd,98.1%;KL14_14_gpi,100.0%;KL14_15_gne1,100.0%;KL14_16_pgt1,100.0%;KL14_17_pgm,100.0%		0		0 / 17 (0%)		0		Good	?-	99.37%	99.86%	n/a	8 / 9 (88.9%)	OCL5_01_gtrOC1,98.649%;OCL5_02_pda2a,100.0%;OCL5_03_gtrOC13,100.0%;OCL5_04_gtrOC14,100.0%;OCL5_05_gtrOC15,100.0%;OCL5_07_htrL,100.0%;OCL5_08_gtrOC16,99.678%;OCL5_09_gtrOC17,100.0%	OCL5_06_atrOC1	0		0 / 9 (0%)		0
18852	CRE341	SWLO01.1.fsa_nt	GCA_018105965.1	CIVd	2015	Human	Urine	Malaysia	South East Asia	KL139	OCL6	95.41%	96.61%	n/a	15 / 17 (88.2%)	KL37_01_wzc,96.175%;KL37_02_wzb,95.804%;KL37_03_wza,98.223%;KL37_04_gna2,96.714%;KL37_05_wzx_KL14,99.767%;KL37_06_gtr75,99.684%;KL37_09_gtr77,99.71%;KL37_10_gtr9,99.275%;KL37_11_itrA2,100.0%;KL37_12_galU,100.0%;KL37_13_ugd,98.812%;KL37_14_gpi,97.307%;KL37_15_gne1,98.235%;KL37_16_pgt1,93.485%;KL37_17_pgm,99.781%	KL37_07_gtr76;KL37_08_wzy_KL37	0		0 / 17 (0%)		4	KL144_08_rmlB,90.449%;KL114_11_rmlA,92.929%;KL38_10_rmlD,82.215%;KL74_12_rmlC,93.478%	Very high		100.00%	99.51%	0 bp	10 / 10 (100%)	OCL6_01_gtrOC1,96.622%;OCL6_02_pda2,100.0%;OCL6_03_gtrOC18,100.0%;OCL6_04_gtrOC19a,99.713%;OCL6_05_rmlB,100.0%;OCL6_06_rmlD,99.688%;OCL6_07_rmlA,100.0%;OCL6_08_rmlC,100.0%;OCL6_09_gtrOC20,100.0%;OCL6_10_gtrOC21,100.0%		0		0 / 10 (0%)		0
18853	va17061857	JAFHJW01.1.fsa_nt	GCA_018420315.1	CIVd	2017	Human	Wound	Germany	Central Europe	KL14	OCL6	100.00%	96.77%	0 bp	17 / 17 (100%)	KL37_01_wzc,96.175%;KL37_02_wzb,95.804%;KL37_03_wza,98.223%;KL37_04_gna2,96.714%;KL37_05_wzx_KL14,99.767%;KL37_06_gtr75,99.684%;KL37_07_gtr76,98.81%;KL37_08_wzy_KL37,99.69%;KL37_09_gtr77,99.71%;KL37_10_gtr9,99.275%;KL37_11_itrA2,100.0%;KL37_12_galU,100.0%;KL37_13_ugd,98.812%;KL37_14_gpi,97.307%;KL37_15_gne1,98.235%;KL37_16_pgt1,93.485%;KL37_17_pgm,99.781%		0		0 / 17 (0%)		4	KL144_08_rmlB,90.449%;KL114_11_rmlA,92.929%;KL38_10_rmlD,82.215%;KL74_12_rmlC,93.478%	Very high		100.00%	99.51%	0 bp	10 / 10 (100%)	OCL6_01_gtrOC1,96.622%;OCL6_02_pda2,100.0%;OCL6_03_gtrOC18,100.0%;OCL6_04_gtrOC19a,99.713%;OCL6_05_rmlB,100.0%;OCL6_06_rmlD,99.688%;OCL6_07_rmlA,100.0%;OCL6_08_rmlC,100.0%;OCL6_09_gtrOC20,100.0%;OCL6_10_gtrOC21,100.0%		0		0 / 10 (0%)		0
18854	CriePir298	JAEPWB01.1.fsa_nt	GCA_016654165.1	CIVd	2019	Human	Urine	Russia	North Asia	KL116	OCL6	100.00%	96.78%	0 bp	17 / 17 (100%)	KL37_01_wzc,96.175%;KL37_02_wzb,95.804%;KL37_03_wza,98.223%;KL37_04_gna2,96.714%;KL37_05_wzx_KL14,99.767%;KL37_06_gtr75,99.684%;KL37_07_gtr76,98.81%;KL37_08_wzy_KL37,100.0%;KL37_09_gtr77,99.71%;KL37_10_gtr9,99.275%;KL37_11_itrA2,100.0%;KL37_12_galU,100.0%;KL37_13_ugd,98.812%;KL37_14_gpi,97.307%;KL37_15_gne1,98.235%;KL37_16_pgt1,93.485%;KL37_17_pgm,99.781%		0		0 / 17 (0%)		4	KL144_08_rmlB,90.449%;KL114_11_rmlA,92.929%;KL38_10_rmlD,82.215%;KL74_12_rmlC,93.478%	Very high		100.00%	99.51%	0 bp	10 / 10 (100%)	OCL6_01_gtrOC1,96.622%;OCL6_02_pda2,100.0%;OCL6_03_gtrOC18,100.0%;OCL6_04_gtrOC19a,99.713%;OCL6_05_rmlB,100.0%;OCL6_06_rmlD,99.688%;OCL6_07_rmlA,100.0%;OCL6_08_rmlC,100.0%;OCL6_09_gtrOC20,100.0%;OCL6_10_gtrOC21,100.0%		0		0 / 10 (0%)		0
18855	Pesh-04	SMUC01.1.fsa_nt	GCA_004357205.1	CIVd	2015	Human	Indwelling device	Pakistan	South West Asia	KL116	OCL6	99.48%	95.01%	n/a	14 / 17 (82.4%)	KL116_01_wzc,98.907%;KL116_02_wzb,100.0%;KL116_03_wza,98.365%;KL116_04_gna2,97.183%;KL116_06_gtr75,99.684%;KL116_07_gtr76,98.16%;KL116_08_wzy_KL37,95.385%;KL116_11_itrA2,100.0%;KL116_12_galU,95.205%;KL116_13_ugd,99.525%;KL116_14_gpi,99.282%;KL116_15_gne1,99.706%;KL116_16_pgt1,95.603%;KL116_17_pgm,98.906%	KL116_05_wzx_KL14;KL116_09_gtr25;KL116_10_gtr5	2	KL37_09_gtr77,99.71%;KL37_10_gtr9,99.275%	0 / 17 (0%)		4	KL144_08_rmlB,90.449%;KL114_11_rmlA,92.929%;KL38_10_rmlD,82.215%;KL74_12_rmlC,93.478%	Very high		100.00%	99.51%	0 bp	10 / 10 (100%)	OCL6_01_gtrOC1,96.622%;OCL6_02_pda2,100.0%;OCL6_03_gtrOC18,100.0%;OCL6_04_gtrOC19a,99.713%;OCL6_05_rmlB,100.0%;OCL6_06_rmlD,99.688%;OCL6_07_rmlA,100.0%;OCL6_08_rmlC,100.0%;OCL6_09_gtrOC20,100.0%;OCL6_10_gtrOC21,100.0%		0		0 / 10 (0%)		0
18856	AMA39	VYSV01.1.fsa_nt	GCA_009645575.1	CIVd	2017	Human	NA	NA	NA	KL14	OCL6	100.00%	98.79%	0 bp	17 / 17 (100%)	KL37_01_wzc,96.585%;KL37_02_wzb,100.0%;KL37_03_wza,100.0%;KL37_04_gna2,100.0%;KL37_05_wzx_KL14,100.0%;KL37_06_gtr75,100.0%;KL37_07_gtr76,100.0%;KL37_08_wzy_KL37,100.0%;KL37_09_gtr77,100.0%;KL37_10_gtr9,100.0%;KL37_11_itrA2,100.0%;KL37_12_galU,100.0%;KL37_13_ugd,98.337%;KL37_14_gpi,99.82%;KL37_15_gne1,100.0%;KL37_16_pgt1,99.674%;KL37_17_pgm,99.781%		0		0 / 17 (0%)		4	KL144_08_rmlB,90.449%;KL114_11_rmlA,92.929%;KL38_10_rmlD,82.55%;KL74_12_rmlC,93.478%	Perfect		100.00%	100.00%	0 bp	10 / 10 (100%)	OCL6_01_gtrOC1,100.0%;OCL6_02_pda2,100.0%;OCL6_03_gtrOC18,100.0%;OCL6_04_gtrOC19a,100.0%;OCL6_05_rmlB,100.0%;OCL6_06_rmlD,100.0%;OCL6_07_rmlA,100.0%;OCL6_08_rmlC,100.0%;OCL6_09_gtrOC20,100.0%;OCL6_10_gtrOC21,100.0%		0		0 / 10 (0%)		0
18857	AMA28	VYTG01.1.fsa_nt	GCA_009645815.1	CIVd	2016	Human	NA	Argentina	South America	KL14	OCL6	100.00%	100.00%	0 bp	17 / 17 (100%)	KL14_01_wzc,100.0%;KL14_02_wzb,100.0%;KL14_03_wza,100.0%;KL14_04_gna2,100.0%;KL14_05_wzx_KL14,100.0%;KL14_06_gtr32,100.0%;KL14_07_wzy_KL14,100.0%;KL14_08_gtr33,100.0%;KL14_09_gtr25,100.0%;KL14_10_gtr5,100.0%;KL14_11_itrA2,100.0%;KL14_12_galU,100.0%;KL14_13_ugd,100.0%;KL14_14_gpi,100.0%;KL14_15_gne1,100.0%;KL14_16_pgt1,100.0%;KL14_17_pgm,100.0%		0		0 / 17 (0%)		4	KL144_08_rmlB,90.449%;KL114_11_rmlA,92.929%;KL38_10_rmlD,82.55%;KL74_12_rmlC,93.478%	Very high		100.00%	99.99%	0 bp	10 / 10 (100%)	OCL6_01_gtrOC1,100.0%;OCL6_02_pda2,100.0%;OCL6_03_gtrOC18,100.0%;OCL6_04_gtrOC19a,100.0%;OCL6_05_rmlB,100.0%;OCL6_06_rmlD,100.0%;OCL6_07_rmlA,100.0%;OCL6_08_rmlC,100.0%;OCL6_09_gtrOC20,100.0%;OCL6_10_gtrOC21,99.681%		0		0 / 10 (0%)		0
18858	AMA26	VYTH01.1.fsa_nt	GCA_009645825.1	CIVd	2016	Human	NA	Argentina	South America	KL14	OCL6	100.00%	100.00%	0 bp	17 / 17 (100%)	KL14_01_wzc,100.0%;KL14_02_wzb,100.0%;KL14_03_wza,100.0%;KL14_04_gna2,100.0%;KL14_05_wzx_KL14,100.0%;KL14_06_gtr32,100.0%;KL14_07_wzy_KL14,100.0%;KL14_08_gtr33,100.0%;KL14_09_gtr25,100.0%;KL14_10_gtr5,100.0%;KL14_11_itrA2,100.0%;KL14_12_galU,100.0%;KL14_13_ugd,100.0%;KL14_14_gpi,100.0%;KL14_15_gne1,100.0%;KL14_16_pgt1,100.0%;KL14_17_pgm,100.0%		0		0 / 17 (0%)		0		Very high		100.00%	99.78%	+1 bp	9 / 9 (100%)	OCL5_01_gtrOC1,98.311%;OCL5_02_pda2a,100.0%;OCL5_03_gtrOC13,100.0%;OCL5_04_gtrOC14,100.0%;OCL5_05_gtrOC15,100.0%;OCL5_06_atrOC1,99.669%;OCL5_07_htrL,99.649%;OCL5_08_gtrOC16,99.678%;OCL5_09_gtrOC17,99.696%		0		0 / 9 (0%)		0
18859	AMA16	VYTQ01.1.fsa_nt	GCA_009645975.1	CIVd	2016	Human	NA	Argentina	South America	KL14	OCL6	100.00%	100.00%	-1 bp	16 / 17 (94.1%)	KL14_01_wzc,100.0%;KL14_02_wzb,100.0%;KL14_03_wza,100.0%;KL14_04_gna2,100.0%;KL14_05_wzx_KL14,100.0%;KL14_06_gtr32,100.0%;KL14_07_wzy_KL14,100.0%;KL14_08_gtr33,100.0%;KL14_09_gtr25,100.0%;KL14_10_gtr5,100.0%;KL14_11_itrA2,100.0%;KL14_12_galU,100.0%;KL14_14_gpi,100.0%;KL14_15_gne1,100.0%;KL14_16_pgt1,100.0%;KL14_17_pgm,100.0%	KL14_13_ugd	0		0 / 17 (0%)		0		Very high		100.00%	99.78%	+1 bp	9 / 9 (100%)	OCL5_01_gtrOC1,98.311%;OCL5_02_pda2a,100.0%;OCL5_03_gtrOC13,100.0%;OCL5_04_gtrOC14,100.0%;OCL5_05_gtrOC15,100.0%;OCL5_06_atrOC1,99.669%;OCL5_07_htrL,99.649%;OCL5_08_gtrOC16,99.678%;OCL5_09_gtrOC17,99.696%		0		0 / 9 (0%)		0
18860	AMA42	VYSR01.1.fsa_nt	GCA_009645465.1	CIVd	2017	Human	NA	Argentina	South America	KL22	OCL6	100.00%	100.00%	0 bp	17 / 17 (100%)	KL14_01_wzc,100.0%;KL14_02_wzb,100.0%;KL14_03_wza,100.0%;KL14_04_gna2,100.0%;KL14_05_wzx_KL14,100.0%;KL14_06_gtr32,100.0%;KL14_07_wzy_KL14,100.0%;KL14_08_gtr33,100.0%;KL14_09_gtr25,100.0%;KL14_10_gtr5,100.0%;KL14_11_itrA2,100.0%;KL14_12_galU,100.0%;KL14_13_ugd,100.0%;KL14_14_gpi,100.0%;KL14_15_gne1,100.0%;KL14_16_pgt1,100.0%;KL14_17_pgm,100.0%		0		0 / 17 (0%)		0		Very high		100.00%	99.78%	+1 bp	9 / 9 (100%)	OCL5_01_gtrOC1,98.311%;OCL5_02_pda2a,100.0%;OCL5_03_gtrOC13,100.0%;OCL5_04_gtrOC14,100.0%;OCL5_05_gtrOC15,100.0%;OCL5_06_atrOC1,99.669%;OCL5_07_htrL,99.649%;OCL5_08_gtrOC16,99.678%;OCL5_09_gtrOC17,99.696%		0		0 / 9 (0%)		0
18861	AMA7	VYSJ01.1.fsa_nt	GCA_009645275.1	CIVd	2015	Human	NA	NA	NA	KL14	OCL6	100.00%	99.07%	+25 bp	14 / 17 (82.4%)	KL37_01_wzc,97.951%;KL37_02_wzb,100.0%;KL37_03_wza,100.0%;KL37_04_gna2,100.0%;KL37_05_wzx_KL14,100.0%;KL37_06_gtr75,88.854%;KL37_09_gtr77,100.0%;KL37_10_gtr9,100.0%;KL37_11_itrA2,100.0%;KL37_12_galU,100.0%;KL37_13_ugd,99.05%;KL37_14_gpi,100.0%;KL37_15_gne1,100.0%;KL37_17_pgm,100.0%	KL37_07_gtr76;KL37_08_wzy_KL37;KL37_16_pgt1	1	KL116_07_gtr76,95.286%	0 / 17 (0%)		0		High	-	100.00%	98.70%	+12 bp	7 / 9 (77.8%)	OCL7_01_gtrOC1,98.649%;OCL7_02_pda2,98.889%;OCL7_03_gtrOC18,98.16%;OCL7_05_orf,97.768%;OCL7_06_ahy,99.565%;OCL7_07_gtrOC23,99.716%;OCL7_09_gtrOC25,100.0%	OCL7_04_gtrOC2;OCL7_08_gtrOC24	0		0 / 9 (0%)		0
18862	AMA47	VYSM01.1.fsa_nt	GCA_009645395.1	CIVd	2017	Human	NA	NA	NA	KL14	OCL6	99.96%	94.10%	n/a	14 / 17 (82.4%)	KL139_01_wzc,98.77%;KL139_02_wzb,99.301%;KL139_03_wza,100.0%;KL139_04_gna2,99.765%;KL139_05_wzx_KL14,98.372%;KL139_06_gtr32,99.684%;KL139_07_wzy_KL14,99.525%;KL139_11_itrA2,99.517%;KL139_12_galU,99.315%;KL139_13_ugd,99.525%;KL139_14_gpi,97.127%;KL139_15_gne1,97.647%;KL139_16_pgt1,90.228%;KL139_17_pgm,99.344%	KL139_08_gtr144;KL139_09_gtr77;KL139_10_gtr9	3	KL14_09_gtr25,100.0%;KL14_08_gtr33,100.0%;KL116_10_gtr5,100.0%	0 / 17 (0%)		4	KL144_08_rmlB,90.449%;KL114_11_rmlA,92.929%;KL38_10_rmlD,82.55%;KL74_12_rmlC,93.478%	Very high		100.00%	99.98%	0 bp	10 / 10 (100%)	OCL6_01_gtrOC1,100.0%;OCL6_02_pda2,100.0%;OCL6_03_gtrOC18,100.0%;OCL6_04_gtrOC19a,100.0%;OCL6_05_rmlB,100.0%;OCL6_06_rmlD,100.0%;OCL6_07_rmlA,100.0%;OCL6_08_rmlC,100.0%;OCL6_09_gtrOC20,100.0%;OCL6_10_gtrOC21,99.681%		0		0 / 10 (0%)		0
18863	AMA17	VYTP01.1.fsa_nt	GCA_009645905.1	CIVd	2016	Human	NA	Argentina	South America	KL14	OCL6	100.00%	100.00%	n/a	15 / 17 (88.2%)	KL14_01_wzc,100.0%;KL14_02_wzb,100.0%;KL14_03_wza,100.0%;KL14_04_gna2,100.0%;KL14_07_wzy_KL14,100.0%;KL14_08_gtr33,100.0%;KL14_09_gtr25,100.0%;KL14_10_gtr5,100.0%;KL14_11_itrA2,100.0%;KL14_12_galU,100.0%;KL14_13_ugd,100.0%;KL14_14_gpi,100.0%;KL14_15_gne1,100.0%;KL14_16_pgt1,100.0%;KL14_17_pgm,100.0%	KL14_05_wzx_KL14;KL14_06_gtr32	0		0 / 17 (0%)		4	KL144_08_rmlB,90.449%;KL114_11_rmlA,92.929%;KL38_10_rmlD,82.55%;KL74_12_rmlC,93.478%	Very high		100.00%	99.99%	0 bp	10 / 10 (100%)	OCL6_01_gtrOC1,100.0%;OCL6_02_pda2,100.0%;OCL6_03_gtrOC18,100.0%;OCL6_04_gtrOC19a,100.0%;OCL6_05_rmlB,100.0%;OCL6_06_rmlD,100.0%;OCL6_07_rmlA,100.0%;OCL6_08_rmlC,100.0%;OCL6_09_gtrOC20,100.0%;OCL6_10_gtrOC21,99.681%		0		0 / 10 (0%)		0
18864	AMA45	VYSO01.1.fsa_nt	GCA_009645415.1	CIVd	2017	Human	NA	NA	NA	KL14	OCL6	100.00%	99.93%	n/a	21 / 21 (100%)	KL22_01_wzc,100.0%;KL22_02_wzb,99.301%;KL22_03_wza,100.0%;KL22_04_gna3,100.0%;KL22_05_dgaA,100.0%;KL22_06_dgaB,100.0%;KL22_07_dgaC,100.0%;KL22_08_wzx_KL3,100.0%;KL22_09_atr2,100.0%;KL22_10_gtr6,100.0%;KL22_11_gtr7,100.0%;KL22_12_wzy_KL3,100.0%;KL22_13_gtr8,100.0%;KL22_14_gtr9,100.0%;KL22_15_itrA2,100.0%;KL22_16_galU,100.0%;KL22_17_ugd,99.762%;KL22_18_gpi,100.0%;KL22_19_gne1,100.0%;KL22_20_pgt1,10…		0		0 / 21 (0%)		0		Good	?-	100.00%	99.87%	n/a	10 / 11 (90.9%)	OCL10_01_gtrOC1,98.653%;OCL10_02_gtrOC2,100.0%;OCL10_03_pda1,100.0%;OCL10_04_gtrOC3,99.609%;OCL10_05_gtrOC4,100.0%;OCL10_06_orf1(ghy),100.0%;OCL10_07_gtrOC29,100.0%;OCL10_08_gtrOC30,100.0%;OCL10_10_glf,100.0%;OCL10_11_gtrOC7,100.0%	OCL10_09_orf3	0		0 / 11 (0%)		0
18865	AMA3	VYTF01.1.fsa_nt	GCA_009645745.1	CIVd	2015	Human	NA	Argentina	South America	KL14	OCL6	100.00%	100.00%	0 bp	22 / 22 (100%)	KL95_01_wzc,100.0%;KL95_02_wzb,100.0%;KL95_03_wza,100.0%;KL95_04_gna2,100.0%;KL95_05_rmlB,100.0%;KL95_06_rmlA,100.0%;KL95_07_qdtE,100.0%;KL95_08_qdtB,100.0%;KL95_09_wzx_KL10,100.0%;KL95_10_gtr142,100.0%;KL95_11_gtr143,100.0%;KL95_12_wzy_KL95,100.0%;KL95_13_gtr33,100.0%;KL95_14_gtr25,100.0%;KL95_15_gtr5,100.0%;KL95_16_itrA2,100.0%;KL95_17_galU,100.0%;KL95_18_ugd,100.0%;KL95_19_gpi,100.0%;KL95_20_g…		0		0 / 22 (0%)		0		Very high		100.00%	98.78%	+3 bp	9 / 9 (100%)	OCL7_01_gtrOC1,98.649%;OCL7_02_pda2,98.889%;OCL7_03_gtrOC18,98.16%;OCL7_04_gtrOC2,98.039%;OCL7_05_orf,97.768%;OCL7_06_ahy,99.565%;OCL7_07_gtrOC23,99.716%;OCL7_08_gtrOC24,99.645%;OCL7_09_gtrOC25,100.0%		0		0 / 9 (0%)		0
18866	AMA30	VYTE01.1.fsa_nt	GCA_009645705.1	CIVd	2017	Human	NA	Argentina	South America	KL14	OCL6	100.00%	95.06%	0 bp	23 / 23 (100%)	KL10_01_wzc,94.672%;KL10_02_wzb,95.804%;KL10_03_wza,97.97%;KL10_04_gna2,95.54%;KL10_05_rmlB,98.3%;KL10_06_rmlA,96.564%;KL10_07_fdtA,96.241%;KL10_08_fdtC,95.58%;KL10_09_fdtD,90.441%;KL10_10_fdtB,95.43%;KL10_11_wzx_KL10,97.136%;KL10_12_gtr23,100.0%;KL10_13_gtr24,100.0%;KL10_14_wzy_KL10,99.76%;KL10_15_gtr25,97.436%;KL10_16_gtr5,97.101%;KL10_17_itrA2,98.551%;KL10_18_galU,96.575%;KL10_19_ugd,99.05%;KL…		0		0 / 23 (0%)		0		Very high		100.00%	99.78%	+1 bp	9 / 9 (100%)	OCL5_01_gtrOC1,98.311%;OCL5_02_pda2a,100.0%;OCL5_03_gtrOC13,100.0%;OCL5_04_gtrOC14,100.0%;OCL5_05_gtrOC15,100.0%;OCL5_06_atrOC1,99.669%;OCL5_07_htrL,99.649%;OCL5_08_gtrOC16,99.678%;OCL5_09_gtrOC17,99.696%		0		0 / 9 (0%)		0
18867	AMA31	VYTD01.1.fsa_nt	GCA_009645685.1	CIVd	2017	Human	NA	Argentina	South America	KL14	OCL6	100.00%	98.64%	+1736 bp	21 / 22 (95.5%)	KL149_01_wzc,98.628%;KL149_02_wzb,99.301%;KL149_03_wza,96.247%;KL149_04_gna1,100.0%;KL149_05_gne2,99.712%;KL149_06_wzx_KL9,100.0%;KL149_07_wzy_KL9,100.0%;KL149_08_gtr21,99.746%;KL149_09_gtr22,100.0%;KL149_10_fnlA,100.0%;KL149_11_fnlB,99.73%;KL149_12_fnlC,100.0%;KL149_13_gtr20,100.0%;KL149_14_qnr3,99.038%;KL149_15_itrB2,98.071%;KL149_16_itrA3,100.0%;KL149_17_galU,96.575%;KL149_18_ugd,99.525%;KL149…	KL149_21_pgt1	1	KL222_21_pgt1,100.0%	0 / 22 (0%)		0		Very high		100.00%	99.88%	+1 bp	9 / 9 (100%)	OCL5_01_gtrOC1,100.0%;OCL5_02_pda2a,100.0%;OCL5_03_gtrOC13,100.0%;OCL5_04_gtrOC14,99.417%;OCL5_05_gtrOC15,100.0%;OCL5_06_atrOC1,100.0%;OCL5_07_htrL,99.649%;OCL5_08_gtrOC16,99.678%;OCL5_09_gtrOC17,99.696%		0		0 / 9 (0%)		0
18868	SCPM-O-B-8559(3239)	STGS01.1.fsa_nt	GCA_004912235.1	CIVd	2017	Human	Respiratory sample	Russia	North Asia	KL14	OCL6	99.93%	93.19%	+1961 bp	19 / 20 (95%)	KL235_01_wzc,99.176%;KL235_02_wzb,100.0%;KL235_03_wza,100.0%;KL235_04_gna2,100.0%;KL235_05_psaA,100.0%;KL235_06_psaB,98.191%;KL235_07_psaC,90.043%;KL235_09_psaJ,80.233%;KL235_10_psaF,97.436%;KL235_11_wzx_KL33,100.0%;KL235_12_kpsS2,99.581%;KL235_13_wzy_KL33,99.55%;KL235_14_gtr5,99.644%;KL235_15_itrA2,97.585%;KL235_16_galU,93.493%;KL235_17_ugd,93.824%;KL235_18_gpi,92.28%;KL235_19_gne1,99.11%;KL235_…	KL235_08_psaI	2	KL117_22_pgt1,100.0%;KL77_08_psaD,100.0%	0 / 20 (0%)		0		Very high		100.00%	99.87%	+1 bp	9 / 9 (100%)	OCL5_01_gtrOC1,100.0%;OCL5_02_pda2a,100.0%;OCL5_03_gtrOC13,100.0%;OCL5_04_gtrOC14,99.125%;OCL5_05_gtrOC15,100.0%;OCL5_06_atrOC1,100.0%;OCL5_07_htrL,99.649%;OCL5_08_gtrOC16,99.678%;OCL5_09_gtrOC17,99.696%		0		0 / 9 (0%)		0
18869	MRSN480561	VHEQ01.1.fsa_nt	GCA_006492265.1	CIVd	2017	Human	Respiratory sample	Afghanistan	South West Asia	KL14	OCL6	100.00%	99.05%	+2 bp	20 / 20 (100%)	KL65_01_wzc,97.531%;KL65_02_wzb,99.301%;KL65_03_wza,96.783%;KL65_04_gna3,100.0%;KL65_05_dgaA,100.0%;KL65_06_dgaB,100.0%;KL65_07_dgaC,99.725%;KL65_08_atr22,96.875%;KL65_09_gtr134,100.0%;KL65_10_wzx_KL64,100.0%;KL65_11_gtr135,100.0%;KL65_12_wzy_KL65,99.472%;KL65_13_gtr8,99.714%;KL65_14_gtr9,99.638%;KL65_15_itrA2,100.0%;KL65_16_galU,100.0%;KL65_17_ugd,99.762%;KL65_18_gpi,100.0%;KL65_19_gne1,100.0%;K…		0		0 / 20 (0%)		0		High	-	100.00%	99.86%	+1048 bp	10 / 11 (90.9%)	OCL10_01_gtrOC1,98.653%;OCL10_02_gtrOC2,100.0%;OCL10_03_pda1,100.0%;OCL10_04_gtrOC3,99.609%;OCL10_05_gtrOC4,100.0%;OCL10_06_orf1(ghy),100.0%;OCL10_07_gtrOC29,100.0%;OCL10_08_gtrOC30,100.0%;OCL10_10_glf,99.733%;OCL10_11_gtrOC7,100.0%	OCL10_09_orf3	0		0 / 11 (0%)		0
18870	4300STDY7045786	UFLI01.1.fsa_nt	GCA_900495735.1	CIVd	2016	Human	NA	Thailand	South East Asia	KL14	OCL6	100.00%	99.93%	0 bp	21 / 21 (100%)	KL22_01_wzc,100.0%;KL22_02_wzb,99.301%;KL22_03_wza,100.0%;KL22_04_gna3,100.0%;KL22_05_dgaA,100.0%;KL22_06_dgaB,100.0%;KL22_07_dgaC,100.0%;KL22_08_wzx_KL3,100.0%;KL22_09_atr2,100.0%;KL22_10_gtr6,100.0%;KL22_11_gtr7,100.0%;KL22_12_wzy_KL3,100.0%;KL22_13_gtr8,100.0%;KL22_14_gtr9,100.0%;KL22_15_itrA2,100.0%;KL22_16_galU,100.0%;KL22_17_ugd,99.762%;KL22_18_gpi,100.0%;KL22_19_gne1,100.0%;KL22_20_pgt1,10…		0		0 / 21 (0%)		0		High	-	100.00%	99.86%	+1048 bp	10 / 11 (90.9%)	OCL10_01_gtrOC1,98.653%;OCL10_02_gtrOC2,100.0%;OCL10_03_pda1,100.0%;OCL10_04_gtrOC3,99.609%;OCL10_05_gtrOC4,100.0%;OCL10_06_orf1(ghy),100.0%;OCL10_07_gtrOC29,100.0%;OCL10_08_gtrOC30,100.0%;OCL10_10_glf,99.733%;OCL10_11_gtrOC7,100.0%	OCL10_09_orf3	0		0 / 11 (0%)		0
18871	A5	JACSUA01.1.fsa_nt	GCF_014531555.1	CIVd	2015	Human	NA	Alexandria	Egypt	KL139	OCL6	100.00%	98.64%	+1736 bp	21 / 22 (95.5%)	KL149_01_wzc,98.628%;KL149_02_wzb,99.301%;KL149_03_wza,96.247%;KL149_04_gna1,100.0%;KL149_05_gne2,99.712%;KL149_06_wzx_KL9,100.0%;KL149_07_wzy_KL9,100.0%;KL149_08_gtr21,99.746%;KL149_09_gtr22,100.0%;KL149_10_fnlA,100.0%;KL149_11_fnlB,99.73%;KL149_12_fnlC,100.0%;KL149_13_gtr20,100.0%;KL149_14_qnr3,99.038%;KL149_15_itrB2,98.071%;KL149_16_itrA3,100.0%;KL149_17_galU,96.575%;KL149_18_ugd,99.525%;KL149…	KL149_21_pgt1	1	KL222_21_pgt1,100.0%	0 / 22 (0%)		0		Very high		100.00%	99.87%	+1 bp	9 / 9 (100%)	OCL5_01_gtrOC1,100.0%;OCL5_02_pda2a,100.0%;OCL5_03_gtrOC13,100.0%;OCL5_04_gtrOC14,99.125%;OCL5_05_gtrOC15,100.0%;OCL5_06_atrOC1,100.0%;OCL5_07_htrL,99.649%;OCL5_08_gtrOC16,99.678%;OCL5_09_gtrOC17,99.696%		0		0 / 9 (0%)		0
18872	40288	CP077801.1	GCF_019457715.1	CIVd	2015	Canis lupus	Urine	France	Central Europe	KL14	OCL5	100.00%	98.82%	0 bp	21 / 21 (100%)	KL9_01_wzc,99.726%;KL9_02_wzb,99.301%;KL9_03_wza,100.0%;KL9_04_gna1,100.0%;KL9_05_gne2,100.0%;KL9_06_wzx_KL9,99.759%;KL9_07_wzy_KL9,100.0%;KL9_08_gtr21,99.746%;KL9_09_gtr22,100.0%;KL9_10_fnlA,100.0%;KL9_11_fnlB,99.73%;KL9_12_fnlC,100.0%;KL9_13_gtr20,100.0%;KL9_14_qnr3,98.397%;KL9_15_itrB2,98.516%;KL9_16_itrA3,100.0%;KL9_17_galU,100.0%;KL9_18_ugd,99.525%;KL9_19_gpi,97.307%;KL9_20_gne1,96.165%;KL9_…		0		0 / 21 (0%)		0		Very high		100.00%	99.88%	+1 bp	9 / 9 (100%)	OCL5_01_gtrOC1,100.0%;OCL5_02_pda2a,100.0%;OCL5_03_gtrOC13,100.0%;OCL5_04_gtrOC14,99.417%;OCL5_05_gtrOC15,100.0%;OCL5_06_atrOC1,100.0%;OCL5_07_htrL,99.649%;OCL5_08_gtrOC16,99.678%;OCL5_09_gtrOC17,99.696%		0		0 / 9 (0%)		0
18873	17021	JAKOLV01.1.fsa_nt	GCF_022241165.1	CIVd	2017	Human	Blood	China	Asia	KL14	OCL6	100.00%	98.64%	+1736 bp	21 / 22 (95.5%)	KL149_01_wzc,98.628%;KL149_02_wzb,99.301%;KL149_03_wza,96.247%;KL149_04_gna1,100.0%;KL149_05_gne2,99.712%;KL149_06_wzx_KL9,100.0%;KL149_07_wzy_KL9,100.0%;KL149_08_gtr21,99.746%;KL149_09_gtr22,100.0%;KL149_10_fnlA,100.0%;KL149_11_fnlB,99.73%;KL149_12_fnlC,100.0%;KL149_13_gtr20,100.0%;KL149_14_qnr3,99.038%;KL149_15_itrB2,98.071%;KL149_16_itrA3,100.0%;KL149_17_galU,96.575%;KL149_18_ugd,99.525%;KL149…	KL149_21_pgt1	1	KL222_21_pgt1,100.0%	0 / 22 (0%)		0		Very high		100.00%	99.88%	+1 bp	9 / 9 (100%)	OCL5_01_gtrOC1,100.0%;OCL5_02_pda2a,100.0%;OCL5_03_gtrOC13,100.0%;OCL5_04_gtrOC14,99.417%;OCL5_05_gtrOC15,100.0%;OCL5_06_atrOC1,100.0%;OCL5_07_htrL,99.649%;OCL5_08_gtrOC16,99.678%;OCL5_09_gtrOC17,99.696%		0		0 / 9 (0%)		0
18874	3373	WJNS01.1.fsa_nt	GCF_022341945.1	CIVd	2014	NA	NA	NA	Asia	KL241	OCL6	100.00%	98.53%	+3 bp	21 / 21 (100%)	KL23_01_wzc,96.016%;KL23_02_wzb,100.0%;KL23_03_wza,100.0%;KL23_04_gna2,100.0%;KL23_05_psaA,100.0%;KL23_06_psaB,99.483%;KL23_07_psaC,98.701%;KL23_08_psaD,96.448%;KL23_09_psaE,96.512%;KL23_10_psaF,96.857%;KL23_11_wzx_KL2,100.0%;KL23_12_kpsS1,100.0%;KL23_13_wzy_KL23,100.0%;KL23_14_gtr46,100.0%;KL23_15_gtr9,100.0%;KL23_16_itrA2,100.0%;KL23_17_galU,100.0%;KL23_18_ugd,100.0%;KL23_19_gpi,100.0%;KL23_20_…		0		0 / 21 (0%)		0		Very high		100.00%	99.88%	+1 bp	9 / 9 (100%)	OCL5_01_gtrOC1,100.0%;OCL5_02_pda2a,100.0%;OCL5_03_gtrOC13,100.0%;OCL5_04_gtrOC14,99.417%;OCL5_05_gtrOC15,100.0%;OCL5_06_atrOC1,100.0%;OCL5_07_htrL,99.649%;OCL5_08_gtrOC16,99.678%;OCL5_09_gtrOC17,99.696%		0		0 / 9 (0%)		0
18875	TR082	JAIGQX01.1.fsa_nt	GCF_023000985.1	CIVd	2018	Human	Urine	Thailand	Asia	KL14	OCL6	99.93%	93.19%	n/a	18 / 20 (90%)	KL235_01_wzc,99.176%;KL235_02_wzb,100.0%;KL235_03_wza,100.0%;KL235_04_gna2,100.0%;KL235_05_psaA,100.0%;KL235_06_psaB,98.191%;KL235_07_psaC,90.043%;KL235_09_psaJ,80.233%;KL235_10_psaF,97.436%;KL235_11_wzx_KL33,100.0%;KL235_12_kpsS2,99.581%;KL235_13_wzy_KL33,99.55%;KL235_15_itrA2,97.585%;KL235_16_galU,93.493%;KL235_17_ugd,93.824%;KL235_18_gpi,92.28%;KL235_19_gne1,99.11%;KL235_20_pgm,98.468%	KL235_08_psaI;KL235_14_gtr5	1	KL77_08_psaD,100.0%	0 / 20 (0%)		1	KL117_22_pgt1,100.0%	Very high		100.00%	99.87%	+1 bp	9 / 9 (100%)	OCL5_01_gtrOC1,100.0%;OCL5_02_pda2a,100.0%;OCL5_03_gtrOC13,100.0%;OCL5_04_gtrOC14,99.125%;OCL5_05_gtrOC15,100.0%;OCL5_06_atrOC1,100.0%;OCL5_07_htrL,99.649%;OCL5_08_gtrOC16,99.678%;OCL5_09_gtrOC17,99.696%		0		0 / 9 (0%)		0
18876	TR069	JAIGRB01.1.fsa_nt	GCF_023001065.1	CIVd	2018	Human	sputum	Thailand	Asia	KL14	OCL6	100.00%	97.28%	-2 bp	17 / 17 (100%)	KL52_01_wzc,100.0%;KL52_02_wzb,100.0%;KL52_03_wza,100.0%;KL52_04_gna2,100.0%;KL52_05_mnaA3,100.0%;KL52_06_wzx_KL52,100.0%;KL52_07_gtr107,100.0%;KL52_08_wzy_KL52,100.0%;KL52_09_gtr108,100.0%;KL52_10_gtr5,100.0%;KL52_11_itrA2,100.0%;KL52_12_galU,97.945%;KL52_13_ugd,98.575%;KL52_14_gpi,97.127%;KL52_15_gne1,96.471%;KL52_16_pgt1,88.274%;KL52_17_pgm,98.031%		0		0 / 17 (0%)		0		Very high		100.00%	99.76%	+1 bp	9 / 9 (100%)	OCL5_01_gtrOC1,98.649%;OCL5_02_pda2a,100.0%;OCL5_03_gtrOC13,100.0%;OCL5_04_gtrOC14,99.708%;OCL5_05_gtrOC15,100.0%;OCL5_06_atrOC1,99.338%;OCL5_07_htrL,99.649%;OCL5_08_gtrOC16,99.678%;OCL5_09_gtrOC17,100.0%		0		0 / 9 (0%)		0
18877	PT046	JAIGVE01.1.fsa_nt	GCF_023004225.1	CIVd	2019	Human	sputum	Thailand	Asia	KL139	OCL6	100.00%	100.00%	0 bp	17 / 17 (100%)	KL37_01_wzc,100.0%;KL37_02_wzb,100.0%;KL37_03_wza,100.0%;KL37_04_gna2,100.0%;KL37_05_wzx_KL14,100.0%;KL37_06_gtr75,100.0%;KL37_07_gtr76,100.0%;KL37_08_wzy_KL37,100.0%;KL37_09_gtr77,100.0%;KL37_10_gtr9,100.0%;KL37_11_itrA2,100.0%;KL37_12_galU,100.0%;KL37_13_ugd,100.0%;KL37_14_gpi,100.0%;KL37_15_gne1,100.0%;KL37_16_pgt1,100.0%;KL37_17_pgm,100.0%		0		0 / 17 (0%)		0		Very high		100.00%	99.73%	+1 bp	9 / 9 (100%)	OCL5_01_gtrOC1,98.649%;OCL5_02_pda2a,100.0%;OCL5_03_gtrOC13,100.0%;OCL5_04_gtrOC14,99.708%;OCL5_05_gtrOC15,100.0%;OCL5_06_atrOC1,99.338%;OCL5_07_htrL,99.649%;OCL5_08_gtrOC16,99.678%;OCL5_09_gtrOC17,100.0%		0		0 / 9 (0%)		0
18878	PT004	JAIGWE01.1.fsa_nt	GCF_023004725.1	CIVd	2019	Human	sputum	Thailand	Asia	KL14	OCL6	100.00%	100.00%	0 bp	17 / 17 (100%)	KL37_01_wzc,100.0%;KL37_02_wzb,100.0%;KL37_03_wza,100.0%;KL37_04_gna2,100.0%;KL37_05_wzx_KL14,100.0%;KL37_06_gtr75,100.0%;KL37_07_gtr76,100.0%;KL37_08_wzy_KL37,100.0%;KL37_09_gtr77,100.0%;KL37_10_gtr9,100.0%;KL37_11_itrA2,100.0%;KL37_12_galU,100.0%;KL37_13_ugd,100.0%;KL37_14_gpi,100.0%;KL37_15_gne1,100.0%;KL37_16_pgt1,100.0%;KL37_17_pgm,100.0%		0		0 / 17 (0%)		0		Very high		100.00%	99.73%	+1 bp	9 / 9 (100%)	OCL5_01_gtrOC1,98.649%;OCL5_02_pda2a,100.0%;OCL5_03_gtrOC13,100.0%;OCL5_04_gtrOC14,99.708%;OCL5_05_gtrOC15,100.0%;OCL5_06_atrOC1,99.338%;OCL5_07_htrL,99.649%;OCL5_08_gtrOC16,99.678%;OCL5_09_gtrOC17,100.0%		0		0 / 9 (0%)		0
18879	PSU108	JAIGXB01.1.fsa_nt	GCF_023005205.1	CIVd	2019	Human	sputum	Thailand	Asia	KL14	OCL6	100.00%	100.00%	0 bp	17 / 17 (100%)	KL37_01_wzc,100.0%;KL37_02_wzb,100.0%;KL37_03_wza,100.0%;KL37_04_gna2,100.0%;KL37_05_wzx_KL14,100.0%;KL37_06_gtr75,100.0%;KL37_07_gtr76,100.0%;KL37_08_wzy_KL37,100.0%;KL37_09_gtr77,100.0%;KL37_10_gtr9,100.0%;KL37_11_itrA2,100.0%;KL37_12_galU,100.0%;KL37_13_ugd,100.0%;KL37_14_gpi,100.0%;KL37_15_gne1,100.0%;KL37_16_pgt1,100.0%;KL37_17_pgm,100.0%		0		0 / 17 (0%)		0		Very high		100.00%	99.73%	+1 bp	9 / 9 (100%)	OCL5_01_gtrOC1,98.649%;OCL5_02_pda2a,100.0%;OCL5_03_gtrOC13,100.0%;OCL5_04_gtrOC14,99.708%;OCL5_05_gtrOC15,100.0%;OCL5_06_atrOC1,99.338%;OCL5_07_htrL,99.649%;OCL5_08_gtrOC16,99.678%;OCL5_09_gtrOC17,100.0%		0		0 / 9 (0%)		0
18880	PA033	JAIGYK01.1.fsa_nt	GCF_023006185.1	CIVd	2019	Human	sputum	Thailand	Asia	KL47	OCL6	100.00%	99.96%	0 bp	17 / 17 (100%)	KL14_01_wzc,100.0%;KL14_02_wzb,100.0%;KL14_03_wza,100.0%;KL14_04_gna2,100.0%;KL14_05_wzx_KL14,100.0%;KL14_06_gtr32,100.0%;KL14_07_wzy_KL14,100.0%;KL14_08_gtr33,100.0%;KL14_09_gtr25,100.0%;KL14_10_gtr5,100.0%;KL14_11_itrA2,99.517%;KL14_12_galU,100.0%;KL14_13_ugd,100.0%;KL14_14_gpi,100.0%;KL14_15_gne1,100.0%;KL14_16_pgt1,100.0%;KL14_17_pgm,99.781%		0		0 / 17 (0%)		0		Very high		100.00%	99.76%	+1 bp	9 / 9 (100%)	OCL5_01_gtrOC1,98.649%;OCL5_02_pda2a,100.0%;OCL5_03_gtrOC13,100.0%;OCL5_04_gtrOC14,99.708%;OCL5_05_gtrOC15,100.0%;OCL5_06_atrOC1,99.338%;OCL5_07_htrL,99.649%;OCL5_08_gtrOC16,99.678%;OCL5_09_gtrOC17,100.0%		0		0 / 9 (0%)		0
18881	L2	DAILOR01.1.fsa_nt	GCF_024618585.1	CIVd	2015	Human	rectal swab	Kuwait	West Asia	KL139	OCL6	100.00%	100.00%	0 bp	17 / 17 (100%)	KL37_01_wzc,100.0%;KL37_02_wzb,100.0%;KL37_03_wza,100.0%;KL37_04_gna2,100.0%;KL37_05_wzx_KL14,100.0%;KL37_06_gtr75,100.0%;KL37_07_gtr76,100.0%;KL37_08_wzy_KL37,100.0%;KL37_09_gtr77,100.0%;KL37_10_gtr9,100.0%;KL37_11_itrA2,100.0%;KL37_12_galU,100.0%;KL37_13_ugd,100.0%;KL37_14_gpi,100.0%;KL37_15_gne1,100.0%;KL37_16_pgt1,100.0%;KL37_17_pgm,100.0%		0		0 / 17 (0%)		0		Very high		100.00%	99.73%	+1 bp	9 / 9 (100%)	OCL5_01_gtrOC1,98.649%;OCL5_02_pda2a,100.0%;OCL5_03_gtrOC13,100.0%;OCL5_04_gtrOC14,99.708%;OCL5_05_gtrOC15,100.0%;OCL5_06_atrOC1,99.338%;OCL5_07_htrL,99.649%;OCL5_08_gtrOC16,99.678%;OCL5_09_gtrOC17,100.0%		0		0 / 9 (0%)		0
18882	MTC0619	JAMZNM01.1.fsa_nt	GCF_029990995.1	CIVd	2016	Human	sputum	Thailand	Asia	KL14	OCL6	100.00%	100.00%	0 bp	17 / 17 (100%)	KL37_01_wzc,100.0%;KL37_02_wzb,100.0%;KL37_03_wza,100.0%;KL37_04_gna2,100.0%;KL37_05_wzx_KL14,100.0%;KL37_06_gtr75,100.0%;KL37_07_gtr76,100.0%;KL37_08_wzy_KL37,100.0%;KL37_09_gtr77,100.0%;KL37_10_gtr9,100.0%;KL37_11_itrA2,100.0%;KL37_12_galU,100.0%;KL37_13_ugd,100.0%;KL37_14_gpi,100.0%;KL37_15_gne1,100.0%;KL37_16_pgt1,100.0%;KL37_17_pgm,100.0%		0		0 / 17 (0%)		0		Very high		100.00%	99.73%	+1 bp	9 / 9 (100%)	OCL5_01_gtrOC1,98.649%;OCL5_02_pda2a,100.0%;OCL5_03_gtrOC13,100.0%;OCL5_04_gtrOC14,99.708%;OCL5_05_gtrOC15,100.0%;OCL5_06_atrOC1,99.338%;OCL5_07_htrL,99.649%;OCL5_08_gtrOC16,99.678%;OCL5_09_gtrOC17,100.0%		0		0 / 9 (0%)		0
18883	ARC7013	JAUENR01.1.fsa_nt	GCF_030755855.1	CIVd	2019	Human	NA	Argentina	South America	KL139	OCL6	100.00%	100.00%	0 bp	17 / 17 (100%)	KL37_01_wzc,100.0%;KL37_02_wzb,100.0%;KL37_03_wza,100.0%;KL37_04_gna2,100.0%;KL37_05_wzx_KL14,100.0%;KL37_06_gtr75,100.0%;KL37_07_gtr76,100.0%;KL37_08_wzy_KL37,100.0%;KL37_09_gtr77,100.0%;KL37_10_gtr9,100.0%;KL37_11_itrA2,100.0%;KL37_12_galU,100.0%;KL37_13_ugd,100.0%;KL37_14_gpi,100.0%;KL37_15_gne1,100.0%;KL37_16_pgt1,100.0%;KL37_17_pgm,100.0%		0		0 / 17 (0%)		0		Very high		100.00%	99.73%	+1 bp	9 / 9 (100%)	OCL5_01_gtrOC1,98.649%;OCL5_02_pda2a,100.0%;OCL5_03_gtrOC13,100.0%;OCL5_04_gtrOC14,99.708%;OCL5_05_gtrOC15,100.0%;OCL5_06_atrOC1,99.338%;OCL5_07_htrL,99.649%;OCL5_08_gtrOC16,99.678%;OCL5_09_gtrOC17,100.0%		0		0 / 9 (0%)		0
18884	ARC6647	JAUEOV01.1.fsa_nt	GCF_030756425.1	CIVd	2016	Human	NA	Argentina	South America	KL14	OCL6	100.00%	97.28%	-2 bp	17 / 17 (100%)	KL52_01_wzc,100.0%;KL52_02_wzb,100.0%;KL52_03_wza,100.0%;KL52_04_gna2,100.0%;KL52_05_mnaA3,100.0%;KL52_06_wzx_KL52,100.0%;KL52_07_gtr107,100.0%;KL52_08_wzy_KL52,100.0%;KL52_09_gtr108,100.0%;KL52_10_gtr5,100.0%;KL52_11_itrA2,100.0%;KL52_12_galU,97.945%;KL52_13_ugd,98.575%;KL52_14_gpi,97.127%;KL52_15_gne1,96.471%;KL52_16_pgt1,88.274%;KL52_17_pgm,98.031%		0		0 / 17 (0%)		0		Very high		100.00%	99.76%	+1 bp	9 / 9 (100%)	OCL5_01_gtrOC1,98.649%;OCL5_02_pda2a,100.0%;OCL5_03_gtrOC13,100.0%;OCL5_04_gtrOC14,99.708%;OCL5_05_gtrOC15,100.0%;OCL5_06_atrOC1,99.338%;OCL5_07_htrL,99.649%;OCL5_08_gtrOC16,99.678%;OCL5_09_gtrOC17,100.0%		0		0 / 9 (0%)		0
18885	FJ03CW	JAXOFV01.1.fsa_nt	GCF_034427255.1	CIVd	2023	Human	NA	Fiji	Oceania	KL14	OCL6	100.00%	100.00%	0 bp	17 / 17 (100%)	KL14_01_wzc,100.0%;KL14_02_wzb,100.0%;KL14_03_wza,100.0%;KL14_04_gna2,100.0%;KL14_05_wzx_KL14,100.0%;KL14_06_gtr32,100.0%;KL14_07_wzy_KL14,100.0%;KL14_08_gtr33,100.0%;KL14_09_gtr25,100.0%;KL14_10_gtr5,100.0%;KL14_11_itrA2,100.0%;KL14_12_galU,100.0%;KL14_13_ugd,100.0%;KL14_14_gpi,100.0%;KL14_15_gne1,100.0%;KL14_16_pgt1,100.0%;KL14_17_pgm,100.0%		0		0 / 17 (0%)		4	KL144_08_rmlB,90.449%;KL114_11_rmlA,92.929%;KL38_10_rmlD,82.55%;KL74_12_rmlC,93.478%	Very high		100.00%	99.98%	0 bp	10 / 10 (100%)	OCL6_01_gtrOC1,100.0%;OCL6_02_pda2,100.0%;OCL6_03_gtrOC18,100.0%;OCL6_04_gtrOC19a,100.0%;OCL6_05_rmlB,100.0%;OCL6_06_rmlD,100.0%;OCL6_07_rmlA,100.0%;OCL6_08_rmlC,100.0%;OCL6_09_gtrOC20,100.0%;OCL6_10_gtrOC21,99.361%		0		0 / 10 (0%)		0
18886	4300STDY7045802	UFLW01.1.fsa_nt	GCF_900495835.1	CIVd	2016	Human	NA	Thailand	South East Asia	KL14	OCL6	100.00%	100.00%	0 bp	17 / 17 (100%)	KL14_01_wzc,100.0%;KL14_02_wzb,100.0%;KL14_03_wza,100.0%;KL14_04_gna2,100.0%;KL14_05_wzx_KL14,100.0%;KL14_06_gtr32,100.0%;KL14_07_wzy_KL14,100.0%;KL14_08_gtr33,100.0%;KL14_09_gtr25,100.0%;KL14_10_gtr5,100.0%;KL14_11_itrA2,100.0%;KL14_12_galU,100.0%;KL14_13_ugd,100.0%;KL14_14_gpi,100.0%;KL14_15_gne1,100.0%;KL14_16_pgt1,100.0%;KL14_17_pgm,100.0%		0		0 / 17 (0%)		4	KL144_08_rmlB,90.449%;KL114_11_rmlA,92.929%;KL38_10_rmlD,82.55%;KL74_12_rmlC,93.478%	Very high		100.00%	99.99%	0 bp	10 / 10 (100%)	OCL6_01_gtrOC1,100.0%;OCL6_02_pda2,100.0%;OCL6_03_gtrOC18,100.0%;OCL6_04_gtrOC19a,100.0%;OCL6_05_rmlB,100.0%;OCL6_06_rmlD,100.0%;OCL6_07_rmlA,100.0%;OCL6_08_rmlC,100.0%;OCL6_09_gtrOC20,100.0%;OCL6_10_gtrOC21,99.681%		0		0 / 10 (0%)		0
18887	4300STDY7045824	UFMS01.1.fsa_nt	GCF_900496095.1	CIVd	2016	Human	NA	Thailand	South East Asia	KL14	OCL6	100.00%	100.00%	0 bp	17 / 17 (100%)	KL14_01_wzc,100.0%;KL14_02_wzb,100.0%;KL14_03_wza,100.0%;KL14_04_gna2,100.0%;KL14_05_wzx_KL14,100.0%;KL14_06_gtr32,100.0%;KL14_07_wzy_KL14,100.0%;KL14_08_gtr33,100.0%;KL14_09_gtr25,100.0%;KL14_10_gtr5,100.0%;KL14_11_itrA2,100.0%;KL14_12_galU,100.0%;KL14_13_ugd,100.0%;KL14_14_gpi,100.0%;KL14_15_gne1,100.0%;KL14_16_pgt1,100.0%;KL14_17_pgm,100.0%		0		0 / 17 (0%)		4	KL144_08_rmlB,90.449%;KL114_11_rmlA,92.929%;KL38_10_rmlD,82.55%;KL74_12_rmlC,93.478%	Very high		100.00%	99.99%	0 bp	10 / 10 (100%)	OCL6_01_gtrOC1,100.0%;OCL6_02_pda2,100.0%;OCL6_03_gtrOC18,100.0%;OCL6_04_gtrOC19a,100.0%;OCL6_05_rmlB,100.0%;OCL6_06_rmlD,100.0%;OCL6_07_rmlA,100.0%;OCL6_08_rmlC,100.0%;OCL6_09_gtrOC20,100.0%;OCL6_10_gtrOC21,99.681%		0		0 / 10 (0%)		0
18888	4300STDY7045840	UFNJ01.1.fsa_nt	GCF_900496325.1	CIVd	2016	Human	NA	Thailand	South East Asia	KL14	OCL6	100.00%	100.00%	0 bp	17 / 17 (100%)	KL14_01_wzc,100.0%;KL14_02_wzb,100.0%;KL14_03_wza,100.0%;KL14_04_gna2,100.0%;KL14_05_wzx_KL14,100.0%;KL14_06_gtr32,100.0%;KL14_07_wzy_KL14,100.0%;KL14_08_gtr33,100.0%;KL14_09_gtr25,100.0%;KL14_10_gtr5,100.0%;KL14_11_itrA2,100.0%;KL14_12_galU,100.0%;KL14_13_ugd,100.0%;KL14_14_gpi,100.0%;KL14_15_gne1,100.0%;KL14_16_pgt1,100.0%;KL14_17_pgm,100.0%		0		0 / 17 (0%)		4	KL144_08_rmlB,90.449%;KL114_11_rmlA,92.929%;KL38_10_rmlD,82.55%;KL74_12_rmlC,93.478%	Very high		100.00%	99.99%	0 bp	10 / 10 (100%)	OCL6_01_gtrOC1,100.0%;OCL6_02_pda2,100.0%;OCL6_03_gtrOC18,100.0%;OCL6_04_gtrOC19a,100.0%;OCL6_05_rmlB,100.0%;OCL6_06_rmlD,100.0%;OCL6_07_rmlA,100.0%;OCL6_08_rmlC,100.0%;OCL6_09_gtrOC20,100.0%;OCL6_10_gtrOC21,99.681%		0		0 / 10 (0%)		0
