# Supplementary material for: Genomic and phenotypic analysis of ST25 A. baumannii identifies virulence-associated clades and capsular/outer core locus types
Source: mSphere. 2025 Dec 31;11(1):e00717-25. doi: 10.1128/msphere.00717-25 (PMC12838272; doi:10.1128/msphere.00717-25)
Supplement: Table S3 — Pangenome analysis matrix of ST25 A. baumannii genomes belonging to CI-CIV. [file msphere.00717-25-s0004.xlsx]

## Sheet: Foglio1
						Table S3. Pangenome analysis matrix of ST25 A. baumannii genomes belonging to CI-CIV.
Gene	Non-unique Gene name	Annotation	No. isolates	No. sequences	Avg sequences per isolate	Min group size nuc	Max group size nuc	Avg group size nuc	203 ST25 A. baumannii genomes
									CBSG01.1.fsa_nt	WTZK01.1.fsa_nt	JACDYL01.1.fsa_nt	JABLVQ01.1.fsa_nt	JACDYQ01.1.fsa_nt	JACDYO01.1.fsa_nt	JACDYH01.1.fsa_nt	JABLWN01.1.fsa_nt	JAECUH01.1.fsa_nt	JABLVD01.1.fsa_nt	JACDYD01.1.fsa_nt	JABLWI01.1.fsa_nt	JACDZC01.1.fsa_nt	JAMKDN01.1.fsa_nt	JAMJWT01.1.fsa_nt	JAMJWS01.1.fsa_nt	JAIWVC01.1.fsa_nt	JAIWVG01.1.fsa_nt	CP048131.1	SDSK01.1.fsa_nt	JEWM01.1.fsa_nt	JAFMOJ01.1.fsa_nt	WBIX01.1.fsa_nt	LLCY01.1.fsa_nt	JEVX01.1.fsa_nt	AMHN01.1.fsa_nt	CP048849.1	AFDL01.1.fsa_nt	NGEV01.1.fsa_nt	JZCA01.1.fsa_nt	AVOD01.1.fsa_nt	AVOB01.1.fsa_nt	VHFL01.1.fsa_nt	LRDT01.1.fsa_nt	BHFY01.1.fsa_nt	JZBU01.1.fsa_nt	APOU01.1.fsa_nt	CP022283.1	JZBY01.1.fsa_nt	JZBW01.1.fsa_nt	VHEG01.1.fsa_nt
									107m	A-71.192	211_16	276_17	L070	372_16	872_16	886_16	CCBH26454	763_16	207_18	212_16	547_16	CCBH29224	53765	44017	14A626	13A297	D46	IHIT38008	1429530	AC1532	AB24	ABBL018	984213	AB_2008-15-69	D4	OIFC143	ARLG-1319	161/07	CI79	CI86	MRSN32104	AB2828	OCU_Ac2	RUH1486	NIPH 146	7804	4390	LUH_6220	MRSN7137
									CLADE I														CLADE II
HFJOBK_00015	shell	hypothetical protein	193	193	1	452	476	475.88	NMFLFE_07130	DNMBOG_12330	ECPNBN_01285	KJKELG_15980	EGKHMO_01280		HBMJCK_18980	FNPFNO_14935	CCGMOA_17730		MJAIMI_19265	IHNEOE_01825	IHNBPI_07735	EGIKKC_14330	PLHLAG_14265	LFECDK_10155	JHLAHM_07565		IOIPBJ_07445	GFCLJI_16345		IBFOMC_14015	ADPACF_10525	OHGKMD_09255	BCODAC_19395	PPCPPG_15725	EDEGFO_07395	LJEMAB_04250	HLBIHI_18550	JOFDCN_11385	BAHOPI_07475	EGDBNN_08290	DAAIBB_03645	PICGJF_02565	OIINBE_09020	ONOFHN_14055	FCGAEF_09315	KNKPKC_14505	KMOFAA_17030	PNLBPI_18555	EPLFMB_11025
HFJOBK_00020	shell	hypothetical protein	187	187	1	188	293	289.66	NMFLFE_07135	DNMBOG_12335	ECPNBN_01290	KJKELG_15985	EGKHMO_01285		HBMJCK_18975	FNPFNO_14930	CCGMOA_17735		MJAIMI_19260	IHNEOE_01820	IHNBPI_07730	EGIKKC_14335	PLHLAG_14270	LFECDK_10160	JHLAHM_07570		IOIPBJ_07450	GFCLJI_16340		IBFOMC_14010	ADPACF_10520	OHGKMD_09260	BCODAC_19400	PPCPPG_15720	EDEGFO_07400	LJEMAB_04255	HLBIHI_18555	JOFDCN_11390	BAHOPI_07480	EGDBNN_08295		PICGJF_02570	OIINBE_09015	ONOFHN_14050	FCGAEF_09320	KNKPKC_14500	KMOFAA_17025	PNLBPI_18550
HFJOBK_00025	shell	hypothetical protein	198	200	1.01	227	905	891.5	NMFLFE_07140	DNMBOG_12340	ECPNBN_01295	KJKELG_15990	EGKHMO_01290		HBMJCK_18970	FNPFNO_14925	CCGMOA_17740		MJAIMI_19255	IHNEOE_01815	IHNBPI_07725	EGIKKC_14340	PLHLAG_14275	LFECDK_10165	JHLAHM_07575	OBMJAD_19200	IOIPBJ_07455	GFCLJI_16335		IBFOMC_14005	ADPACF_10515	OHGKMD_09265	BCODAC_19405	PPCPPG_15715	EDEGFO_07405	LJEMAB_04260	HLBIHI_18560	JOFDCN_11395	BAHOPI_07485	EGDBNN_08300	DAAIBB_03640	PICGJF_02575	OIINBE_09010	ONOFHN_14045	FCGAEF_09325	KNKPKC_14495 "KNKPKC_14490"	KMOFAA_17020	PNLBPI_18545	EPLFMB_11020
HFJOBK_00030	shell	hypothetical protein	196	196	1	476	707	685.07	NMFLFE_07145	DNMBOG_12345	ECPNBN_01300	KJKELG_15995	EGKHMO_01295			FNPFNO_14920	CCGMOA_17745		MJAIMI_19250	IHNEOE_01810	IHNBPI_07720	EGIKKC_14345	PLHLAG_14280	LFECDK_10170	JHLAHM_07580	OBMJAD_19205	IOIPBJ_07460	GFCLJI_16330		IBFOMC_14000	ADPACF_10510	OHGKMD_02220	BCODAC_20320	PPCPPG_15710	EDEGFO_07410	LJEMAB_04265	HLBIHI_18565	JOFDCN_11400	BAHOPI_07490	EGDBNN_08305	DAAIBB_03635	PICGJF_02580	OIINBE_09005	ONOFHN_14040	FCGAEF_09330	KNKPKC_14485	KMOFAA_17015	PNLBPI_18540	EPLFMB_11015
HFJOBK_00035	shell	hypothetical protein	188	188	1	197	197	197	NMFLFE_07150	DNMBOG_12350	ECPNBN_01305	KJKELG_16000	EGKHMO_01300			FNPFNO_14915	CCGMOA_17750		MJAIMI_19245	IHNEOE_01805	IHNBPI_07715	EGIKKC_14350	PLHLAG_14285	LFECDK_10175	JHLAHM_07585	OBMJAD_19210	IOIPBJ_07465	GFCLJI_16325		IBFOMC_13995	ADPACF_10505	OHGKMD_02225	BCODAC_20315	PPCPPG_15705	EDEGFO_07415	LJEMAB_04270	HLBIHI_18570	JOFDCN_11405	BAHOPI_07495	EGDBNN_08310	DAAIBB_03630	PICGJF_02585	OIINBE_09000	ONOFHN_14035	FCGAEF_09335	KNKPKC_14480	KMOFAA_17010	PNLBPI_18535	EPLFMB_11010
HFJOBK_00045	shell	type VI secretion system contractile sheath small subunit	196	196	1	284	503	499.01	NMFLFE_07160	DNMBOG_11390	ECPNBN_01315	KJKELG_16010	EGKHMO_01310			FNPFNO_14905	CCGMOA_18595		MJAIMI_19790	IHNEOE_01795	IHNBPI_07705	EGIKKC_17845	PLHLAG_14300	LFECDK_10185	JHLAHM_12910	OBMJAD_11615	IOIPBJ_07475	GFCLJI_16310		IBFOMC_13990	ADPACF_10500	OHGKMD_02235	BCODAC_14875	PPCPPG_15660	EDEGFO_07425	LJEMAB_04280	HLBIHI_18580	JOFDCN_11415	BAHOPI_07505	EGDBNN_08320	DAAIBB_03620	PICGJF_02595	OIINBE_18650	ONOFHN_02925	FCGAEF_09345	KNKPKC_14470	KMOFAA_14320	PNLBPI_18525	EPLFMB_11000
HFJOBK_00050	shell	type VI secretion system contractile sheath large subunit	196	197	1.01	308	1481	1472.73	NMFLFE_07165	DNMBOG_11385	ECPNBN_01320	KJKELG_16015	EGKHMO_01315			FNPFNO_14900	CCGMOA_18590		MJAIMI_19795	IHNEOE_01790	IHNBPI_07700	EGIKKC_17850	PLHLAG_14305	LFECDK_10190	JHLAHM_12915	OBMJAD_11620	IOIPBJ_07480	GFCLJI_16305		IBFOMC_13985	ADPACF_10495	OHGKMD_02240	BCODAC_14870	PPCPPG_15655	EDEGFO_07430	LJEMAB_04285	HLBIHI_18585	JOFDCN_11420	BAHOPI_07510	EGDBNN_08325	DAAIBB_03615	PICGJF_02600	OIINBE_18655	ONOFHN_02920	FCGAEF_09350	KNKPKC_14465	KMOFAA_14325	PNLBPI_18520	EPLFMB_10995
HFJOBK_00055	shell	type VI secretion system tube protein Hcp	196	196	1	476	503	502.86	NMFLFE_07170	DNMBOG_11380	ECPNBN_01325	KJKELG_16020	EGKHMO_01320			FNPFNO_14895	CCGMOA_18585		MJAIMI_19800	IHNEOE_01785	IHNBPI_07695	EGIKKC_17855	PLHLAG_14310	LFECDK_10195	JHLAHM_12920	OBMJAD_11625	IOIPBJ_07485	GFCLJI_16300		IBFOMC_13980	ADPACF_10490	OHGKMD_02245	BCODAC_14865	PPCPPG_15650	EDEGFO_07435	LJEMAB_04290	HLBIHI_18590	JOFDCN_11425	BAHOPI_07515	EGDBNN_08330	DAAIBB_03610	PICGJF_02605	OIINBE_18660	ONOFHN_02915	FCGAEF_09355	KNKPKC_14460	KMOFAA_14330	PNLBPI_18515	EPLFMB_10990
HFJOBK_00060	shell	type VI secretion system baseplate subunit TssE	196	196	1	476	476	476	NMFLFE_07175	DNMBOG_11375	ECPNBN_01330	KJKELG_16025	EGKHMO_01325			FNPFNO_14890	CCGMOA_18580		MJAIMI_19805	IHNEOE_01780	IHNBPI_07690	EGIKKC_17860	PLHLAG_14315	LFECDK_10200	JHLAHM_12925	OBMJAD_11630	IOIPBJ_07490	GFCLJI_16295		IBFOMC_13975	ADPACF_10485	OHGKMD_02250	BCODAC_14860	PPCPPG_15645	EDEGFO_07440	LJEMAB_04295	HLBIHI_18595	JOFDCN_11430	BAHOPI_07520	EGDBNN_08335	DAAIBB_03605	PICGJF_02610	OIINBE_18665	ONOFHN_02910	FCGAEF_09360	KNKPKC_14455	KMOFAA_14335	PNLBPI_18510	EPLFMB_10985
HFJOBK_00065	shell	type VI secretion system baseplate subunit TssF	195	197	1.01	203	1811	1791.87	NMFLFE_07180	DNMBOG_11370	ECPNBN_01335	KJKELG_16030	EGKHMO_01330			FNPFNO_14885	CCGMOA_18575		MJAIMI_19810	IHNEOE_01775	IHNBPI_07685	EGIKKC_17865	PLHLAG_14320	LFECDK_10205	JHLAHM_12930	OBMJAD_11635	IOIPBJ_07495	GFCLJI_16290		IBFOMC_13970	ADPACF_10480	OHGKMD_02255	BCODAC_14855	PPCPPG_15640	EDEGFO_07445	LJEMAB_04300	HLBIHI_18600	JOFDCN_11435	BAHOPI_07525	EGDBNN_08340	DAAIBB_03600	PICGJF_02615	OIINBE_18670 "OIINBE_17335"	ONOFHN_02905	FCGAEF_09365	KNKPKC_14450	KMOFAA_14340	PNLBPI_18505	EPLFMB_10980
HFJOBK_00070	shell	type VI secretion system baseplate subunit TssG	196	197	1.01	290	998	993.42	NMFLFE_07185	DNMBOG_11365	ECPNBN_01340	KJKELG_16035	EGKHMO_01335			FNPFNO_14880	CCGMOA_18570		MJAIMI_19815	IHNEOE_01770	IHNBPI_07680	EGIKKC_17870	PLHLAG_14325	LFECDK_10210	JHLAHM_12935	OBMJAD_11640	IOIPBJ_07500	GFCLJI_16285		IBFOMC_13965	ADPACF_10475	OHGKMD_07880	BCODAC_14850	PPCPPG_15635	EDEGFO_07450	LJEMAB_04305	HLBIHI_18605	JOFDCN_11440	BAHOPI_07530	EGDBNN_08345	DAAIBB_03595	PICGJF_02620	OIINBE_17330	ONOFHN_02900	FCGAEF_09370	KNKPKC_14445	KMOFAA_14345	PNLBPI_18500	EPLFMB_10975
HFJOBK_00075	shell	hypothetical protein	196	199	1.02	422	1412	1376.36	NMFLFE_07190	DNMBOG_11360	ECPNBN_01345	KJKELG_16040	EGKHMO_01340			FNPFNO_14875	CCGMOA_18565		MJAIMI_19820	IHNEOE_01765	IHNBPI_07675	EGIKKC_17875	PLHLAG_14330	LFECDK_10215	JHLAHM_12940	OBMJAD_11645	IOIPBJ_07505	GFCLJI_16280		IBFOMC_13960	ADPACF_10470	OHGKMD_07875	BCODAC_14845	PPCPPG_15630	EDEGFO_07455	LJEMAB_04310	HLBIHI_18610	JOFDCN_11445	BAHOPI_07535	EGDBNN_08350	DAAIBB_03590	PICGJF_02625	OIINBE_17325	ONOFHN_02895	FCGAEF_09375	KNKPKC_14440	KMOFAA_14350	PNLBPI_18495	EPLFMB_10970
HFJOBK_00085	shell	Type VI secretion system-associated protein TagF	194	214	1.1	245	995	870.28	NMFLFE_07200	DNMBOG_11350	ECPNBN_01355	KJKELG_16050	EGKHMO_01350			FNPFNO_14865	CCGMOA_18555		MJAIMI_19830	IHNEOE_01755	IHNBPI_07665		PLHLAG_14340	LFECDK_10225	JHLAHM_12950	OBMJAD_11655	IOIPBJ_07515	GFCLJI_16270		IBFOMC_13950	ADPACF_10460	OHGKMD_07865	BCODAC_18555	PPCPPG_15620	EDEGFO_07465	LJEMAB_04320	HLBIHI_18620	JOFDCN_11455	BAHOPI_07545	EGDBNN_08360	DAAIBB_03580	PICGJF_02635	OIINBE_17315 "OIINBE_17530"	ONOFHN_02885	FCGAEF_09385	KNKPKC_14430	KMOFAA_14360	PNLBPI_18485	EPLFMB_10960
HFJOBK_00090	shell	OmpA-like domain-containing protein	195	195	1	767	767	767	NMFLFE_07205	DNMBOG_11345	ECPNBN_01360	KJKELG_16055	EGKHMO_01355			FNPFNO_14860	CCGMOA_18550		MJAIMI_19835	IHNEOE_01750	IHNBPI_07660		PLHLAG_14345	LFECDK_10230	JHLAHM_12955	OBMJAD_11660	IOIPBJ_07520	GFCLJI_16265		IBFOMC_13945	ADPACF_10455	OHGKMD_07860	BCODAC_18550	PPCPPG_15615	EDEGFO_07470	LJEMAB_04325	HLBIHI_18625	JOFDCN_11460	BAHOPI_07550	EGDBNN_08365	DAAIBB_03575	PICGJF_02640	OIINBE_17535	ONOFHN_02880	FCGAEF_09390	KNKPKC_14425	KMOFAA_14365	PNLBPI_18480	EPLFMB_10955
HFJOBK_00095	shell	PAAR domain-containing protein	195	195	1	263	263	263	NMFLFE_07210	DNMBOG_11340	ECPNBN_01365	KJKELG_16060	EGKHMO_01360			FNPFNO_14855	CCGMOA_18545		MJAIMI_19840	IHNEOE_01745	IHNBPI_07655		PLHLAG_14350	LFECDK_10235	JHLAHM_12960	OBMJAD_11665	IOIPBJ_07525	GFCLJI_16260		IBFOMC_13940	ADPACF_10450	OHGKMD_07855	BCODAC_18545	PPCPPG_15610	EDEGFO_07475	LJEMAB_04330	HLBIHI_18630	JOFDCN_11465	BAHOPI_07555	EGDBNN_08370	DAAIBB_03570	PICGJF_02645	OIINBE_17540	ONOFHN_02875	FCGAEF_09395	KNKPKC_14420	KMOFAA_14370	PNLBPI_18475	EPLFMB_10950
HFJOBK_00100	shell	type VI secretion system ATPase TssH	195	195	1	2378	2678	2668.77	NMFLFE_07215	DNMBOG_11335	ECPNBN_01370	KJKELG_16065	EGKHMO_01365			FNPFNO_14850	CCGMOA_18540		MJAIMI_19845	IHNEOE_01740	IHNBPI_07650		PLHLAG_14355	LFECDK_10240	JHLAHM_12965	OBMJAD_11670	IOIPBJ_07530	GFCLJI_16255		IBFOMC_13935	ADPACF_10445	OHGKMD_07850	BCODAC_18540	PPCPPG_15605	EDEGFO_07480	LJEMAB_04335	HLBIHI_18635	JOFDCN_11470	BAHOPI_07560	EGDBNN_08375	DAAIBB_03565	PICGJF_02650	OIINBE_17545	ONOFHN_02870	FCGAEF_09400	KNKPKC_14415	KMOFAA_14375	PNLBPI_18470	EPLFMB_10945
HFJOBK_00105	shell	type VI secretion system protein TssA	195	195	1	641	1094	1088.08	NMFLFE_07220	DNMBOG_11330	ECPNBN_01375	KJKELG_16070	EGKHMO_01370			FNPFNO_14845	CCGMOA_18535		MJAIMI_19850	IHNEOE_01735	IHNBPI_07645		PLHLAG_14360	LFECDK_10245	JHLAHM_12970	OBMJAD_11675	IOIPBJ_07535	GFCLJI_16250		IBFOMC_13930	ADPACF_10440	OHGKMD_07845	BCODAC_17225	PPCPPG_15600	EDEGFO_07485	LJEMAB_04340	HLBIHI_18640	JOFDCN_11475	BAHOPI_07565	EGDBNN_08380	DAAIBB_03560	PICGJF_02655	OIINBE_17550	ONOFHN_02865	FCGAEF_09405	KNKPKC_14410	KMOFAA_14380	PNLBPI_18465	EPLFMB_10940
HFJOBK_00110	shell	type VI secretion system baseplate subunit TssK	195	195	1	1364	1364	1364	NMFLFE_07225	DNMBOG_11325	ECPNBN_01380	KJKELG_16075	EGKHMO_01375			FNPFNO_14840	CCGMOA_18530		MJAIMI_19855	IHNEOE_01730	IHNBPI_07640		PLHLAG_14365	LFECDK_10250	JHLAHM_12975	OBMJAD_11680	IOIPBJ_07540	GFCLJI_16245		IBFOMC_13925	ADPACF_10435	OHGKMD_07840	BCODAC_17230	PPCPPG_15595	EDEGFO_07490	LJEMAB_04345	HLBIHI_18645	JOFDCN_11480	BAHOPI_07570	EGDBNN_08385	DAAIBB_03555	PICGJF_02660	OIINBE_17555	ONOFHN_02860	FCGAEF_09410	KNKPKC_14405	KMOFAA_14385	PNLBPI_18460	EPLFMB_10935
HFJOBK_00115	shell	type IVB secretion system protein TssL	196	196	1	269	806	803.26	NMFLFE_07230	DNMBOG_11320	ECPNBN_01385	KJKELG_16080	EGKHMO_01380			FNPFNO_14835	CCGMOA_18525		MJAIMI_19860	IHNEOE_01725	IHNBPI_07635		PLHLAG_14370	LFECDK_10255	JHLAHM_12980	OBMJAD_11685	IOIPBJ_07545	GFCLJI_16240	IKIFDB_12770	IBFOMC_13920	ADPACF_10430	OHGKMD_07835	BCODAC_17235	PPCPPG_15590	EDEGFO_07495	LJEMAB_04350	HLBIHI_18650	JOFDCN_11485	BAHOPI_07575	EGDBNN_08390	DAAIBB_03550	PICGJF_02665	OIINBE_17560	ONOFHN_02855	FCGAEF_09415	KNKPKC_14400	KMOFAA_14390	PNLBPI_18455	EPLFMB_10930
HFJOBK_00120	shell	hypothetical protein	196	196	1	602	602	602	NMFLFE_07235	DNMBOG_11315	ECPNBN_01390	KJKELG_16085	EGKHMO_01385			FNPFNO_14830	CCGMOA_18520		MJAIMI_19865	IHNEOE_01720	IHNBPI_07630		PLHLAG_14375	LFECDK_10260	JHLAHM_12985	OBMJAD_11690	IOIPBJ_07550	GFCLJI_16235	IKIFDB_12765	IBFOMC_13915	ADPACF_10425	OHGKMD_07830	BCODAC_17240	PPCPPG_15585	EDEGFO_07500	LJEMAB_04355	HLBIHI_18655	JOFDCN_11490	BAHOPI_07580	EGDBNN_08395	DAAIBB_03545	PICGJF_02670	OIINBE_17565	ONOFHN_02850	FCGAEF_09420	KNKPKC_14395	KMOFAA_14395	PNLBPI_18450	EPLFMB_10925
HFJOBK_00125	shell	type VI-associated gene X, peptidoglycan hydrolase	196	196	1	953	953	953	NMFLFE_07240	DNMBOG_11310	ECPNBN_01395	KJKELG_16090	EGKHMO_01390			FNPFNO_14825	CCGMOA_18515		MJAIMI_19870	IHNEOE_01715	IHNBPI_07625		PLHLAG_14380	LFECDK_10265	JHLAHM_12990	OBMJAD_11695	IOIPBJ_07555	GFCLJI_16230	IKIFDB_12760	IBFOMC_13910	ADPACF_10420	OHGKMD_07825	BCODAC_17245	PPCPPG_15580	EDEGFO_07505	LJEMAB_04360	HLBIHI_18660	JOFDCN_11495	BAHOPI_07585	EGDBNN_08400	DAAIBB_03540	PICGJF_02675	OIINBE_17570	ONOFHN_02845	FCGAEF_09425	KNKPKC_14390	KMOFAA_14400	PNLBPI_18445	EPLFMB_10920
HFJOBK_00130	shell	HTH lysR-type domain-containing protein	196	196	1	851	851	851	NMFLFE_07245	DNMBOG_11305	ECPNBN_01400	KJKELG_16095	EGKHMO_01395			FNPFNO_14820	CCGMOA_18510		MJAIMI_19875	IHNEOE_01710	IHNBPI_07620		PLHLAG_14385	LFECDK_10270	JHLAHM_12995	OBMJAD_11700	IOIPBJ_07560	GFCLJI_16225	IKIFDB_12755	IBFOMC_13905	ADPACF_10415	OHGKMD_07820	BCODAC_17250	PPCPPG_15575	EDEGFO_07510	LJEMAB_04365	HLBIHI_18665	JOFDCN_11500	BAHOPI_07590	EGDBNN_08405	DAAIBB_03535	PICGJF_02680	OIINBE_17575	ONOFHN_02840	FCGAEF_09430	KNKPKC_14385	KMOFAA_14405	PNLBPI_18440	EPLFMB_10915
HFJOBK_00135	shell	hypothetical protein	196	196	1	668	668	668	NMFLFE_07250	DNMBOG_11300	ECPNBN_01405	KJKELG_16100	EGKHMO_01400			FNPFNO_14815	CCGMOA_18505		MJAIMI_19880	IHNEOE_01705	IHNBPI_07615		PLHLAG_14390	LFECDK_10275	JHLAHM_13000	OBMJAD_11705	IOIPBJ_07565	GFCLJI_16220	IKIFDB_12750	IBFOMC_13900	ADPACF_10410	OHGKMD_07815	BCODAC_17255	PPCPPG_15570	EDEGFO_07515	LJEMAB_04370	HLBIHI_18670	JOFDCN_11505	BAHOPI_07595	EGDBNN_08410	DAAIBB_03530	PICGJF_02685	OIINBE_17580	ONOFHN_02835	FCGAEF_09435	KNKPKC_14380	KMOFAA_14410	PNLBPI_18435	EPLFMB_10910
HFJOBK_00140	shell	tRNA-specific adenosine deaminase	196	196	1	482	482	482	NMFLFE_07255	DNMBOG_11295	ECPNBN_01410	KJKELG_16105	EGKHMO_01405			FNPFNO_14810	CCGMOA_18500		MJAIMI_19885	IHNEOE_01700	IHNBPI_07610		PLHLAG_14395	LFECDK_10280	JHLAHM_13005	OBMJAD_11710	IOIPBJ_07570	GFCLJI_16215	IKIFDB_12745	IBFOMC_13895	ADPACF_10405	OHGKMD_07810	BCODAC_17260	PPCPPG_15565	EDEGFO_07520	LJEMAB_04375	HLBIHI_18675	JOFDCN_11510	BAHOPI_07600	EGDBNN_08415	DAAIBB_03525	PICGJF_02690	OIINBE_17585	ONOFHN_02830	FCGAEF_09440	KNKPKC_14375	KMOFAA_14415	PNLBPI_18430	EPLFMB_10905
HFJOBK_00145	shell	Major facilitator superfamily (MFS) profile domain-containing protein	196	196	1	1178	1178	1178	NMFLFE_07260	DNMBOG_11290	ECPNBN_01415	KJKELG_16110	EGKHMO_01410			FNPFNO_14805	CCGMOA_18495		MJAIMI_19890	IHNEOE_01695	IHNBPI_07605		PLHLAG_14400	LFECDK_10285	JHLAHM_13010	OBMJAD_11715	IOIPBJ_07575	GFCLJI_16210	IKIFDB_12740	IBFOMC_13890	ADPACF_10400	OHGKMD_07805	BCODAC_17265	PPCPPG_15560	EDEGFO_07525	LJEMAB_04380	HLBIHI_18680	JOFDCN_11515	BAHOPI_07605	EGDBNN_08420	DAAIBB_03520	PICGJF_02695	OIINBE_17590	ONOFHN_02825	FCGAEF_09445	KNKPKC_14370	KMOFAA_14420	PNLBPI_18425	EPLFMB_10900
HFJOBK_00150	shell	Winged helix-turn-helix domain-containing protein	196	196	1	1085	1157	1156.63	NMFLFE_07265	DNMBOG_11285	ECPNBN_01420	KJKELG_16115	EGKHMO_01415			FNPFNO_14800	CCGMOA_18490		MJAIMI_19895	IHNEOE_01690	IHNBPI_07600		PLHLAG_14405	LFECDK_10290	JHLAHM_13015	OBMJAD_11720	IOIPBJ_07580	GFCLJI_16205	IKIFDB_12735	IBFOMC_13885	ADPACF_10395	OHGKMD_07800	BCODAC_19880	PPCPPG_15555	EDEGFO_07530	LJEMAB_04385	HLBIHI_18685	JOFDCN_11520	BAHOPI_07610	EGDBNN_08425	DAAIBB_03515	PICGJF_02700	OIINBE_17595	ONOFHN_02820	FCGAEF_09450	KNKPKC_14365	KMOFAA_14425	PNLBPI_18420	EPLFMB_10895
HFJOBK_00155	shell	N-acetyltransferase domain-containing protein	195	195	1	245	458	456.91	NMFLFE_07270	DNMBOG_11280	ECPNBN_01425	KJKELG_16120	EGKHMO_01420			FNPFNO_14795	CCGMOA_18485			IHNEOE_01685	IHNBPI_07595		PLHLAG_14410	LFECDK_10295	JHLAHM_13020	OBMJAD_11725	IOIPBJ_07585	GFCLJI_16200	IKIFDB_12730	IBFOMC_13880	ADPACF_10390	OHGKMD_07795	BCODAC_19875	PPCPPG_15550	EDEGFO_07535	LJEMAB_04390	HLBIHI_18690	JOFDCN_11525	BAHOPI_07615	EGDBNN_08430	DAAIBB_03510	PICGJF_02705	OIINBE_17600	ONOFHN_02815	FCGAEF_09455	KNKPKC_14360	KMOFAA_14430	PNLBPI_18415	EPLFMB_10890
HFJOBK_00160	shell	Epoxyqueuosine reductase QueH	193	193	1	389	569	566.2	NMFLFE_07275	DNMBOG_09310	ECPNBN_11925	KJKELG_09255	EGKHMO_12675	BCFECL_11145	HBMJCK_12685	FNPFNO_11040	CCGMOA_17150	IBDNEM_08735	MJAIMI_10360	IHNEOE_13190	IHNBPI_12680		PLHLAG_14415	LFECDK_10300	JHLAHM_13025		IOIPBJ_07590	GFCLJI_16195	IKIFDB_12725	IBFOMC_13875	ADPACF_10385	OHGKMD_07790	BCODAC_20380	PPCPPG_15545	EDEGFO_07540	LJEMAB_04395	HLBIHI_18695	JOFDCN_11530	BAHOPI_07620	EGDBNN_08435	DAAIBB_03505	PICGJF_02710	OIINBE_17605	ONOFHN_02810	FCGAEF_09460	KNKPKC_14355	KMOFAA_00155	PNLBPI_18410	EPLFMB_10885
HFJOBK_00165	shell	Redox-sensitive transcriptional activator SoxR	195	195	1	452	452	452	NMFLFE_07285	DNMBOG_09300	ECPNBN_11935	KJKELG_09245	EGKHMO_12665	BCFECL_11135	HBMJCK_12695	FNPFNO_11050	CCGMOA_17140	IBDNEM_08745	MJAIMI_10350	IHNEOE_13200	IHNBPI_12690		PLHLAG_14425	LFECDK_10310	JHLAHM_15920	OBMJAD_19305	IOIPBJ_07600	GFCLJI_12170	IKIFDB_12715	IBFOMC_13865	ADPACF_10375	OHGKMD_07780	BCODAC_19475	PPCPPG_02745	EDEGFO_07550	LJEMAB_04405	HLBIHI_18705	JOFDCN_11540	BAHOPI_07630	EGDBNN_08445	DAAIBB_03495	PICGJF_02720	OIINBE_00720	ONOFHN_14025	FCGAEF_09470	KNKPKC_14345	KMOFAA_00145	PNLBPI_18400	EPLFMB_10875
HFJOBK_00170	shell	Hemolysin	195	195	1	434	434	434	NMFLFE_07290	DNMBOG_09295	ECPNBN_11940	KJKELG_09240	EGKHMO_12660	BCFECL_11130	HBMJCK_12700	FNPFNO_11055	CCGMOA_17135	IBDNEM_08750	MJAIMI_10345	IHNEOE_13205	IHNBPI_12695		PLHLAG_14430	LFECDK_10315	JHLAHM_15925	OBMJAD_19300	IOIPBJ_07605	GFCLJI_12175	IKIFDB_12710	IBFOMC_13860	ADPACF_10370	OHGKMD_07775	BCODAC_19470	PPCPPG_02750	EDEGFO_07555	LJEMAB_04410	HLBIHI_18710	JOFDCN_11545	BAHOPI_07635	EGDBNN_08450	DAAIBB_03490	PICGJF_02725	OIINBE_00715	ONOFHN_14020	FCGAEF_09475	KNKPKC_14340	KMOFAA_10030	PNLBPI_18395	EPLFMB_10870
HFJOBK_00180	shell	Lipoprotein	196	196	1	98	98	98	NMFLFE_07300	DNMBOG_09290	ECPNBN_11950	KJKELG_09235	EGKHMO_12655	BCFECL_11125	HBMJCK_12710	FNPFNO_11065	CCGMOA_17130	IBDNEM_08760	MJAIMI_10340	IHNEOE_13215	IHNBPI_12705		PLHLAG_14440	LFECDK_10325	JHLAHM_15935	OBMJAD_19295	IOIPBJ_07615	GFCLJI_12185	IKIFDB_12705	IBFOMC_13855	ADPACF_10365	OHGKMD_07770	BCODAC_19465	PPCPPG_02760	EDEGFO_07565	LJEMAB_04420	HLBIHI_18720	JOFDCN_11555	BAHOPI_07645	EGDBNN_08460	DAAIBB_03485	PICGJF_02735	OIINBE_00710	ONOFHN_14015	FCGAEF_09485	KNKPKC_14335	KMOFAA_10040	PNLBPI_18390	EPLFMB_10865
HFJOBK_00185	cloud	hypothetical protein	1	1	1	275	275	275
HFJOBK_00190	persistent	1-pyrroline-4-hydroxy-2-carboxylate deaminase	199	199	1	935	935	935	NMFLFE_07305	DNMBOG_09280	ECPNBN_11955	KJKELG_09225	EGKHMO_12645	BCFECL_11115	HBMJCK_12715	FNPFNO_11070	CCGMOA_17120	IBDNEM_08765	MJAIMI_10330	IHNEOE_13220	IHNBPI_12710	EGIKKC_12750	PLHLAG_14445	LFECDK_10330	JHLAHM_15940	OBMJAD_16480	IOIPBJ_07620	GFCLJI_12190	IKIFDB_12695	IBFOMC_13845	ADPACF_10355	OHGKMD_07760	BCODAC_07680	PPCPPG_02765	EDEGFO_07570	LJEMAB_04425	HLBIHI_18725	JOFDCN_11560	BAHOPI_07650	EGDBNN_08465	DAAIBB_03475	PICGJF_02740	OIINBE_00700	ONOFHN_14005	FCGAEF_09490	KNKPKC_14325	KMOFAA_10045	PNLBPI_18380	EPLFMB_10855
HFJOBK_00195	persistent	EamA domain-containing protein	200	205	1.02	194	908	883.87	NMFLFE_07310	DNMBOG_09275	ECPNBN_11960	KJKELG_09220	EGKHMO_12640	BCFECL_11110	HBMJCK_12720	FNPFNO_11075	CCGMOA_17115	IBDNEM_08770	MJAIMI_10325	IHNEOE_13225	IHNBPI_12715	EGIKKC_12755	PLHLAG_14450	LFECDK_10335	JHLAHM_15945	OBMJAD_16485	IOIPBJ_07625	GFCLJI_12195	IKIFDB_12690	IBFOMC_13840	ADPACF_10350	OHGKMD_07755	BCODAC_07675	PPCPPG_02770	EDEGFO_07575	LJEMAB_04430	HLBIHI_18730	JOFDCN_11565	BAHOPI_07655	EGDBNN_08470	DAAIBB_03470	PICGJF_02745	OIINBE_00695	ONOFHN_14000	FCGAEF_09495	KNKPKC_14320	KMOFAA_10050	PNLBPI_18375	EPLFMB_10850
HFJOBK_00200	persistent	Putative D-xylose utilization operon transcriptional repressor	200	200	1	683	683	683	NMFLFE_07315	DNMBOG_09270	ECPNBN_11965	KJKELG_09215	EGKHMO_12635	BCFECL_11105	HBMJCK_12725	FNPFNO_11080	CCGMOA_17110	IBDNEM_08775	MJAIMI_10320	IHNEOE_13230	IHNBPI_12720	EGIKKC_12760	PLHLAG_14455	LFECDK_10340	JHLAHM_15950	OBMJAD_16490	IOIPBJ_07630	GFCLJI_12200	IKIFDB_12685	IBFOMC_13835	ADPACF_10345	OHGKMD_07750	BCODAC_07670	PPCPPG_02775	EDEGFO_07580	LJEMAB_04435	HLBIHI_18735	JOFDCN_11570	BAHOPI_07660	EGDBNN_08475	DAAIBB_03465	PICGJF_02750	OIINBE_00690	ONOFHN_13995	FCGAEF_09500	KNKPKC_14315	KMOFAA_10055	PNLBPI_18370	EPLFMB_10845
HFJOBK_00205	persistent	4-hydroxyproline 2-epimerase	200	200	1	932	932	932	NMFLFE_07320	DNMBOG_09265	ECPNBN_11970	KJKELG_09210	EGKHMO_12630	BCFECL_11100	HBMJCK_12730	FNPFNO_11085	CCGMOA_17105	IBDNEM_08780	MJAIMI_10315	IHNEOE_13235	IHNBPI_12725	EGIKKC_12765	PLHLAG_14460	LFECDK_10345	JHLAHM_15955	OBMJAD_16495	IOIPBJ_07635	GFCLJI_12205	IKIFDB_12680	IBFOMC_13830	ADPACF_10340	OHGKMD_07745	BCODAC_07665	PPCPPG_02780	EDEGFO_07585	LJEMAB_04440	HLBIHI_18740	JOFDCN_11575	BAHOPI_07665	EGDBNN_08480	DAAIBB_03460	PICGJF_02755	OIINBE_00685	ONOFHN_13990	FCGAEF_09505	KNKPKC_14310	KMOFAA_10060	PNLBPI_18365	EPLFMB_10840
HFJOBK_00210	persistent	FAD dependent oxidoreductase domain-containing protein	200	200	1	1103	1103	1103	NMFLFE_07325	DNMBOG_09260	ECPNBN_11975	KJKELG_09205	EGKHMO_12625	BCFECL_11095	HBMJCK_12735	FNPFNO_11090	CCGMOA_17100	IBDNEM_08785	MJAIMI_10310	IHNEOE_13240	IHNBPI_12730	EGIKKC_12770	PLHLAG_14465	LFECDK_10350	JHLAHM_15960	OBMJAD_16500	IOIPBJ_07640	GFCLJI_12210	IKIFDB_12675	IBFOMC_13825	ADPACF_10335	OHGKMD_07740	BCODAC_07660	PPCPPG_02785	EDEGFO_07590	LJEMAB_04445	HLBIHI_18745	JOFDCN_11580	BAHOPI_07670	EGDBNN_08485	DAAIBB_03455	PICGJF_02760	OIINBE_00680	ONOFHN_13985	FCGAEF_09510	KNKPKC_14305	KMOFAA_10065	PNLBPI_18360	EPLFMB_10835
HFJOBK_00215	persistent	(2Fe-2S)-binding protein	200	200	1	194	230	229.82	NMFLFE_07330	DNMBOG_09255	ECPNBN_11980	KJKELG_09200	EGKHMO_12620	BCFECL_11090	HBMJCK_12740	FNPFNO_11095	CCGMOA_17095	IBDNEM_08790	MJAIMI_10305	IHNEOE_13245	IHNBPI_12735	EGIKKC_12775	PLHLAG_14470	LFECDK_10355	JHLAHM_15965	OBMJAD_16505	IOIPBJ_07645	GFCLJI_12215	IKIFDB_12670	IBFOMC_13820	ADPACF_10330	OHGKMD_07735	BCODAC_07655	PPCPPG_02790	EDEGFO_07595	LJEMAB_04450	HLBIHI_18750	JOFDCN_11585	BAHOPI_07675	EGDBNN_08490	DAAIBB_03450	PICGJF_02765	OIINBE_00675	ONOFHN_13980	FCGAEF_09515	KNKPKC_14300	KMOFAA_10070	PNLBPI_18355	EPLFMB_10830
HFJOBK_00220	persistent	FAD-binding protein	200	200	1	1055	1262	1260.48	NMFLFE_07335	DNMBOG_09250	ECPNBN_11985	KJKELG_09195	EGKHMO_12615	BCFECL_11085	HBMJCK_12745	FNPFNO_11100	CCGMOA_17090	IBDNEM_08795	MJAIMI_10300	IHNEOE_13250	IHNBPI_12740	EGIKKC_12780	PLHLAG_14475	LFECDK_10360	JHLAHM_15970	OBMJAD_16510	IOIPBJ_07650	GFCLJI_12220	IKIFDB_12665	IBFOMC_13815	ADPACF_10325	OHGKMD_07730	BCODAC_07650	PPCPPG_02795	EDEGFO_07600	LJEMAB_04455	HLBIHI_18755	JOFDCN_11590	BAHOPI_07680	EGDBNN_08495	DAAIBB_03445	PICGJF_02770	OIINBE_00670	ONOFHN_13975	FCGAEF_09520	KNKPKC_14295	KMOFAA_10075	PNLBPI_18350	EPLFMB_10825
HFJOBK_00225	persistent	AraC family transcriptional regulator	200	200	1	752	752	752	NMFLFE_07340	DNMBOG_09245	ECPNBN_11990	KJKELG_09190	EGKHMO_12610	BCFECL_11080	HBMJCK_12750	FNPFNO_11105	CCGMOA_17085	IBDNEM_08800	MJAIMI_10295	IHNEOE_13255	IHNBPI_12745	EGIKKC_12785	PLHLAG_14480	LFECDK_10365	JHLAHM_15975	OBMJAD_16515	IOIPBJ_07655	GFCLJI_12225	IKIFDB_12660	IBFOMC_13810	ADPACF_10320	OHGKMD_07725	BCODAC_07640	PPCPPG_02800	EDEGFO_07605	LJEMAB_04460	HLBIHI_18760	JOFDCN_11595	BAHOPI_07685	EGDBNN_08500	DAAIBB_03440	PICGJF_02775	OIINBE_00665	ONOFHN_13970	FCGAEF_09525	KNKPKC_14290	KMOFAA_10080	PNLBPI_18345	EPLFMB_10820
HFJOBK_00230	persistent	fosfomycin efflux MFS transporter AbaF	200	200	1	1253	1289	1288.82	NMFLFE_07345	DNMBOG_09240	ECPNBN_11995	KJKELG_09185	EGKHMO_12605	BCFECL_11075	HBMJCK_12755	FNPFNO_11110	CCGMOA_17080	IBDNEM_08805	MJAIMI_10290	IHNEOE_13260	IHNBPI_12750	EGIKKC_12790	PLHLAG_14485	LFECDK_10370	JHLAHM_15980	OBMJAD_16520	IOIPBJ_07660	GFCLJI_12230	IKIFDB_12655	IBFOMC_13805	ADPACF_10315	OHGKMD_07720	BCODAC_07635	PPCPPG_02805	EDEGFO_07610	LJEMAB_04465	HLBIHI_18765	JOFDCN_11600	BAHOPI_07690	EGDBNN_08505	DAAIBB_03435	PICGJF_02780	OIINBE_00660	ONOFHN_13965	FCGAEF_09530	KNKPKC_14285	KMOFAA_10085	PNLBPI_18340	EPLFMB_10815
HFJOBK_00235	persistent	Aldehyde dehydrogenase (NADP(+))	199	199	1	1298	1580	1578.58	NMFLFE_07350	DNMBOG_09235	ECPNBN_12000	KJKELG_09180	EGKHMO_12600	BCFECL_11070	HBMJCK_12760	FNPFNO_11115	CCGMOA_17075	IBDNEM_08810	MJAIMI_10285	IHNEOE_13265	IHNBPI_12755	EGIKKC_12795	PLHLAG_14490	LFECDK_10375	JHLAHM_15985	OBMJAD_16525	IOIPBJ_07665	GFCLJI_12235	IKIFDB_12650	IBFOMC_13800	ADPACF_10310	OHGKMD_07715	BCODAC_07630	PPCPPG_02810	EDEGFO_07615	LJEMAB_04470	HLBIHI_18770	JOFDCN_11605	BAHOPI_07695	EGDBNN_08510	DAAIBB_03430	PICGJF_02785	OIINBE_00655	ONOFHN_13960	FCGAEF_09535	KNKPKC_14280	KMOFAA_10090	PNLBPI_18335	EPLFMB_10810
HFJOBK_00240	persistent	Aspartate-proton symporter	199	199	1	992	1571	1565.83	NMFLFE_07355	DNMBOG_09230	ECPNBN_12005	KJKELG_09175	EGKHMO_12595	BCFECL_11065	HBMJCK_12765	FNPFNO_11120	CCGMOA_17070	IBDNEM_08815	MJAIMI_10280	IHNEOE_13270	IHNBPI_12760	EGIKKC_12800	PLHLAG_14495	LFECDK_10380	JHLAHM_15990	OBMJAD_16530	IOIPBJ_07670	GFCLJI_12240	IKIFDB_12645	IBFOMC_13795	ADPACF_10305	OHGKMD_07710	BCODAC_07625	PPCPPG_02815	EDEGFO_07620	LJEMAB_04475	HLBIHI_18775	JOFDCN_11610	BAHOPI_07700	EGDBNN_08515	DAAIBB_03425	PICGJF_02790	OIINBE_00650	ONOFHN_13955	FCGAEF_09540	KNKPKC_14275	KMOFAA_10095	PNLBPI_18330	EPLFMB_10805
HFJOBK_00245	persistent	L-serine dehydratase	199	200	1.01	320	1379	1367.62	NMFLFE_07360	DNMBOG_09225	ECPNBN_12010	KJKELG_09170	EGKHMO_12590	BCFECL_11060	HBMJCK_12770	FNPFNO_11125	CCGMOA_17065	IBDNEM_08820	MJAIMI_10275	IHNEOE_13275	IHNBPI_12765	EGIKKC_12805	PLHLAG_14500	LFECDK_10385	JHLAHM_15995	OBMJAD_14845	IOIPBJ_07675	GFCLJI_12245	IKIFDB_12640	IBFOMC_13790	ADPACF_10300	OHGKMD_07705	BCODAC_07615 "BCODAC_07620"	PPCPPG_02820	EDEGFO_07625	LJEMAB_04480	HLBIHI_18780	JOFDCN_11615	BAHOPI_07705	EGDBNN_08520	DAAIBB_03420	PICGJF_02795	OIINBE_00645	ONOFHN_13950	FCGAEF_09545	KNKPKC_14270	KMOFAA_10100	PNLBPI_18325	EPLFMB_10800
HFJOBK_00250	persistent	Bifunctional protein PaaZ	199	199	1	2102	2102	2102	NMFLFE_07365	DNMBOG_09220	ECPNBN_12015	KJKELG_09165	EGKHMO_12585	BCFECL_11055	HBMJCK_12775	FNPFNO_11130	CCGMOA_17060	IBDNEM_08825	MJAIMI_10270	IHNEOE_13280	IHNBPI_12770	EGIKKC_12810	PLHLAG_14505	LFECDK_10390	JHLAHM_16000	OBMJAD_14840	IOIPBJ_07680	GFCLJI_12250	IKIFDB_12635	IBFOMC_13785	ADPACF_10295	OHGKMD_07700	BCODAC_07610	PPCPPG_02825	EDEGFO_07630	LJEMAB_04485	HLBIHI_18785	JOFDCN_11620	BAHOPI_07710	EGDBNN_08525	DAAIBB_03415	PICGJF_02800	OIINBE_00640	ONOFHN_13945	FCGAEF_09550	KNKPKC_14265	KMOFAA_10105	PNLBPI_18320	EPLFMB_10795
HFJOBK_00255	persistent	1,2-phenylacetyl-CoA epoxidase subunit A	199	199	1	632	938	936.46	NMFLFE_07370	DNMBOG_09215	ECPNBN_12020	KJKELG_09160	EGKHMO_12580	BCFECL_11050	HBMJCK_12780	FNPFNO_11135	CCGMOA_17055	IBDNEM_08830	MJAIMI_10265	IHNEOE_13285	IHNBPI_12775	EGIKKC_12815	PLHLAG_14510	LFECDK_10395	JHLAHM_16805	OBMJAD_14835	IOIPBJ_07685	GFCLJI_12255	IKIFDB_12630	IBFOMC_13780	ADPACF_10290	OHGKMD_07695	BCODAC_07605	PPCPPG_02830	EDEGFO_07635	LJEMAB_04490	HLBIHI_18790	JOFDCN_11625	BAHOPI_07715	EGDBNN_08530	DAAIBB_03410	PICGJF_02805	OIINBE_00635	ONOFHN_13940	FCGAEF_09555	KNKPKC_14260	KMOFAA_10110	PNLBPI_18315	EPLFMB_10790
HFJOBK_00260	persistent	1,2-phenylacetyl-CoA epoxidase subunit B	199	199	1	290	290	290	NMFLFE_07375	DNMBOG_09210	ECPNBN_12025	KJKELG_09155	EGKHMO_12575	BCFECL_11045	HBMJCK_12785	FNPFNO_11140	CCGMOA_17050	IBDNEM_08835	MJAIMI_10260	IHNEOE_13290	IHNBPI_12780	EGIKKC_12820	PLHLAG_14515	LFECDK_10400	JHLAHM_16800	OBMJAD_14830	IOIPBJ_07690	GFCLJI_12260	IKIFDB_12625	IBFOMC_13775	ADPACF_10285	OHGKMD_07690	BCODAC_07600	PPCPPG_02835	EDEGFO_07640	LJEMAB_04495	HLBIHI_18795	JOFDCN_11630	BAHOPI_07720	EGDBNN_08535	DAAIBB_03405	PICGJF_02810	OIINBE_00630	ONOFHN_13935	FCGAEF_09560	KNKPKC_14255	KMOFAA_10115	PNLBPI_18310	EPLFMB_10785
HFJOBK_00265	persistent	Phenylacetate-CoA oxygenase subunit PaaC	199	199	1	755	755	755	NMFLFE_07380	DNMBOG_09205	ECPNBN_12030	KJKELG_09150	EGKHMO_12570	BCFECL_11040	HBMJCK_12790	FNPFNO_11145	CCGMOA_17045	IBDNEM_08840	MJAIMI_10255	IHNEOE_13295	IHNBPI_12785	EGIKKC_12825	PLHLAG_14520	LFECDK_10405	JHLAHM_16795	OBMJAD_14825	IOIPBJ_07695	GFCLJI_12265	IKIFDB_12620	IBFOMC_13770	ADPACF_10280	OHGKMD_07685	BCODAC_07595	PPCPPG_02840	EDEGFO_07645	LJEMAB_04500	HLBIHI_18800	JOFDCN_11635	BAHOPI_07725	EGDBNN_08540	DAAIBB_03400	PICGJF_02815	OIINBE_00625	ONOFHN_13930	FCGAEF_09565	KNKPKC_14250	KMOFAA_10120	PNLBPI_18305	EPLFMB_10780
HFJOBK_00270	persistent	1,2-phenylacetyl-CoA monooxygenase, subunit D	199	199	1	500	500	500	NMFLFE_07385	DNMBOG_09200	ECPNBN_12035	KJKELG_09145	EGKHMO_12565	BCFECL_11035	HBMJCK_12795	FNPFNO_11150	CCGMOA_17040	IBDNEM_08845	MJAIMI_10250	IHNEOE_13300	IHNBPI_12790	EGIKKC_12830	PLHLAG_14525	LFECDK_10410	JHLAHM_16790	OBMJAD_14820	IOIPBJ_07700	GFCLJI_12270	IKIFDB_12615	IBFOMC_13765	ADPACF_10275	OHGKMD_07680	BCODAC_07590	PPCPPG_02845	EDEGFO_07650	LJEMAB_04505	HLBIHI_18805	JOFDCN_11640	BAHOPI_07730	EGDBNN_08545	DAAIBB_03395	PICGJF_02820	OIINBE_00620	ONOFHN_13925	FCGAEF_09570	KNKPKC_14245	KMOFAA_10125	PNLBPI_18300	EPLFMB_10775
HFJOBK_00275	persistent	1,2-phenylacetyl-CoA epoxidase, subunit E	199	200	1.01	263	1061	1055.67	NMFLFE_07390	DNMBOG_09195	ECPNBN_12040	KJKELG_09140	EGKHMO_12560	BCFECL_11030	HBMJCK_12800	FNPFNO_11155	CCGMOA_17035	IBDNEM_08850	MJAIMI_10245	IHNEOE_13305	IHNBPI_12795	EGIKKC_12835	PLHLAG_14530	LFECDK_10415	JHLAHM_16785	OBMJAD_14815	IOIPBJ_07705	GFCLJI_12275	IKIFDB_12610	IBFOMC_13760	ADPACF_10270	OHGKMD_07675	BCODAC_07585 "BCODAC_07580"	PPCPPG_02850	EDEGFO_07655	LJEMAB_04510	HLBIHI_18810	JOFDCN_11645	BAHOPI_07735	EGDBNN_08550	DAAIBB_03390	PICGJF_02825	OIINBE_00615	ONOFHN_13920	FCGAEF_09575	KNKPKC_14240	KMOFAA_10130	PNLBPI_18295	EPLFMB_10770
HFJOBK_00280	persistent	2,3-dehydroadipyl-CoA hydratase	199	204	1.03	296	773	754.25	NMFLFE_07395	DNMBOG_09190	ECPNBN_12045	KJKELG_09135	EGKHMO_12555	BCFECL_11025	HBMJCK_12805	FNPFNO_11160	CCGMOA_17030	IBDNEM_08855	MJAIMI_10240	IHNEOE_13310	IHNBPI_12800	EGIKKC_12840	PLHLAG_14535	LFECDK_10420	JHLAHM_16780	OBMJAD_14810	IOIPBJ_07710	GFCLJI_12280	IKIFDB_12605	IBFOMC_13755	ADPACF_10265	OHGKMD_07670	BCODAC_07575	PPCPPG_02855	EDEGFO_07660	LJEMAB_04515	HLBIHI_18815	JOFDCN_11650	BAHOPI_07740	EGDBNN_08555	DAAIBB_03385	PICGJF_02830	OIINBE_00610	ONOFHN_13915	FCGAEF_09580	KNKPKC_14235	KMOFAA_10135	PNLBPI_18290	EPLFMB_10765
HFJOBK_00285	persistent	2-(1,2-epoxy-1,2-dihydrophenyl)acetyl-CoA isomerase	199	199	1	791	791	791	NMFLFE_07400	DNMBOG_09185	ECPNBN_12050	KJKELG_09130	EGKHMO_12550	BCFECL_11020	HBMJCK_12810	FNPFNO_11165	CCGMOA_17025	IBDNEM_08860	MJAIMI_10235	IHNEOE_13315	IHNBPI_12805	EGIKKC_12845	PLHLAG_14540	LFECDK_10425	JHLAHM_16775	OBMJAD_14805	IOIPBJ_07715	GFCLJI_12285	IKIFDB_12600	IBFOMC_13750	ADPACF_10260	OHGKMD_07665	BCODAC_07570	PPCPPG_02860	EDEGFO_07665	LJEMAB_04520	HLBIHI_18820	JOFDCN_11655	BAHOPI_07745	EGDBNN_08560	DAAIBB_03380	PICGJF_02835	OIINBE_00605	ONOFHN_13910	FCGAEF_09585	KNKPKC_14230	KMOFAA_10140	PNLBPI_18285	EPLFMB_10760
HFJOBK_00290	persistent	3-hydroxyacyl-CoA dehydrogenase	199	199	1	1538	1538	1538	NMFLFE_07405	DNMBOG_09180	ECPNBN_12055	KJKELG_09125	EGKHMO_12545	BCFECL_11015	HBMJCK_12815	FNPFNO_11170	CCGMOA_17020	IBDNEM_08865	MJAIMI_10230	IHNEOE_13320	IHNBPI_12810	EGIKKC_12850	PLHLAG_14545	LFECDK_10430	JHLAHM_16770	OBMJAD_14800	IOIPBJ_07720	GFCLJI_12290	IKIFDB_12595	IBFOMC_13745	ADPACF_10255	OHGKMD_07660	BCODAC_07565	PPCPPG_02865	EDEGFO_07670	LJEMAB_04525	HLBIHI_18825	JOFDCN_11660	BAHOPI_07750	EGDBNN_08565	DAAIBB_03375	PICGJF_02840	OIINBE_00600	ONOFHN_13905	FCGAEF_09590	KNKPKC_14225	KMOFAA_10145	PNLBPI_18280	EPLFMB_10755
HFJOBK_00295	persistent	3-oxoadipyl-CoA thiolase	199	199	1	1208	1208	1208	NMFLFE_07410	DNMBOG_09175	ECPNBN_12060	KJKELG_09120	EGKHMO_12540	BCFECL_11010	HBMJCK_12820	FNPFNO_11175	CCGMOA_17015	IBDNEM_08870	MJAIMI_10225	IHNEOE_13325	IHNBPI_12815	EGIKKC_12855	PLHLAG_14550	LFECDK_10435	JHLAHM_16765	OBMJAD_14795	IOIPBJ_07725	GFCLJI_12295	IKIFDB_12590	IBFOMC_13740	ADPACF_10250	OHGKMD_07655	BCODAC_07560	PPCPPG_02870	EDEGFO_07675	LJEMAB_04530	HLBIHI_18830	JOFDCN_11665	BAHOPI_07755	EGDBNN_08570	DAAIBB_03370	PICGJF_02845	OIINBE_00595	ONOFHN_13900	FCGAEF_09595	KNKPKC_14220	KMOFAA_10150	PNLBPI_18275	EPLFMB_10750
HFJOBK_00300	persistent	Phenylacetate-coenzyme A ligase	200	200	1	344	1289	1284.28	NMFLFE_07415	DNMBOG_09170	ECPNBN_12065	KJKELG_09115	EGKHMO_12535	BCFECL_11005	HBMJCK_12825	FNPFNO_11180	CCGMOA_17010	IBDNEM_08875	MJAIMI_10220	IHNEOE_13330	IHNBPI_12820	EGIKKC_12860	PLHLAG_14555	LFECDK_10440	JHLAHM_16760	OBMJAD_14790	IOIPBJ_07730	GFCLJI_12300	IKIFDB_12585	IBFOMC_13735	ADPACF_10245	OHGKMD_07650	BCODAC_07555	PPCPPG_02875	EDEGFO_07680	LJEMAB_04535	HLBIHI_18835	JOFDCN_11670	BAHOPI_07760	EGDBNN_08575	DAAIBB_03365	PICGJF_02850	OIINBE_00590	ONOFHN_13895	FCGAEF_09600	KNKPKC_14215	KMOFAA_10155	PNLBPI_18270	EPLFMB_10745
HFJOBK_00305	persistent	Phenylacetic acid degradation operon negative regulatory protein PaaX	200	200	1	965	965	965	NMFLFE_07420	DNMBOG_09165	ECPNBN_12070	KJKELG_09110	EGKHMO_12530	BCFECL_11000	HBMJCK_12830	FNPFNO_11185	CCGMOA_17005	IBDNEM_08880	MJAIMI_10215	IHNEOE_13335	IHNBPI_12825	EGIKKC_12865	PLHLAG_14560	LFECDK_10445	JHLAHM_16755	OBMJAD_14785	IOIPBJ_07735	GFCLJI_12305	IKIFDB_12580	IBFOMC_13730	ADPACF_10240	OHGKMD_07645	BCODAC_07550	PPCPPG_02880	EDEGFO_07685	LJEMAB_04540	HLBIHI_18840	JOFDCN_11675	BAHOPI_07765	EGDBNN_08580	DAAIBB_03360	PICGJF_02855	OIINBE_00585	ONOFHN_13890	FCGAEF_09605	KNKPKC_14210	KMOFAA_10160	PNLBPI_18265	EPLFMB_10740
HFJOBK_00315	persistent	Phenylacetic acid degradation protein PaaD	198	198	1	383	383	383	NMFLFE_07430	DNMBOG_09155	ECPNBN_12080	KJKELG_09100	EGKHMO_12520	BCFECL_10990	HBMJCK_12840	FNPFNO_11195	CCGMOA_16995	IBDNEM_08890	MJAIMI_10205	IHNEOE_13345	IHNBPI_12835	EGIKKC_12875	PLHLAG_14570	LFECDK_10455	JHLAHM_16745	OBMJAD_14775	IOIPBJ_07745	GFCLJI_12315	IKIFDB_12570	IBFOMC_13720	ADPACF_10230	OHGKMD_07635	BCODAC_07540	PPCPPG_02890	EDEGFO_07695	LJEMAB_04550	HLBIHI_18850	JOFDCN_11685	BAHOPI_07775	EGDBNN_08590	DAAIBB_03350	PICGJF_02865	OIINBE_00575	ONOFHN_13880	FCGAEF_09615	KNKPKC_14200	KMOFAA_10170	PNLBPI_18255	EPLFMB_10730
HFJOBK_00320	shell	hypothetical protein	197	197	1	173	248	247.53	NMFLFE_07435	DNMBOG_09150	ECPNBN_12085	KJKELG_09095	EGKHMO_12515	BCFECL_10985	HBMJCK_12845	FNPFNO_11200	CCGMOA_16990	IBDNEM_08895	MJAIMI_10200	IHNEOE_13350	IHNBPI_12840	EGIKKC_12880	PLHLAG_14575	LFECDK_10460	JHLAHM_16740	OBMJAD_14770	IOIPBJ_07750	GFCLJI_12320	IKIFDB_12565	IBFOMC_13715	ADPACF_10225	OHGKMD_07630	BCODAC_07535	PPCPPG_02895	EDEGFO_07700	LJEMAB_04555	HLBIHI_18855	JOFDCN_11690	BAHOPI_07780	EGDBNN_08595	DAAIBB_03345	PICGJF_02870	OIINBE_00570	ONOFHN_13875	FCGAEF_09620	KNKPKC_14195
HFJOBK_00345	shell	hypothetical protein	192	192	1	95	95	95	NMFLFE_07445	DNMBOG_01505	ECPNBN_12095	KJKELG_09085	EGKHMO_12505	BCFECL_10975	HBMJCK_12855	FNPFNO_11210	CCGMOA_16980	IBDNEM_08905	MJAIMI_10190	IHNEOE_13360	IHNBPI_12850		PLHLAG_14585	LFECDK_10470	JHLAHM_19605	OBMJAD_18880	IOIPBJ_07760	GFCLJI_12330	IKIFDB_12555	IBFOMC_13705	ADPACF_10215	OHGKMD_07620	BCODAC_19370	PPCPPG_02905	EDEGFO_07710	LJEMAB_04565	HLBIHI_18865	JOFDCN_11700	BAHOPI_07790	EGDBNN_08605	DAAIBB_03335	PICGJF_02880	OIINBE_00560	ONOFHN_13865	FCGAEF_09630	KNKPKC_14185
HFJOBK_00360	shell	Aminotransferase	185	187	1.01	326	656	619.98	NMFLFE_07460	DNMBOG_01520	ECPNBN_12110	KJKELG_09070	EGKHMO_12490	BCFECL_10960	HBMJCK_12870	FNPFNO_11225	CCGMOA_20635 "CCGMOA_16965"	IBDNEM_08920	MJAIMI_10175	IHNEOE_13375	IHNBPI_12865		PLHLAG_14600	LFECDK_10485		OBMJAD_18895	IOIPBJ_07775 "IOIPBJ_07785"	GFCLJI_12345	IKIFDB_12540	IBFOMC_13690	ADPACF_10200	OHGKMD_07605	BCODAC_19355	PPCPPG_02920	EDEGFO_07725	LJEMAB_04580	HLBIHI_18880	JOFDCN_11715	BAHOPI_07805	EGDBNN_08620	DAAIBB_03320	PICGJF_02895	OIINBE_00545	ONOFHN_13850	FCGAEF_09645	KNKPKC_14170
HFJOBK_00370	cloud	hypothetical protein	1	1	1	194	194	194
HFJOBK_00375	shell	AB hydrolase-1 domain-containing protein	194	195	1.01	149	695	685.17	NMFLFE_07470	DNMBOG_01530	ECPNBN_12120	KJKELG_09060	EGKHMO_12480	BCFECL_10950	HBMJCK_12880	FNPFNO_11235	CCGMOA_20645 "CCGMOA_20650"	IBDNEM_08930	MJAIMI_10165	IHNEOE_13385	IHNBPI_12875		PLHLAG_14610	LFECDK_10495	JHLAHM_04670	OBMJAD_18905	IOIPBJ_07800	GFCLJI_12355	IKIFDB_12530	IBFOMC_13680	ADPACF_10190	OHGKMD_07595	BCODAC_20385	PPCPPG_02930	EDEGFO_07735	LJEMAB_04590	HLBIHI_18890	JOFDCN_11725	BAHOPI_07815	EGDBNN_08630	DAAIBB_03310	PICGJF_02905	OIINBE_00535	ONOFHN_13840	FCGAEF_09655	KNKPKC_14160
HFJOBK_00380	persistent	HTH lysR-type domain-containing protein	199	200	1.01	197	926	917	NMFLFE_07475	DNMBOG_01535	ECPNBN_12125	KJKELG_09055	EGKHMO_12475	BCFECL_10945	HBMJCK_12885	FNPFNO_11240	CCGMOA_11750	IBDNEM_08935	MJAIMI_10160	IHNEOE_13390	IHNBPI_12880	EGIKKC_04380	PLHLAG_14615	LFECDK_10500	JHLAHM_04665	OBMJAD_18775	IOIPBJ_07805	GFCLJI_12360	IKIFDB_12525	IBFOMC_13675	ADPACF_10185	OHGKMD_07590	BCODAC_00750	PPCPPG_02935	EDEGFO_07740	LJEMAB_04595	HLBIHI_18895	JOFDCN_11730	BAHOPI_07820	EGDBNN_08635	DAAIBB_03305	PICGJF_02910	OIINBE_11650	ONOFHN_13835	FCGAEF_09660	KNKPKC_14155
HFJOBK_00385	persistent	Succinyl-CoA--L-malate CoA-transferase alpha subunit	199	199	1	1193	1193	1193	NMFLFE_07480	DNMBOG_01540	ECPNBN_12130	KJKELG_09050	EGKHMO_12470	BCFECL_10940	HBMJCK_12890	FNPFNO_11245	CCGMOA_11755	IBDNEM_08940	MJAIMI_10155	IHNEOE_13395	IHNBPI_12885	EGIKKC_04385	PLHLAG_14620	LFECDK_10505	JHLAHM_04660	OBMJAD_18780	IOIPBJ_07810	GFCLJI_12365	IKIFDB_12520	IBFOMC_13670	ADPACF_10180	OHGKMD_07585	BCODAC_00755	PPCPPG_02940	EDEGFO_07745	LJEMAB_04600	HLBIHI_18900	JOFDCN_11735	BAHOPI_07825	EGDBNN_08640	DAAIBB_03300	PICGJF_02915	OIINBE_11645	ONOFHN_13830	FCGAEF_09665	KNKPKC_14150
HFJOBK_00390	persistent	Hydroxymethylglutaryl-CoA lyase	199	201	1.01	296	1013	928.61	NMFLFE_07485	DNMBOG_01545	ECPNBN_12135	KJKELG_09045	EGKHMO_12465	BCFECL_10935	HBMJCK_12895	FNPFNO_11250	CCGMOA_11760	IBDNEM_08945	MJAIMI_10150	IHNEOE_13400	IHNBPI_12890	EGIKKC_04390	PLHLAG_14625	LFECDK_10510	JHLAHM_04655	OBMJAD_18785	IOIPBJ_07815	GFCLJI_12370	IKIFDB_12515	IBFOMC_13665	ADPACF_10175	OHGKMD_07580	BCODAC_00760	PPCPPG_02945	EDEGFO_07750	LJEMAB_04605	HLBIHI_18905	JOFDCN_11740	BAHOPI_07830	EGDBNN_08645	DAAIBB_03295	PICGJF_02920	OIINBE_11640	ONOFHN_13825	FCGAEF_09670	KNKPKC_14145
HFJOBK_00395	persistent	MFS transporter	199	199	1	1157	1316	1314.4	NMFLFE_07490	DNMBOG_01550	ECPNBN_12140	KJKELG_09040	EGKHMO_12460	BCFECL_10930	HBMJCK_12900	FNPFNO_11255	CCGMOA_11765	IBDNEM_08950	MJAIMI_10145	IHNEOE_13405	IHNBPI_12895	EGIKKC_04395	PLHLAG_14630	LFECDK_10515	JHLAHM_04650	OBMJAD_18790	IOIPBJ_07820	GFCLJI_12375	IKIFDB_12510	IBFOMC_13660	ADPACF_10170	OHGKMD_07575	BCODAC_00765	PPCPPG_02950	EDEGFO_07755	LJEMAB_04610	HLBIHI_18910	JOFDCN_11745	BAHOPI_07835	EGDBNN_08650	DAAIBB_03290	PICGJF_02925	OIINBE_11635	ONOFHN_13820	FCGAEF_09675	KNKPKC_14140
HFJOBK_00400	persistent	Catalase-related peroxidase	199	199	1	1064	1064	1064	NMFLFE_07495	DNMBOG_01555	ECPNBN_12145	KJKELG_09035	EGKHMO_12455	BCFECL_10925	HBMJCK_12905	FNPFNO_11260	CCGMOA_11770	IBDNEM_08955	MJAIMI_10140	IHNEOE_13410	IHNBPI_12900	EGIKKC_04400	PLHLAG_14635	LFECDK_10520	JHLAHM_04645	OBMJAD_03635	IOIPBJ_07825	GFCLJI_12380	IKIFDB_12505	IBFOMC_13655	ADPACF_10165	OHGKMD_07570	BCODAC_00770	PPCPPG_02955	EDEGFO_07760	LJEMAB_04615	HLBIHI_18915	JOFDCN_11750	BAHOPI_07840	EGDBNN_08655	DAAIBB_03285	PICGJF_02930	OIINBE_11630	ONOFHN_13815	FCGAEF_09680	KNKPKC_14135
HFJOBK_00405	persistent	Cytochrome b561 bacterial/Ni-hydrogenase domain-containing protein	199	199	1	572	572	572	NMFLFE_07500	DNMBOG_01560	ECPNBN_12150	KJKELG_09030	EGKHMO_12450	BCFECL_10920	HBMJCK_12910	FNPFNO_11265	CCGMOA_11775	IBDNEM_08960	MJAIMI_10135	IHNEOE_13415	IHNBPI_12905	EGIKKC_04405	PLHLAG_14640	LFECDK_10525	JHLAHM_04640	OBMJAD_03630	IOIPBJ_07830	GFCLJI_12385	IKIFDB_12500	IBFOMC_13650	ADPACF_10160	OHGKMD_07565	BCODAC_00775	PPCPPG_02960	EDEGFO_07765	LJEMAB_04620	HLBIHI_18920	JOFDCN_11755	BAHOPI_07845	EGDBNN_08660	DAAIBB_03280	PICGJF_02935	OIINBE_11625	ONOFHN_13810	FCGAEF_09685	KNKPKC_14130
HFJOBK_00410	persistent	DUF1330 domain-containing protein	199	199	1	284	284	284	NMFLFE_07505	DNMBOG_01565	ECPNBN_12155	KJKELG_09025	EGKHMO_12445	BCFECL_10915	HBMJCK_12915	FNPFNO_11270	CCGMOA_11780	IBDNEM_08965	MJAIMI_10130	IHNEOE_13420	IHNBPI_12910	EGIKKC_04410	PLHLAG_14645	LFECDK_10530	JHLAHM_04635	OBMJAD_03625	IOIPBJ_07835	GFCLJI_12390	IKIFDB_12495	IBFOMC_13645	ADPACF_10155	OHGKMD_07560	BCODAC_00780	PPCPPG_02965	EDEGFO_07770	LJEMAB_04625	HLBIHI_18925	JOFDCN_11760	BAHOPI_07850	EGDBNN_08665	DAAIBB_03275	PICGJF_02940	OIINBE_11620	ONOFHN_13805	FCGAEF_09690	KNKPKC_14125
HFJOBK_00415	persistent	HTH gntR-type domain-containing protein	199	199	1	662	662	662	NMFLFE_07510	DNMBOG_01570	ECPNBN_12160	KJKELG_09020	EGKHMO_12440	BCFECL_10910	HBMJCK_12920	FNPFNO_11275	CCGMOA_11785	IBDNEM_08970	MJAIMI_10125	IHNEOE_13425	IHNBPI_12915	EGIKKC_04415	PLHLAG_14650	LFECDK_10535	JHLAHM_04630	OBMJAD_03620	IOIPBJ_07840	GFCLJI_12395	IKIFDB_12490	IBFOMC_13640	ADPACF_10150	OHGKMD_07555	BCODAC_00785	PPCPPG_02970	EDEGFO_07775	LJEMAB_04630	HLBIHI_18930	JOFDCN_11765	BAHOPI_07855	EGDBNN_08670	DAAIBB_03270	PICGJF_02945	OIINBE_11615	ONOFHN_13800	FCGAEF_09695	KNKPKC_14120
HFJOBK_00420	persistent	Amino acid synthesis family protein	199	199	1	602	602	602	NMFLFE_07515	DNMBOG_01575	ECPNBN_12165	KJKELG_09015	EGKHMO_12435	BCFECL_10905	HBMJCK_12925	FNPFNO_11280	CCGMOA_11790	IBDNEM_08975	MJAIMI_10120	IHNEOE_13430	IHNBPI_12920	EGIKKC_04420	PLHLAG_14655	LFECDK_10540	JHLAHM_04625	OBMJAD_03615	IOIPBJ_07845	GFCLJI_12400	IKIFDB_12485	IBFOMC_13635	ADPACF_10145	OHGKMD_07550	BCODAC_00790	PPCPPG_02975	EDEGFO_07780	LJEMAB_04635	HLBIHI_18935	JOFDCN_11770	BAHOPI_07860	EGDBNN_08675	DAAIBB_03265	PICGJF_02950	OIINBE_11610	ONOFHN_13795	FCGAEF_09700	KNKPKC_14115
HFJOBK_00425	persistent	(E)-2-((N-methylformamido)methylene)succinate hydrolase	199	199	1	791	791	791	NMFLFE_07520	DNMBOG_01580	ECPNBN_12170	KJKELG_09010	EGKHMO_12430	BCFECL_10900	HBMJCK_12930	FNPFNO_11285	CCGMOA_11795	IBDNEM_08980	MJAIMI_10115	IHNEOE_13435	IHNBPI_12925	EGIKKC_04425	PLHLAG_14660	LFECDK_10545	JHLAHM_04620	OBMJAD_03610	IOIPBJ_07850	GFCLJI_12405	IKIFDB_12480	IBFOMC_13630	ADPACF_10140	OHGKMD_07545	BCODAC_00795	PPCPPG_02980	EDEGFO_07785	LJEMAB_04640	HLBIHI_18940	JOFDCN_11775	BAHOPI_07865	EGDBNN_08680	DAAIBB_03260	PICGJF_02955	OIINBE_11605	ONOFHN_13790	FCGAEF_09705	KNKPKC_14110
HFJOBK_00430	persistent	Flavin-dependent trigonelline monooxygenase, reductase component	199	199	1	407	932	929.36	NMFLFE_07525	DNMBOG_01585	ECPNBN_12175	KJKELG_09005	EGKHMO_12425	BCFECL_10895	HBMJCK_12935	FNPFNO_11290	CCGMOA_11800	IBDNEM_08985	MJAIMI_10110	IHNEOE_13440	IHNBPI_12930	EGIKKC_04430	PLHLAG_14665	LFECDK_10550	JHLAHM_04615	OBMJAD_03605	IOIPBJ_07855	GFCLJI_12410	IKIFDB_12475	IBFOMC_13625	ADPACF_10135	OHGKMD_07540	BCODAC_00800	PPCPPG_02985	EDEGFO_07790	LJEMAB_04645	HLBIHI_18945	JOFDCN_11780	BAHOPI_07870	EGDBNN_08685	DAAIBB_03255	PICGJF_02960	OIINBE_11600	ONOFHN_13785	FCGAEF_09710	KNKPKC_14105
HFJOBK_00435	persistent	Flavin-dependent trigonelline monooxygenase, oxygenase component	199	200	1.01	440	1037	1031.24	NMFLFE_07530	DNMBOG_01590	ECPNBN_12180	KJKELG_09000	EGKHMO_12420	BCFECL_10890	HBMJCK_12940	FNPFNO_11295	CCGMOA_11805	IBDNEM_08990	MJAIMI_10105	IHNEOE_13445	IHNBPI_12935	EGIKKC_04435	PLHLAG_14670	LFECDK_10555	JHLAHM_04610	OBMJAD_03600	IOIPBJ_07860	GFCLJI_12415	IKIFDB_12470	IBFOMC_13620	ADPACF_10130	OHGKMD_07535	BCODAC_00805	PPCPPG_02990	EDEGFO_07795	LJEMAB_04650	HLBIHI_18955 "HLBIHI_18950"	JOFDCN_11785	BAHOPI_07875	EGDBNN_08690	DAAIBB_03250	PICGJF_02965	OIINBE_11595	ONOFHN_13780	FCGAEF_09715	KNKPKC_14100
HFJOBK_00440	persistent	(Z)-2-((N-methylformamido)methylene)-5-hydroxybut yrolactone dehydrogenase	199	201	1.01	326	1469	1453.34	NMFLFE_07535	DNMBOG_01595	ECPNBN_12185	KJKELG_08995	EGKHMO_12415	BCFECL_10885	HBMJCK_12945	FNPFNO_11300	CCGMOA_11810	IBDNEM_08995	MJAIMI_10100	IHNEOE_13450	IHNBPI_12940	EGIKKC_04440	PLHLAG_14675	LFECDK_10560	JHLAHM_04605	OBMJAD_03595	IOIPBJ_07865	GFCLJI_12420	IKIFDB_12465	IBFOMC_13615 "IBFOMC_13610"	ADPACF_10125 "ADPACF_10120"	OHGKMD_07530	BCODAC_00810	PPCPPG_02995	EDEGFO_07800	LJEMAB_04655	HLBIHI_18960	JOFDCN_11790	BAHOPI_07880	EGDBNN_08695	DAAIBB_03245	PICGJF_02970	OIINBE_11590	ONOFHN_13775	FCGAEF_09720	KNKPKC_14095
HFJOBK_00445	persistent	NCS1 nucleoside transporter	198	198	1	1220	1406	1405.06	NMFLFE_07540	DNMBOG_01600	ECPNBN_12190	KJKELG_08990	EGKHMO_12410	BCFECL_10880	HBMJCK_12950	FNPFNO_11305	CCGMOA_11815	IBDNEM_09000	MJAIMI_10095	IHNEOE_13455	IHNBPI_12945	EGIKKC_04445	PLHLAG_14680	LFECDK_10565	JHLAHM_04600	OBMJAD_03590	IOIPBJ_07870	GFCLJI_12425	IKIFDB_12460	IBFOMC_13605	ADPACF_10115	OHGKMD_07525	BCODAC_00815	PPCPPG_03000	EDEGFO_07805	LJEMAB_04660	HLBIHI_18965	JOFDCN_11795	BAHOPI_07885	EGDBNN_08700	DAAIBB_03240	PICGJF_02975	OIINBE_11585	ONOFHN_13770	FCGAEF_09725	KNKPKC_14090
HFJOBK_00450	persistent	Porin domain-containing protein	198	198	1	1169	1169	1169	NMFLFE_07545	DNMBOG_01605	ECPNBN_12195	KJKELG_08985	EGKHMO_12405	BCFECL_10875	HBMJCK_12955	FNPFNO_11310	CCGMOA_11820	IBDNEM_09005	MJAIMI_10090	IHNEOE_13460	IHNBPI_12950	EGIKKC_04450	PLHLAG_14685	LFECDK_10570	JHLAHM_04595	OBMJAD_03585	IOIPBJ_07875	GFCLJI_12430	IKIFDB_12455	IBFOMC_13600	ADPACF_10110	OHGKMD_07520	BCODAC_00820	PPCPPG_03005	EDEGFO_07810	LJEMAB_04665	HLBIHI_18970	JOFDCN_11800	BAHOPI_07890	EGDBNN_08705	DAAIBB_03235	PICGJF_02980	OIINBE_11580	ONOFHN_13765	FCGAEF_09730	KNKPKC_14085
HFJOBK_00465	persistent	Carboxymuconolactone decarboxylase	198	198	1	377	383	382.97	NMFLFE_07555	DNMBOG_01615	ECPNBN_12205	KJKELG_08975	EGKHMO_12395	BCFECL_10865	HBMJCK_12965	FNPFNO_11320	CCGMOA_11830	IBDNEM_09015	MJAIMI_10080	IHNEOE_13470	IHNBPI_12960	EGIKKC_04460	PLHLAG_14695	LFECDK_10585	JHLAHM_04585	OBMJAD_03575	IOIPBJ_07885	GFCLJI_12440	IKIFDB_12445	IBFOMC_13590	ADPACF_10100	OHGKMD_07510	BCODAC_00830	PPCPPG_03015	EDEGFO_07820	LJEMAB_04675	HLBIHI_18980	JOFDCN_11810	BAHOPI_07900	EGDBNN_08715	DAAIBB_03225	PICGJF_02990	OIINBE_11570	ONOFHN_13755	FCGAEF_09740	KNKPKC_14075
HFJOBK_00470	persistent	HTH lysR-type domain-containing protein	202	202	1	911	911	911	NMFLFE_07560	DNMBOG_01620	ECPNBN_12210	KJKELG_08970	EGKHMO_12390	BCFECL_10860	HBMJCK_12970	FNPFNO_11325	CCGMOA_11835	IBDNEM_09020	MJAIMI_10075	IHNEOE_13475	IHNBPI_12965	EGIKKC_04465	PLHLAG_14700	LFECDK_10590	JHLAHM_04580	OBMJAD_03570	IOIPBJ_07890	GFCLJI_12445	IKIFDB_12440	IBFOMC_13585	ADPACF_10095	OHGKMD_07505	BCODAC_00835	PPCPPG_03020	EDEGFO_07825	LJEMAB_04680	HLBIHI_18985	JOFDCN_11815	BAHOPI_07905	EGDBNN_08720	DAAIBB_03220	PICGJF_02995	OIINBE_11565	ONOFHN_13750	FCGAEF_09745	KNKPKC_14070	KMOFAA_17720	PNLBPI_18200	EPLFMB_10675
HFJOBK_00475	persistent	FMN-dependent NADH:quinone oxidoreductase 4	201	201	1	479	596	594.84	NMFLFE_07565	DNMBOG_01625	ECPNBN_12215	KJKELG_08965	EGKHMO_12385	BCFECL_10855	HBMJCK_12975	FNPFNO_11330	CCGMOA_11840	IBDNEM_09025	MJAIMI_10070	IHNEOE_13480	IHNBPI_12970	EGIKKC_04470	PLHLAG_14705	LFECDK_10595	JHLAHM_04575	OBMJAD_03565	IOIPBJ_07895	GFCLJI_12450	IKIFDB_12435	IBFOMC_13580	ADPACF_10090	OHGKMD_07500	BCODAC_00840	PPCPPG_03025	EDEGFO_07830	LJEMAB_04685	HLBIHI_18990	JOFDCN_11820	BAHOPI_07910	EGDBNN_08725	DAAIBB_03215	PICGJF_03000	OIINBE_11560	ONOFHN_13745	FCGAEF_09750	KNKPKC_14065	KMOFAA_17725	PNLBPI_18195	EPLFMB_10670
HFJOBK_00480	persistent	IclR family transcriptional regulator PobR	202	202	1	815	815	815	NMFLFE_07570	DNMBOG_01630	ECPNBN_12220	KJKELG_08960	EGKHMO_12380	BCFECL_10850	HBMJCK_12980	FNPFNO_11335	CCGMOA_11845	IBDNEM_09030	MJAIMI_10065	IHNEOE_13485	IHNBPI_12975	EGIKKC_04475	PLHLAG_14710	LFECDK_10600	JHLAHM_04570	OBMJAD_03560	IOIPBJ_07900	GFCLJI_12455	IKIFDB_12430	IBFOMC_13575	ADPACF_10085	OHGKMD_07495	BCODAC_00845	PPCPPG_03030	EDEGFO_07835	LJEMAB_04690	HLBIHI_18995	JOFDCN_11825	BAHOPI_07915	EGDBNN_08730	DAAIBB_03210	PICGJF_03005	OIINBE_11555	ONOFHN_13740	FCGAEF_09755	KNKPKC_14060	KMOFAA_17730	PNLBPI_18190	EPLFMB_10665
HFJOBK_00485	persistent	p-hydroxybenzoate hydroxylase	202	203	1	1214	1334	1214.59	NMFLFE_07575	DNMBOG_01635	ECPNBN_12225	KJKELG_08955	EGKHMO_12375	BCFECL_10845	HBMJCK_12985	FNPFNO_11340	CCGMOA_11850	IBDNEM_09035	MJAIMI_10060	IHNEOE_13490	IHNBPI_12980	EGIKKC_04480	PLHLAG_14715	LFECDK_10605	JHLAHM_04565	OBMJAD_03555	IOIPBJ_07905	GFCLJI_12460	IKIFDB_12425	IBFOMC_13570	ADPACF_10080	OHGKMD_07490	BCODAC_00850	PPCPPG_03035	EDEGFO_07840	LJEMAB_04695	HLBIHI_19000	JOFDCN_11830	BAHOPI_07920	EGDBNN_08735	DAAIBB_03205	PICGJF_03010	OIINBE_11550	ONOFHN_13735	FCGAEF_09760	KNKPKC_14055	KMOFAA_17735	PNLBPI_18185	EPLFMB_10660
HFJOBK_00490	persistent	GntR family transcriptional regulator	202	202	1	722	722	722	NMFLFE_07580	DNMBOG_01640	ECPNBN_12230	KJKELG_08950	EGKHMO_12370	BCFECL_10840	HBMJCK_12990	FNPFNO_11345	CCGMOA_11855	IBDNEM_09040	MJAIMI_10055	IHNEOE_13495	IHNBPI_12985	EGIKKC_04485	PLHLAG_14720	LFECDK_10610	JHLAHM_04560	OBMJAD_03550	IOIPBJ_07910	GFCLJI_12465	IKIFDB_12420	IBFOMC_13565	ADPACF_10075	OHGKMD_07485	BCODAC_00855	PPCPPG_03040	EDEGFO_07845	LJEMAB_04700	HLBIHI_19005	JOFDCN_11835	BAHOPI_07925	EGDBNN_08740	DAAIBB_03200	PICGJF_03015	OIINBE_11545	ONOFHN_13730	FCGAEF_09765	KNKPKC_14050	KMOFAA_17740	PNLBPI_18180	EPLFMB_10655
HFJOBK_00495	persistent	2-aminoethylphosphonate ABC transporter substrate-binding protein	202	202	1	908	1037	1036.36	NMFLFE_07585	DNMBOG_01645	ECPNBN_12235	KJKELG_08945	EGKHMO_12365	BCFECL_10835	HBMJCK_12995	FNPFNO_11350	CCGMOA_11860	IBDNEM_09045	MJAIMI_10050	IHNEOE_13500	IHNBPI_12990	EGIKKC_04490	PLHLAG_14725	LFECDK_10615	JHLAHM_04555	OBMJAD_03545	IOIPBJ_07915	GFCLJI_12470	IKIFDB_12415	IBFOMC_13560	ADPACF_10070	OHGKMD_07480	BCODAC_00860	PPCPPG_03045	EDEGFO_07850	LJEMAB_04705	HLBIHI_19010	JOFDCN_11840	BAHOPI_07930	EGDBNN_08745	DAAIBB_03195	PICGJF_03020	OIINBE_11540	ONOFHN_13725	FCGAEF_09770	KNKPKC_14045	KMOFAA_17745	PNLBPI_18175	EPLFMB_10650
HFJOBK_00500	persistent	Spermidine/putrescine ABC transporter ATPase	201	202	1	320	1202	1196.06	NMFLFE_07590	DNMBOG_01650	ECPNBN_12240	KJKELG_08940	EGKHMO_12360	BCFECL_10830	HBMJCK_13000	FNPFNO_11355	CCGMOA_11865	IBDNEM_09050	MJAIMI_10045	IHNEOE_13505	IHNBPI_12995	EGIKKC_04495	PLHLAG_14730	LFECDK_10620	JHLAHM_04550	OBMJAD_03540	IOIPBJ_07920	GFCLJI_12475	IKIFDB_12410	IBFOMC_13555	ADPACF_10065	OHGKMD_07475	BCODAC_00865	PPCPPG_03050	EDEGFO_07855	LJEMAB_04710	HLBIHI_19015	JOFDCN_11845	BAHOPI_07935	EGDBNN_08750	DAAIBB_03190	PICGJF_03025	OIINBE_11535	ONOFHN_13720	FCGAEF_09775	KNKPKC_14040 "KNKPKC_14035"	KMOFAA_17750	PNLBPI_18170	EPLFMB_10645
HFJOBK_00505	persistent	ABC transmembrane type-1 domain-containing protein	202	203	1	782	1709	1700.5	NMFLFE_07595	DNMBOG_01655	ECPNBN_12245	KJKELG_08935	EGKHMO_12355	BCFECL_10825	HBMJCK_13005	FNPFNO_11360	CCGMOA_11870	IBDNEM_09055	MJAIMI_10040	IHNEOE_13510	IHNBPI_13000	EGIKKC_04500	PLHLAG_14735	LFECDK_10625	JHLAHM_04545	OBMJAD_03535	IOIPBJ_07925	GFCLJI_12480	IKIFDB_12405	IBFOMC_13550	ADPACF_10060	OHGKMD_07470	BCODAC_00870	PPCPPG_03055	EDEGFO_07860	LJEMAB_04715	HLBIHI_19020	JOFDCN_11850	BAHOPI_07940	EGDBNN_08755	DAAIBB_03185	PICGJF_03030	OIINBE_11530	ONOFHN_13715	FCGAEF_09780	KNKPKC_14030	KMOFAA_17755	PNLBPI_18165	EPLFMB_10640 "EPLFMB_10635"
HFJOBK_00510	persistent	FAD dependent oxidoreductase	202	202	1	1154	1154	1154	NMFLFE_07600	DNMBOG_01660	ECPNBN_12250	KJKELG_08930	EGKHMO_12350	BCFECL_10820	HBMJCK_13010	FNPFNO_11365	CCGMOA_11875	IBDNEM_09060	MJAIMI_10035	IHNEOE_13515	IHNBPI_13005	EGIKKC_04505	PLHLAG_14740	LFECDK_10630	JHLAHM_04540	OBMJAD_03530	IOIPBJ_07930	GFCLJI_12485	IKIFDB_12400	IBFOMC_13545	ADPACF_10055	OHGKMD_07465	BCODAC_00875	PPCPPG_03060	EDEGFO_07865	LJEMAB_04720	HLBIHI_19025	JOFDCN_11855	BAHOPI_07945	EGDBNN_08760	DAAIBB_03180	PICGJF_03035	OIINBE_11525	ONOFHN_13710	FCGAEF_09785	KNKPKC_14025	KMOFAA_17760	PNLBPI_18160	EPLFMB_10630
HFJOBK_09275	persistent	hypothetical protein	203	203	1	275	413	412.32	NMFLFE_10655	DNMBOG_15170	ECPNBN_06650	KJKELG_00555	EGKHMO_09530	BCFECL_08850	HBMJCK_10215	FNPFNO_02050	CCGMOA_04430	IBDNEM_08335	MJAIMI_02205	IHNEOE_05335	IHNBPI_03850	EGIKKC_05910	PLHLAG_01525	LFECDK_02545	JHLAHM_16620	OBMJAD_15720	IOIPBJ_10945	GFCLJI_10010	IKIFDB_03575	IBFOMC_02240	ADPACF_01095	OHGKMD_17120	BCODAC_15100	PPCPPG_17485	EDEGFO_11115	LJEMAB_08005	HLBIHI_08825	JOFDCN_18390	BAHOPI_11165	EGDBNN_11970	DAAIBB_13135	PICGJF_03690	OIINBE_16745	ONOFHN_10405	FCGAEF_12935	KNKPKC_10740	KMOFAA_05160	PNLBPI_16655	EPLFMB_14685
HFJOBK_09280	persistent	4-hydroxybenzoate transporter	203	205	1.01	410	1355	1341.99	NMFLFE_10660	DNMBOG_15175	ECPNBN_06645	KJKELG_00550	EGKHMO_09535	BCFECL_08845	HBMJCK_10220	FNPFNO_02045	CCGMOA_04435	IBDNEM_08330	MJAIMI_02210	IHNEOE_05340	IHNBPI_03855	EGIKKC_05915	PLHLAG_01520	LFECDK_02550	JHLAHM_16615	OBMJAD_15725	IOIPBJ_10950	GFCLJI_10005	IKIFDB_03580	IBFOMC_02245	ADPACF_01090	OHGKMD_17125	BCODAC_15095	PPCPPG_17480	EDEGFO_11120	LJEMAB_08010	HLBIHI_08830	JOFDCN_18395	BAHOPI_11170	EGDBNN_11975	DAAIBB_13130	PICGJF_03695	OIINBE_16750	ONOFHN_10410	FCGAEF_12940	KNKPKC_10735	KMOFAA_05155	PNLBPI_16660	EPLFMB_14690
HFJOBK_09285	persistent	3-oxoadipate enol-lactonase 1	203	203	1	785	785	785	NMFLFE_10665	DNMBOG_15180	ECPNBN_06640	KJKELG_00545	EGKHMO_09540	BCFECL_08840	HBMJCK_10225	FNPFNO_02040	CCGMOA_04440	IBDNEM_08325	MJAIMI_02215	IHNEOE_05345	IHNBPI_03860	EGIKKC_05920	PLHLAG_01515	LFECDK_02555	JHLAHM_16610	OBMJAD_15730	IOIPBJ_10955	GFCLJI_10000	IKIFDB_03585	IBFOMC_02250	ADPACF_01085	OHGKMD_17130	BCODAC_15090	PPCPPG_17475	EDEGFO_11125	LJEMAB_08015	HLBIHI_08835	JOFDCN_18400	BAHOPI_11175	EGDBNN_11980	DAAIBB_13125	PICGJF_03700	OIINBE_16755	ONOFHN_10415	FCGAEF_12945	KNKPKC_10730	KMOFAA_05150	PNLBPI_16665	EPLFMB_14695
HFJOBK_09290	persistent	3-carboxy-cis,cis-muconate cycloisomerase	203	203	1	1355	1355	1355	NMFLFE_10670	DNMBOG_15185	ECPNBN_06635	KJKELG_00540	EGKHMO_09545	BCFECL_08835	HBMJCK_10230	FNPFNO_02035	CCGMOA_04445	IBDNEM_08320	MJAIMI_02220	IHNEOE_05350	IHNBPI_03865	EGIKKC_05925	PLHLAG_01510	LFECDK_02560	JHLAHM_16605	OBMJAD_15735	IOIPBJ_10960	GFCLJI_09995	IKIFDB_03590	IBFOMC_02255	ADPACF_01080	OHGKMD_17135	BCODAC_15085	PPCPPG_17470	EDEGFO_11130	LJEMAB_08020	HLBIHI_08840	JOFDCN_18405	BAHOPI_11180	EGDBNN_11985	DAAIBB_13120	PICGJF_03705	OIINBE_16760	ONOFHN_10420	FCGAEF_12950	KNKPKC_10725	KMOFAA_05145	PNLBPI_16670	EPLFMB_14700
HFJOBK_09325	persistent	2-C-methyl-D-erythritol 4-phosphate cytidylyltransferase	203	203	1	716	716	716	NMFLFE_10690	DNMBOG_15205	ECPNBN_14215	KJKELG_00520	EGKHMO_09565	BCFECL_08815	HBMJCK_10250	FNPFNO_02015	CCGMOA_04465	IBDNEM_08300	MJAIMI_02240	IHNEOE_05370	IHNBPI_03885	EGIKKC_05945	PLHLAG_01490	LFECDK_02580	JHLAHM_16585	OBMJAD_15755	IOIPBJ_10980	GFCLJI_09975	IKIFDB_03610	IBFOMC_02275	ADPACF_01060	OHGKMD_09650	BCODAC_19000	PPCPPG_17450	EDEGFO_11150	LJEMAB_08040	HLBIHI_08860	JOFDCN_18425	BAHOPI_11190	EGDBNN_11995	DAAIBB_15195	PICGJF_09565	OIINBE_16780	ONOFHN_02645	FCGAEF_12970	KNKPKC_10705	KMOFAA_15045	PNLBPI_16690	EPLFMB_14720
HFJOBK_09330	persistent	Cell division protein FtsB	203	203	1	389	389	389	NMFLFE_10695	DNMBOG_15210	ECPNBN_14220	KJKELG_00515	EGKHMO_09570	BCFECL_08810	HBMJCK_10255	FNPFNO_02010	CCGMOA_04470	IBDNEM_08295	MJAIMI_02245	IHNEOE_05375	IHNBPI_03890	EGIKKC_05950	PLHLAG_01485	LFECDK_02585	JHLAHM_16580	OBMJAD_15760	IOIPBJ_10985	GFCLJI_09970	IKIFDB_03615	IBFOMC_02280	ADPACF_01055	OHGKMD_09655	BCODAC_19005	PPCPPG_17445	EDEGFO_11155	LJEMAB_08045	HLBIHI_08865	JOFDCN_18430	BAHOPI_11195	EGDBNN_12000	DAAIBB_15200	PICGJF_09560	OIINBE_16785	ONOFHN_02650	FCGAEF_12975	KNKPKC_10700	KMOFAA_15050	PNLBPI_16695	EPLFMB_14725
HFJOBK_09335	shell	DUF421 domain-containing protein	69	69	1	677	677	677	NMFLFE_10700	DNMBOG_15215	ECPNBN_14225	KJKELG_00510	EGKHMO_09575	BCFECL_08805	HBMJCK_10260	FNPFNO_02005	CCGMOA_04475	IBDNEM_08290	MJAIMI_02250	IHNEOE_05380	IHNBPI_03895	EGIKKC_11395	PLHLAG_01480	LFECDK_02590	JHLAHM_08045	OBMJAD_08840	IOIPBJ_10990	GFCLJI_09965	IKIFDB_03620	IBFOMC_02285	ADPACF_01050	OHGKMD_09660	BCODAC_06455	PPCPPG_17440	EDEGFO_11160	LJEMAB_08050	HLBIHI_08870	JOFDCN_18435	BAHOPI_11200	EGDBNN_12005	DAAIBB_15205	PICGJF_09555	OIINBE_13125	ONOFHN_02655	FCGAEF_12980	KNKPKC_10695	KMOFAA_15055	PNLBPI_16700	EPLFMB_14730
HFJOBK_09340	persistent	Enolase	203	203	1	1289	1289	1289	NMFLFE_10705	DNMBOG_15220	ECPNBN_14230	KJKELG_00505	EGKHMO_09580	BCFECL_08800	HBMJCK_10265	FNPFNO_02000	CCGMOA_04480	IBDNEM_08285	MJAIMI_02255	IHNEOE_05385	IHNBPI_03900	EGIKKC_11390	PLHLAG_01475	LFECDK_02595	JHLAHM_08050	OBMJAD_08845	IOIPBJ_10995	GFCLJI_09960	IKIFDB_03625	IBFOMC_02290	ADPACF_01045	OHGKMD_09665	BCODAC_06460	PPCPPG_17435	EDEGFO_11165	LJEMAB_08055	HLBIHI_08875	JOFDCN_18440	BAHOPI_11205	EGDBNN_12010	DAAIBB_15210	PICGJF_09550	OIINBE_13120	ONOFHN_02660	FCGAEF_12985	KNKPKC_10690	KMOFAA_15060	PNLBPI_16705	EPLFMB_14735
HFJOBK_09345	persistent	2-dehydro-3-deoxyphosphooctonate aldolase	203	203	1	857	857	857	NMFLFE_10710	DNMBOG_15225	ECPNBN_14235	KJKELG_00500	EGKHMO_09585	BCFECL_08795	HBMJCK_10270	FNPFNO_01995	CCGMOA_04485	IBDNEM_08280	MJAIMI_02260	IHNEOE_05390	IHNBPI_03905	EGIKKC_11385	PLHLAG_01470	LFECDK_02600	JHLAHM_08055	OBMJAD_08850	IOIPBJ_11000	GFCLJI_09955	IKIFDB_03630	IBFOMC_02295	ADPACF_01040	OHGKMD_09670	BCODAC_06465	PPCPPG_17430	EDEGFO_11170	LJEMAB_08060	HLBIHI_08880	JOFDCN_18445	BAHOPI_11210	EGDBNN_12015	DAAIBB_15215	PICGJF_09545	OIINBE_13115	ONOFHN_02665	FCGAEF_12990	KNKPKC_10685	KMOFAA_15065	PNLBPI_16710	EPLFMB_14740
HFJOBK_09350	persistent	CTP synthase	203	203	1	1637	1652	1637.07	NMFLFE_10715	DNMBOG_15230	ECPNBN_14240	KJKELG_00495	EGKHMO_09590	BCFECL_08790	HBMJCK_10275	FNPFNO_01990	CCGMOA_04490	IBDNEM_08275	MJAIMI_02265	IHNEOE_05395	IHNBPI_03910	EGIKKC_11380	PLHLAG_01465	LFECDK_02605	JHLAHM_08060	OBMJAD_08855	IOIPBJ_11005	GFCLJI_09950	IKIFDB_03635	IBFOMC_02300	ADPACF_01035	OHGKMD_09675	BCODAC_06470	PPCPPG_17425	EDEGFO_11175	LJEMAB_08065	HLBIHI_08885	JOFDCN_18450	BAHOPI_11215	EGDBNN_12020	DAAIBB_15220	PICGJF_09540	OIINBE_13110	ONOFHN_02670	FCGAEF_12995	KNKPKC_10680	KMOFAA_15070	PNLBPI_16715	EPLFMB_14745
HFJOBK_09355	cloud	hypothetical protein	1	1	1	521	521	521
HFJOBK_09360	persistent	Metal-dependent hydrolase	203	206	1.01	203	845	832.23	NMFLFE_10725	DNMBOG_15240	ECPNBN_14250	KJKELG_00485	EGKHMO_09600	BCFECL_08780	HBMJCK_10285	FNPFNO_01980	CCGMOA_04500	IBDNEM_08265	MJAIMI_02275	IHNEOE_05405	IHNBPI_03920	EGIKKC_11370	PLHLAG_01455	LFECDK_02615	JHLAHM_08070	OBMJAD_08865	IOIPBJ_11015	GFCLJI_09940	IKIFDB_03645	IBFOMC_02310	ADPACF_01025	OHGKMD_09685	BCODAC_06480	PPCPPG_17415	EDEGFO_11190 "EDEGFO_11185" "EDEGFO_11210"	LJEMAB_08075 "LJEMAB_08080"	HLBIHI_08895	JOFDCN_18460	BAHOPI_11225	EGDBNN_12030	DAAIBB_15230	PICGJF_09530	OIINBE_13100	ONOFHN_02680	FCGAEF_13005	KNKPKC_10670	KMOFAA_15080	PNLBPI_16725	EPLFMB_14755
HFJOBK_09365	persistent	Serine aminopeptidase S33 domain-containing protein	203	206	1.01	227	1094	1073.32	NMFLFE_10730	DNMBOG_15245	ECPNBN_14255	KJKELG_00480	EGKHMO_09605	BCFECL_08775	HBMJCK_10290	FNPFNO_01975	CCGMOA_04505	IBDNEM_08260	MJAIMI_02280	IHNEOE_05410	IHNBPI_03925	EGIKKC_11365	PLHLAG_01450	LFECDK_02620	JHLAHM_08075	OBMJAD_08870	IOIPBJ_11020	GFCLJI_09935	IKIFDB_03650	IBFOMC_02315	ADPACF_01020	OHGKMD_09690	BCODAC_06485	PPCPPG_17410	EDEGFO_11215 "EDEGFO_11225"	LJEMAB_17675 "LJEMAB_08085"	HLBIHI_08900	JOFDCN_18465	BAHOPI_11230	EGDBNN_12035	DAAIBB_15235	PICGJF_09525	OIINBE_13095	ONOFHN_02685	FCGAEF_13010	KNKPKC_10665	KMOFAA_15085	PNLBPI_16730	EPLFMB_14760
HFJOBK_09375	persistent	SnoaL-like domain-containing protein	203	203	1	407	407	407	NMFLFE_10740	DNMBOG_15255	ECPNBN_14265	KJKELG_00470	EGKHMO_09615	BCFECL_08765	HBMJCK_10300	FNPFNO_01965	CCGMOA_04515	IBDNEM_08250	MJAIMI_02290	IHNEOE_05420	IHNBPI_03935	EGIKKC_11355	PLHLAG_01440	LFECDK_02630	JHLAHM_08085	OBMJAD_08880	IOIPBJ_11030	GFCLJI_09925	IKIFDB_03660	IBFOMC_02325	ADPACF_01010	OHGKMD_09700	BCODAC_06495	PPCPPG_17400	EDEGFO_11235	LJEMAB_17665	HLBIHI_08910	JOFDCN_18475	BAHOPI_11240	EGDBNN_12045	DAAIBB_15245	PICGJF_09515	OIINBE_13085	ONOFHN_02695	FCGAEF_13020	KNKPKC_10655	KMOFAA_15095	PNLBPI_16740	EPLFMB_14770
HFJOBK_09380	persistent	2,4-dienoyl-CoA reductase [(2E)-enoyl-CoA-producing]	203	203	1	2024	2024	2024	NMFLFE_10745	DNMBOG_15260	ECPNBN_14270	KJKELG_00465	EGKHMO_09620	BCFECL_08760	HBMJCK_10305	FNPFNO_01960	CCGMOA_04520	IBDNEM_08245	MJAIMI_02295	IHNEOE_05425	IHNBPI_03940	EGIKKC_11350	PLHLAG_01435	LFECDK_02635	JHLAHM_08090	OBMJAD_08885	IOIPBJ_11035	GFCLJI_09920	IKIFDB_03665	IBFOMC_02330	ADPACF_01005	OHGKMD_09705	BCODAC_06500	PPCPPG_17395	EDEGFO_11240	LJEMAB_17660	HLBIHI_08915	JOFDCN_18480	BAHOPI_11245	EGDBNN_12050	DAAIBB_15250	PICGJF_09510	OIINBE_13080	ONOFHN_02700	FCGAEF_13025	KNKPKC_10650	KMOFAA_15100	PNLBPI_16745	EPLFMB_14775
HFJOBK_09385	persistent	PadR family transcriptional regulator	203	203	1	560	560	560	NMFLFE_10750	DNMBOG_15265	ECPNBN_14275	KJKELG_00460	EGKHMO_09625	BCFECL_08755	HBMJCK_10310	FNPFNO_01955	CCGMOA_04525	IBDNEM_08240	MJAIMI_02300	IHNEOE_05430	IHNBPI_03945	EGIKKC_11345	PLHLAG_01430	LFECDK_02640	JHLAHM_08095	OBMJAD_08890	IOIPBJ_11040	GFCLJI_09915	IKIFDB_03670	IBFOMC_02335	ADPACF_01000	OHGKMD_09710	BCODAC_06505	PPCPPG_17390	EDEGFO_11245	LJEMAB_17655	HLBIHI_08920	JOFDCN_18485	BAHOPI_11250	EGDBNN_12055	DAAIBB_15255	PICGJF_09505	OIINBE_13075	ONOFHN_02705	FCGAEF_13030	KNKPKC_10645	KMOFAA_15105	PNLBPI_16750	EPLFMB_14780
HFJOBK_09390	persistent	Alpha/beta fold hydrolase	203	204	1	257	917	910.85	NMFLFE_10755	DNMBOG_15270	ECPNBN_14280	KJKELG_00450 "KJKELG_00455"	EGKHMO_09630	BCFECL_08750	HBMJCK_10315	FNPFNO_01950	CCGMOA_04530	IBDNEM_08235	MJAIMI_02305	IHNEOE_05435	IHNBPI_03950	EGIKKC_11340	PLHLAG_01425	LFECDK_02645	JHLAHM_08100	OBMJAD_08895	IOIPBJ_11045	GFCLJI_09910	IKIFDB_03675	IBFOMC_02340	ADPACF_00995	OHGKMD_09715	BCODAC_06510	PPCPPG_17385	EDEGFO_11250	LJEMAB_17650	HLBIHI_08925	JOFDCN_18490	BAHOPI_11255	EGDBNN_12060	DAAIBB_15260	PICGJF_09500	OIINBE_13070	ONOFHN_02710	FCGAEF_13035	KNKPKC_10640	KMOFAA_15110	PNLBPI_16755	EPLFMB_14785
HFJOBK_09395	persistent	Phospho-2-dehydro-3-deoxyheptonate aldolase	203	203	1	965	1055	1054.56	NMFLFE_10760	DNMBOG_15275	ECPNBN_14285	KJKELG_00445	EGKHMO_09635	BCFECL_08745	HBMJCK_10320	FNPFNO_01945	CCGMOA_04535	IBDNEM_08230	MJAIMI_02310	IHNEOE_05440	IHNBPI_03955	EGIKKC_11335	PLHLAG_01420	LFECDK_02650	JHLAHM_08105	OBMJAD_08900	IOIPBJ_11050	GFCLJI_09905	IKIFDB_03680	IBFOMC_02345	ADPACF_00990	OHGKMD_09720	BCODAC_06515	PPCPPG_17380	EDEGFO_11255	LJEMAB_17645	HLBIHI_08930	JOFDCN_18495	BAHOPI_11260	EGDBNN_12065	DAAIBB_15265	PICGJF_09495	OIINBE_13065	ONOFHN_02715	FCGAEF_13040	KNKPKC_10635	KMOFAA_15115	PNLBPI_16760	EPLFMB_14790
HFJOBK_09400	persistent	hypothetical protein	203	203	1	203	383	361.32	NMFLFE_10765	DNMBOG_15280	ECPNBN_14290	KJKELG_00440	EGKHMO_09640	BCFECL_08740	HBMJCK_10325	FNPFNO_01940	CCGMOA_04540	IBDNEM_08225	MJAIMI_02315	IHNEOE_05445	IHNBPI_03960	EGIKKC_11330	PLHLAG_01415	LFECDK_02655	JHLAHM_08110	OBMJAD_08905	IOIPBJ_11055	GFCLJI_09900	IKIFDB_03685	IBFOMC_02350	ADPACF_00985	OHGKMD_09725	BCODAC_06520	PPCPPG_17375	EDEGFO_11260	LJEMAB_17640	HLBIHI_08935	JOFDCN_18500	BAHOPI_11265	EGDBNN_12070	DAAIBB_15270	PICGJF_09490	OIINBE_13060	ONOFHN_02720	FCGAEF_13045	KNKPKC_10630	KMOFAA_15120	PNLBPI_16765	EPLFMB_14795
HFJOBK_09405	persistent	ATP-dependent Clp protease ATP-binding subunit ClpA	203	203	1	2276	2276	2276	NMFLFE_10770	DNMBOG_15285	ECPNBN_14295	KJKELG_00435	EGKHMO_09645	BCFECL_08735	HBMJCK_10330	FNPFNO_01935	CCGMOA_04545	IBDNEM_08220	MJAIMI_02320	IHNEOE_05450	IHNBPI_03965	EGIKKC_11325	PLHLAG_01410	LFECDK_02660	JHLAHM_08115	OBMJAD_08910	IOIPBJ_11060	GFCLJI_09895	IKIFDB_03690	IBFOMC_02355	ADPACF_00980	OHGKMD_09730	BCODAC_06525	PPCPPG_17370	EDEGFO_11265	LJEMAB_17635	HLBIHI_08940	JOFDCN_18505	BAHOPI_11270	EGDBNN_12075	DAAIBB_15275	PICGJF_09485	OIINBE_13055	ONOFHN_02725	FCGAEF_13050	KNKPKC_10625	KMOFAA_15125	PNLBPI_16770	EPLFMB_14800
HFJOBK_09410	persistent	ATP-dependent Clp protease adapter protein ClpS	203	203	1	290	413	412.39	NMFLFE_10775	DNMBOG_15290	ECPNBN_14300	KJKELG_00430	EGKHMO_09650	BCFECL_08730	HBMJCK_10335	FNPFNO_01930	CCGMOA_04550	IBDNEM_08215	MJAIMI_02325	IHNEOE_05455	IHNBPI_03970	EGIKKC_11320	PLHLAG_01405	LFECDK_02665	JHLAHM_08120	OBMJAD_08915	IOIPBJ_11065	GFCLJI_09890	IKIFDB_03695	IBFOMC_02360	ADPACF_00975	OHGKMD_09735	BCODAC_06530	PPCPPG_17365	EDEGFO_11270	LJEMAB_17630	HLBIHI_08945	JOFDCN_18510	BAHOPI_11275	EGDBNN_12080	DAAIBB_15280	PICGJF_09480	OIINBE_13050	ONOFHN_02730	FCGAEF_13055	KNKPKC_10620	KMOFAA_15130	PNLBPI_16775	EPLFMB_14805
HFJOBK_09420	persistent	N-acetyl-gamma-glutamyl-phosphate reductase	203	203	1	1049	1049	1049	NMFLFE_10785	DNMBOG_15300	ECPNBN_14310	KJKELG_00420	EGKHMO_09660	BCFECL_08720	HBMJCK_10345	FNPFNO_01920	CCGMOA_04560	IBDNEM_08205	MJAIMI_02335	IHNEOE_05465	IHNBPI_03980	EGIKKC_11310	PLHLAG_01395	LFECDK_02675	JHLAHM_08130	OBMJAD_08925	IOIPBJ_11075	GFCLJI_09880	IKIFDB_03705	IBFOMC_02370	ADPACF_00965	OHGKMD_09745	BCODAC_06540	PPCPPG_17355	EDEGFO_11280	LJEMAB_17620	HLBIHI_08955	JOFDCN_18520	BAHOPI_11285	EGDBNN_12090	DAAIBB_15290	PICGJF_09470	OIINBE_13040	ONOFHN_02740	FCGAEF_13065	KNKPKC_10610	KMOFAA_15140	PNLBPI_16785	EPLFMB_14815
HFJOBK_09425	persistent	Lipoprotein	202	202	1	1520	1520	1520	NMFLFE_10790	DNMBOG_15305	ECPNBN_14315	KJKELG_00415	EGKHMO_09665	BCFECL_08715	HBMJCK_10350	FNPFNO_01915	CCGMOA_04565	IBDNEM_08200	MJAIMI_02340	IHNEOE_05470	IHNBPI_03985	EGIKKC_11305	PLHLAG_01390	LFECDK_02680	JHLAHM_08135	OBMJAD_08930	IOIPBJ_11080	GFCLJI_09875	IKIFDB_03710	IBFOMC_02375	ADPACF_00960	OHGKMD_09750	BCODAC_06545	PPCPPG_17350	EDEGFO_11285	LJEMAB_17615	HLBIHI_08960	JOFDCN_18525	BAHOPI_11290	EGDBNN_12095	DAAIBB_15295	PICGJF_09465	OIINBE_13035	ONOFHN_02745	FCGAEF_13070	KNKPKC_10605	KMOFAA_15145	PNLBPI_16790	EPLFMB_14820
HFJOBK_09430	persistent	YgjP-like metallopeptidase domain-containing protein	203	203	1	680	680	680	NMFLFE_10795	DNMBOG_15310	ECPNBN_14320	KJKELG_00410	EGKHMO_09670	BCFECL_08710	HBMJCK_10355	FNPFNO_01910	CCGMOA_04570	IBDNEM_08195	MJAIMI_02345	IHNEOE_05475	IHNBPI_03990	EGIKKC_11300	PLHLAG_01385	LFECDK_02685	JHLAHM_08140	OBMJAD_08935	IOIPBJ_11085	GFCLJI_09870	IKIFDB_03715	IBFOMC_02380	ADPACF_00955	OHGKMD_09755	BCODAC_06550	PPCPPG_17345	EDEGFO_11290	LJEMAB_17610	HLBIHI_08965	JOFDCN_18530	BAHOPI_11295	EGDBNN_12100	DAAIBB_15300	PICGJF_09460	OIINBE_13030	ONOFHN_02750	FCGAEF_13075	KNKPKC_10600	KMOFAA_15150	PNLBPI_16795	EPLFMB_14825
HFJOBK_09435	persistent	Ribose-5-phosphate isomerase A	203	203	1	671	671	671	NMFLFE_10800	DNMBOG_15315	ECPNBN_14325	KJKELG_00405	EGKHMO_09675	BCFECL_08705	HBMJCK_10360	FNPFNO_01905	CCGMOA_04575	IBDNEM_08190	MJAIMI_02350	IHNEOE_05480	IHNBPI_03995	EGIKKC_11295	PLHLAG_01380	LFECDK_02690	JHLAHM_08145	OBMJAD_08940	IOIPBJ_11090	GFCLJI_09865	IKIFDB_03720	IBFOMC_02385	ADPACF_00950	OHGKMD_09760	BCODAC_06555	PPCPPG_17340	EDEGFO_11295	LJEMAB_17605	HLBIHI_08970	JOFDCN_18535	BAHOPI_11300	EGDBNN_12105	DAAIBB_15305	PICGJF_09455	OIINBE_13025	ONOFHN_02755	FCGAEF_13080	KNKPKC_10595	KMOFAA_15155	PNLBPI_16800	EPLFMB_14830
HFJOBK_09440	persistent	L-threonine dehydratase	203	203	1	1541	1541	1541	NMFLFE_10805	DNMBOG_15320	ECPNBN_14330	KJKELG_00400	EGKHMO_09680	BCFECL_08700	HBMJCK_10365	FNPFNO_01900	CCGMOA_04580	IBDNEM_08185	MJAIMI_02355	IHNEOE_05485	IHNBPI_04000	EGIKKC_11290	PLHLAG_01375	LFECDK_02695	JHLAHM_08150	OBMJAD_08945	IOIPBJ_11095	GFCLJI_09860	IKIFDB_03725	IBFOMC_02390	ADPACF_00945	OHGKMD_09765	BCODAC_06560	PPCPPG_17335	EDEGFO_11300	LJEMAB_17600	HLBIHI_08975	JOFDCN_18540	BAHOPI_11305	EGDBNN_12110	DAAIBB_15310	PICGJF_09450	OIINBE_13020	ONOFHN_02760	FCGAEF_13085	KNKPKC_10590	KMOFAA_15160	PNLBPI_16805	EPLFMB_14835
HFJOBK_09445	persistent	RCK N-terminal domain-containing protein	203	203	1	650	650	650	NMFLFE_10810	DNMBOG_15325	ECPNBN_14335	KJKELG_00395	EGKHMO_09685	BCFECL_08695	HBMJCK_10370	FNPFNO_01895	CCGMOA_04585	IBDNEM_08180	MJAIMI_02360	IHNEOE_05490	IHNBPI_04005	EGIKKC_11285	PLHLAG_01370	LFECDK_02700	JHLAHM_08155	OBMJAD_08950	IOIPBJ_11100	GFCLJI_09855	IKIFDB_03730	IBFOMC_02395	ADPACF_00940	OHGKMD_09770	BCODAC_06565	PPCPPG_17330	EDEGFO_11305	LJEMAB_17595	HLBIHI_08980	JOFDCN_18545	BAHOPI_11310	EGDBNN_12115	DAAIBB_15315	PICGJF_09445	OIINBE_13015	ONOFHN_02765	FCGAEF_13090	KNKPKC_10585	KMOFAA_15165	PNLBPI_16810	EPLFMB_14840
HFJOBK_09450	persistent	Potassium transporter TrkH	203	206	1.01	263	1337	1317.92	NMFLFE_10815	DNMBOG_15330	ECPNBN_14340	KJKELG_00390	EGKHMO_09690	BCFECL_08690	HBMJCK_10375	FNPFNO_01890	CCGMOA_04590	IBDNEM_08175	MJAIMI_02365	IHNEOE_05495	IHNBPI_04010	EGIKKC_11280	PLHLAG_01365	LFECDK_02705	JHLAHM_08160	OBMJAD_08955	IOIPBJ_11105	GFCLJI_09850	IKIFDB_03735	IBFOMC_02400	ADPACF_00935	OHGKMD_09775	BCODAC_06570	PPCPPG_17325	EDEGFO_11310	LJEMAB_17590	HLBIHI_08985	JOFDCN_18550	BAHOPI_11315	EGDBNN_12120	DAAIBB_15320	PICGJF_09440	OIINBE_13010	ONOFHN_02770	FCGAEF_13095	KNKPKC_10580	KMOFAA_15170	PNLBPI_16815	EPLFMB_14845
HFJOBK_09455	persistent	Phospholipase A1	203	204	1	284	1151	1143.03	NMFLFE_10820	DNMBOG_15335	ECPNBN_14345	KJKELG_00385	EGKHMO_09695	BCFECL_08685	HBMJCK_10380	FNPFNO_01885	CCGMOA_04595	IBDNEM_08170	MJAIMI_02370	IHNEOE_05500	IHNBPI_04015	EGIKKC_11275	PLHLAG_01360	LFECDK_02710	JHLAHM_08165	OBMJAD_08960	IOIPBJ_11110	GFCLJI_09845	IKIFDB_03740	IBFOMC_02405	ADPACF_00930	OHGKMD_09780	BCODAC_06575	PPCPPG_17320	EDEGFO_11315	LJEMAB_17585	HLBIHI_08990	JOFDCN_18555	BAHOPI_11320	EGDBNN_12125	DAAIBB_15325	PICGJF_09435	OIINBE_13005	ONOFHN_02775	FCGAEF_13100	KNKPKC_10575	KMOFAA_15175	PNLBPI_16820	EPLFMB_14850
HFJOBK_09460	persistent	Peptidase M16C associated domain-containing protein	203	203	1	2939	2939	2939	NMFLFE_10825	DNMBOG_15340	ECPNBN_14350	KJKELG_00380	EGKHMO_09700	BCFECL_08680	HBMJCK_10385	FNPFNO_01880	CCGMOA_04600	IBDNEM_08165	MJAIMI_02375	IHNEOE_05505	IHNBPI_04020	EGIKKC_11270	PLHLAG_01355	LFECDK_02715	JHLAHM_08170	OBMJAD_08965	IOIPBJ_11115	GFCLJI_09840	IKIFDB_03745	IBFOMC_02410	ADPACF_00925	OHGKMD_09785	BCODAC_06580	PPCPPG_17315	EDEGFO_11320	LJEMAB_17580	HLBIHI_08995	JOFDCN_18560	BAHOPI_11325	EGDBNN_12130	DAAIBB_15330	PICGJF_09430	OIINBE_13000	ONOFHN_02780	FCGAEF_13105	KNKPKC_10570	KMOFAA_15180	PNLBPI_16825	EPLFMB_14855
HFJOBK_09465	persistent	hypothetical protein	202	202	1	89	89	89	NMFLFE_10830	DNMBOG_15345	ECPNBN_14355	KJKELG_00375	EGKHMO_09705	BCFECL_08675	HBMJCK_10390	FNPFNO_01875	CCGMOA_04605	IBDNEM_08160	MJAIMI_02380	IHNEOE_05510	IHNBPI_04025	EGIKKC_11265	PLHLAG_01350	LFECDK_02720	JHLAHM_08175	OBMJAD_08970	IOIPBJ_11120	GFCLJI_09835	IKIFDB_03750	IBFOMC_02415	ADPACF_00920	OHGKMD_09790	BCODAC_06585	PPCPPG_17310	EDEGFO_11325	LJEMAB_17575	HLBIHI_09000	JOFDCN_18565	BAHOPI_11330	EGDBNN_12135		PICGJF_09425	OIINBE_12995	ONOFHN_02785	FCGAEF_13110	KNKPKC_10565	KMOFAA_15185	PNLBPI_16830	EPLFMB_14860
HFJOBK_09475	persistent	Carbohydrate kinase PfkB domain-containing protein	203	203	1	1004	1004	1004	NMFLFE_10840	DNMBOG_15355	ECPNBN_14365	KJKELG_00365	EGKHMO_09715	BCFECL_08665	HBMJCK_10400	FNPFNO_01865	CCGMOA_04615	IBDNEM_08150	MJAIMI_02390	IHNEOE_05520	IHNBPI_04035	EGIKKC_11255	PLHLAG_01340	LFECDK_02730	JHLAHM_08185	OBMJAD_08980	IOIPBJ_11130	GFCLJI_09825	IKIFDB_03760	IBFOMC_02425	ADPACF_00910	OHGKMD_09800	BCODAC_06595	PPCPPG_17300	EDEGFO_11335	LJEMAB_17565	HLBIHI_09010	JOFDCN_18575	BAHOPI_11340	EGDBNN_12145	DAAIBB_15340	PICGJF_09415	OIINBE_12985	ONOFHN_02795	FCGAEF_13120	KNKPKC_10555	KMOFAA_15195	PNLBPI_16840	EPLFMB_14870
HFJOBK_09480	persistent	Rieske domain-containing protein	203	203	1	308	308	308	NMFLFE_10845	DNMBOG_15360	ECPNBN_14370	KJKELG_00360	EGKHMO_09720	BCFECL_08660	HBMJCK_10405	FNPFNO_01860	CCGMOA_04620	IBDNEM_08145	MJAIMI_02395	IHNEOE_05525	IHNBPI_04040	EGIKKC_11250	PLHLAG_01335	LFECDK_02735	JHLAHM_08190	OBMJAD_08985	IOIPBJ_11135	GFCLJI_09820	IKIFDB_03765	IBFOMC_02430	ADPACF_00905	OHGKMD_09805	BCODAC_06600	PPCPPG_17295	EDEGFO_11340	LJEMAB_17560	HLBIHI_09015	JOFDCN_18580	BAHOPI_11345	EGDBNN_12150	DAAIBB_15345	PICGJF_09410	OIINBE_12980	ONOFHN_02800	FCGAEF_13125	KNKPKC_10550	KMOFAA_15200	PNLBPI_16845	EPLFMB_14875
HFJOBK_09495	persistent	hypothetical protein	198	198	1	194	194	194	NMFLFE_10855	DNMBOG_15370	ECPNBN_14380	KJKELG_00350	EGKHMO_09730	BCFECL_08650	HBMJCK_10415	FNPFNO_01850	CCGMOA_04630	IBDNEM_14070	MJAIMI_02405	IHNEOE_05535	IHNBPI_04050		PLHLAG_01325	LFECDK_02745	JHLAHM_08200	OBMJAD_16980	IOIPBJ_11145	GFCLJI_10945	IKIFDB_03775	IBFOMC_02440	ADPACF_00895	OHGKMD_09815	BCODAC_17745	PPCPPG_13820	EDEGFO_11350	LJEMAB_17550	HLBIHI_09025	JOFDCN_18590	BAHOPI_11355	EGDBNN_12160	DAAIBB_15355	PICGJF_09400	OIINBE_17525	ONOFHN_14745	FCGAEF_13135	KNKPKC_10535	KMOFAA_16580	PNLBPI_16855	EPLFMB_14885
HFJOBK_09500	persistent	Cytochrome bd-I ubiquinol oxidase subunit 1	203	203	1	743	1586	1578.8	NMFLFE_10860	DNMBOG_15375	ECPNBN_14385	KJKELG_00345	EGKHMO_09735	BCFECL_08645	HBMJCK_10420	FNPFNO_01845	CCGMOA_04635	IBDNEM_14065	MJAIMI_02410	IHNEOE_05540	IHNBPI_04055	EGIKKC_17085	PLHLAG_01320	LFECDK_02750	JHLAHM_08205	OBMJAD_16985	IOIPBJ_11150	GFCLJI_10950	IKIFDB_03780	IBFOMC_02445	ADPACF_00890	OHGKMD_09820	BCODAC_17750	PPCPPG_13815	EDEGFO_11355	LJEMAB_17545	HLBIHI_09030	JOFDCN_18595	BAHOPI_11360	EGDBNN_12165	DAAIBB_15360	PICGJF_09395	OIINBE_17520	ONOFHN_14740	FCGAEF_13140	KNKPKC_10530	KMOFAA_16585	PNLBPI_16860	EPLFMB_14890
HFJOBK_09505	persistent	Cytochrome d ubiquinol oxidase subunit II	203	203	1	1145	1145	1145	NMFLFE_10865	DNMBOG_15380	ECPNBN_14390	KJKELG_00340	EGKHMO_09740	BCFECL_08640	HBMJCK_10425	FNPFNO_01840	CCGMOA_04640	IBDNEM_14060	MJAIMI_02415	IHNEOE_05545	IHNBPI_04060	EGIKKC_17090	PLHLAG_01315	LFECDK_02755	JHLAHM_08210	OBMJAD_16990	IOIPBJ_11155	GFCLJI_10955	IKIFDB_03785	IBFOMC_02450	ADPACF_00885	OHGKMD_09825	BCODAC_17755	PPCPPG_13810	EDEGFO_11360	LJEMAB_17540	HLBIHI_09035	JOFDCN_18600	BAHOPI_11365	EGDBNN_12170	DAAIBB_15365	PICGJF_09390	OIINBE_17515	ONOFHN_14735	FCGAEF_13145	KNKPKC_10525	KMOFAA_16590	PNLBPI_16865	EPLFMB_14895
HFJOBK_09510	persistent	hypothetical protein	203	203	1	101	101	101	NMFLFE_10870	DNMBOG_15385	ECPNBN_14395	KJKELG_00335	EGKHMO_09745	BCFECL_08635	HBMJCK_10430	FNPFNO_01835	CCGMOA_04645	IBDNEM_14055	MJAIMI_02420	IHNEOE_05550	IHNBPI_04065	EGIKKC_17095	PLHLAG_01310	LFECDK_02760	JHLAHM_08215	OBMJAD_16995	IOIPBJ_11160	GFCLJI_10960	IKIFDB_03790	IBFOMC_02455	ADPACF_00880	OHGKMD_09830	BCODAC_17760	PPCPPG_13805	EDEGFO_11365	LJEMAB_17535	HLBIHI_09040	JOFDCN_18605	BAHOPI_11370	EGDBNN_12175	DAAIBB_15370	PICGJF_09385	OIINBE_17510	ONOFHN_14730	FCGAEF_13150	KNKPKC_10520	KMOFAA_16595	PNLBPI_16870	EPLFMB_14900
HFJOBK_09515	persistent	Cyd operon protein YbgE	203	203	1	296	296	296	NMFLFE_10875	DNMBOG_15390	ECPNBN_14400	KJKELG_00330	EGKHMO_09750	BCFECL_08630	HBMJCK_10435	FNPFNO_01830	CCGMOA_04650	IBDNEM_14050	MJAIMI_02425	IHNEOE_05555	IHNBPI_04070	EGIKKC_17100	PLHLAG_01305	LFECDK_02765	JHLAHM_08220	OBMJAD_17000	IOIPBJ_11165	GFCLJI_10965	IKIFDB_03795	IBFOMC_02460	ADPACF_00875	OHGKMD_09835	BCODAC_17765	PPCPPG_13800	EDEGFO_11370	LJEMAB_17530	HLBIHI_09045	JOFDCN_18610	BAHOPI_11375	EGDBNN_12180	DAAIBB_15375	PICGJF_09380	OIINBE_17505	ONOFHN_14725	FCGAEF_13155	KNKPKC_10515	KMOFAA_16600	PNLBPI_16875	EPLFMB_14905
HFJOBK_09520	persistent	DUF2057 domain-containing protein	203	203	1	671	671	671	NMFLFE_10880	DNMBOG_15395	ECPNBN_14405	KJKELG_00325	EGKHMO_09755	BCFECL_08625	HBMJCK_10440	FNPFNO_01825	CCGMOA_04655	IBDNEM_14045	MJAIMI_02430	IHNEOE_05560	IHNBPI_04075	EGIKKC_17105	PLHLAG_01300	LFECDK_02770	JHLAHM_08225	OBMJAD_17005	IOIPBJ_11170	GFCLJI_10970	IKIFDB_03800	IBFOMC_02465	ADPACF_00870	OHGKMD_09840	BCODAC_17770	PPCPPG_13795	EDEGFO_11375	LJEMAB_17525	HLBIHI_09050	JOFDCN_18615	BAHOPI_11380	EGDBNN_12185	DAAIBB_15380	PICGJF_09375	OIINBE_17500	ONOFHN_14720	FCGAEF_13160	KNKPKC_10510	KMOFAA_16605	PNLBPI_16880	EPLFMB_14910
HFJOBK_09525	persistent	Nitroreductase family protein	203	203	1	596	596	596	NMFLFE_10885	DNMBOG_15400	ECPNBN_14410	KJKELG_00320	EGKHMO_09760	BCFECL_08620	HBMJCK_10445	FNPFNO_01820	CCGMOA_04660	IBDNEM_14040	MJAIMI_02435	IHNEOE_05565	IHNBPI_04080	EGIKKC_17110	PLHLAG_01295	LFECDK_02775	JHLAHM_08230	OBMJAD_17010	IOIPBJ_11175	GFCLJI_10975	IKIFDB_03805	IBFOMC_02470	ADPACF_00865	OHGKMD_09845	BCODAC_17775	PPCPPG_13790	EDEGFO_11380	LJEMAB_17520	HLBIHI_09055	JOFDCN_18620	BAHOPI_11385	EGDBNN_12190	DAAIBB_15385	PICGJF_09370	OIINBE_17495	ONOFHN_14715	FCGAEF_13165	KNKPKC_10505	KMOFAA_16610	PNLBPI_16885	EPLFMB_14915
HFJOBK_09530	persistent	Signal recognition particle receptor FtsY	203	203	1	1106	1106	1106	NMFLFE_10890	DNMBOG_15405	ECPNBN_14415	KJKELG_00315	EGKHMO_09765	BCFECL_08615	HBMJCK_10450	FNPFNO_01815	CCGMOA_04665	IBDNEM_14035	MJAIMI_02440	IHNEOE_05570	IHNBPI_04085	EGIKKC_17115	PLHLAG_01290	LFECDK_02780	JHLAHM_08235	OBMJAD_17015	IOIPBJ_11180	GFCLJI_10980	IKIFDB_03810	IBFOMC_02475	ADPACF_00860	OHGKMD_09850	BCODAC_17780	PPCPPG_13785	EDEGFO_11385	LJEMAB_17515	HLBIHI_09060	JOFDCN_18625	BAHOPI_11390	EGDBNN_12195	DAAIBB_15390	PICGJF_09365	OIINBE_17490	ONOFHN_14710	FCGAEF_13170	KNKPKC_10500	KMOFAA_16615	PNLBPI_16890	EPLFMB_14920
HFJOBK_09535	persistent	hypothetical protein	203	203	1	326	326	326	NMFLFE_10895	DNMBOG_15410	ECPNBN_14420	KJKELG_00310	EGKHMO_09770	BCFECL_08610	HBMJCK_10455	FNPFNO_01810	CCGMOA_04670	IBDNEM_14030	MJAIMI_02445	IHNEOE_05575	IHNBPI_04090	EGIKKC_17120	PLHLAG_01285	LFECDK_02785	JHLAHM_08240	OBMJAD_17020	IOIPBJ_11185	GFCLJI_10985	IKIFDB_03815	IBFOMC_02480	ADPACF_00855	OHGKMD_09855	BCODAC_17785	PPCPPG_13780	EDEGFO_11390	LJEMAB_17510	HLBIHI_09065	JOFDCN_18630	BAHOPI_11395	EGDBNN_12200	DAAIBB_15395	PICGJF_09360	OIINBE_17485	ONOFHN_14705	FCGAEF_13175	KNKPKC_10495	KMOFAA_16620	PNLBPI_16895	EPLFMB_14925
HFJOBK_09540	persistent	Cyclic nucleotide-binding domain-containing protein	202	202	1	359	359	359	NMFLFE_10900	DNMBOG_15415	ECPNBN_14425	KJKELG_00305	EGKHMO_09775	BCFECL_08605	HBMJCK_10460	FNPFNO_01805	CCGMOA_04675	IBDNEM_14025	MJAIMI_02450	IHNEOE_05580	IHNBPI_04095	EGIKKC_17125	PLHLAG_01280	LFECDK_02790	JHLAHM_08245	OBMJAD_17025	IOIPBJ_11190	GFCLJI_10990	IKIFDB_03820	IBFOMC_02485	ADPACF_00850	OHGKMD_09860		PPCPPG_13775	EDEGFO_11395	LJEMAB_17505	HLBIHI_09070	JOFDCN_18635	BAHOPI_11400	EGDBNN_12205	DAAIBB_15400	PICGJF_09355	OIINBE_17480	ONOFHN_14700	FCGAEF_13180	KNKPKC_10490	KMOFAA_16625	PNLBPI_16900	EPLFMB_14930
HFJOBK_09545	persistent	Sel1 repeat family protein	202	202	1	233	233	233	NMFLFE_10905	DNMBOG_15420	ECPNBN_14430	KJKELG_00300	EGKHMO_09780	BCFECL_08600	HBMJCK_10465	FNPFNO_01800	CCGMOA_04680	IBDNEM_14020	MJAIMI_02455	IHNEOE_05585	IHNBPI_04100	EGIKKC_17130	PLHLAG_01275	LFECDK_02795	JHLAHM_08250	OBMJAD_17030	IOIPBJ_11195	GFCLJI_10995	IKIFDB_03825	IBFOMC_02490	ADPACF_00845	OHGKMD_09865	BCODAC_17370	PPCPPG_13770	EDEGFO_11400	LJEMAB_17500	HLBIHI_09075	JOFDCN_18640	BAHOPI_11405	EGDBNN_12210	DAAIBB_15405	PICGJF_09350	OIINBE_17475	ONOFHN_14695	FCGAEF_13185	KNKPKC_10485	KMOFAA_16630	PNLBPI_16905	EPLFMB_14935
HFJOBK_09550	persistent	DUF2750 domain-containing protein	203	203	1	425	425	425	NMFLFE_10910	DNMBOG_15425	ECPNBN_14435	KJKELG_00295	EGKHMO_09785	BCFECL_08595	HBMJCK_10470	FNPFNO_01795	CCGMOA_04685	IBDNEM_14015	MJAIMI_02460	IHNEOE_05590	IHNBPI_04105	EGIKKC_17135	PLHLAG_01270	LFECDK_02800	JHLAHM_08255	OBMJAD_17035	IOIPBJ_11200	GFCLJI_11000	IKIFDB_03830	IBFOMC_02495	ADPACF_00840	OHGKMD_09870	BCODAC_17365	PPCPPG_13765	EDEGFO_11405	LJEMAB_17495	HLBIHI_09080	JOFDCN_18645	BAHOPI_11410	EGDBNN_12215	DAAIBB_15410	PICGJF_09345	OIINBE_17470	ONOFHN_14690	FCGAEF_13190	KNKPKC_10480	KMOFAA_16635	PNLBPI_16910	EPLFMB_14940
HFJOBK_09555	persistent	Histidine kinase	203	203	1	431	431	431	NMFLFE_10915	DNMBOG_15430	ECPNBN_14440	KJKELG_00290	EGKHMO_09790	BCFECL_08590	HBMJCK_10475	FNPFNO_01790	CCGMOA_04690	IBDNEM_14010	MJAIMI_02465	IHNEOE_05595	IHNBPI_04110	EGIKKC_17140	PLHLAG_01265	LFECDK_02805	JHLAHM_08260	OBMJAD_17040	IOIPBJ_11205	GFCLJI_11005	IKIFDB_03835	IBFOMC_02500	ADPACF_00835	OHGKMD_09875	BCODAC_17360	PPCPPG_13760	EDEGFO_11410	LJEMAB_17490	HLBIHI_09085	JOFDCN_18650	BAHOPI_11415	EGDBNN_12220	DAAIBB_15415	PICGJF_09340	OIINBE_17465	ONOFHN_14685	FCGAEF_13195	KNKPKC_10475	KMOFAA_16640	PNLBPI_16915	EPLFMB_14945
HFJOBK_09560	persistent	Acetylornithine aminotransferase	202	202	1	320	1208	1203.6	NMFLFE_10920	DNMBOG_15435	ECPNBN_14445	KJKELG_00285	EGKHMO_09795	BCFECL_08585	HBMJCK_10480	FNPFNO_01785	CCGMOA_04695	IBDNEM_14005	MJAIMI_02470	IHNEOE_05600	IHNBPI_04115	EGIKKC_17145	PLHLAG_01260	LFECDK_02810	JHLAHM_08265	OBMJAD_17045	IOIPBJ_11210	GFCLJI_11010	IKIFDB_03840	IBFOMC_02505	ADPACF_00830	OHGKMD_09880	BCODAC_17355		EDEGFO_11415	LJEMAB_17485	HLBIHI_09090	JOFDCN_18655	BAHOPI_11420	EGDBNN_12225	DAAIBB_15420	PICGJF_09335	OIINBE_17460	ONOFHN_14680	FCGAEF_13200	KNKPKC_10470	KMOFAA_16645	PNLBPI_16920	EPLFMB_14950
HFJOBK_09570	persistent	hypothetical protein	201	201	1	194	323	322.36	NMFLFE_10930	DNMBOG_15445	ECPNBN_14455	KJKELG_00275	EGKHMO_09805	BCFECL_08575	HBMJCK_10490	FNPFNO_01775	CCGMOA_04705	IBDNEM_13995	MJAIMI_02480	IHNEOE_05610	IHNBPI_04125	EGIKKC_17155	PLHLAG_01250	LFECDK_02820	JHLAHM_08275	OBMJAD_17055	IOIPBJ_11220	GFCLJI_11020	IKIFDB_03850	IBFOMC_02515	ADPACF_00820	OHGKMD_09890	BCODAC_17345	PPCPPG_09010	EDEGFO_11425	LJEMAB_17475	HLBIHI_09100	JOFDCN_18665	BAHOPI_11430	EGDBNN_12235	DAAIBB_15430	PICGJF_09325	OIINBE_17450	ONOFHN_14670	FCGAEF_13210	KNKPKC_10460	KMOFAA_16655	PNLBPI_16930	EPLFMB_14960
HFJOBK_09575	persistent	HTH lysR-type domain-containing protein	203	203	1	713	902	900.52	NMFLFE_10935	DNMBOG_15450	ECPNBN_14460	KJKELG_00270	EGKHMO_09810	BCFECL_08570	HBMJCK_10495	FNPFNO_01770	CCGMOA_04710	IBDNEM_13990	MJAIMI_02485	IHNEOE_05615	IHNBPI_04130	EGIKKC_17160	PLHLAG_01245	LFECDK_02825	JHLAHM_08280	OBMJAD_18930	IOIPBJ_11225	GFCLJI_11025	IKIFDB_03855	IBFOMC_02520	ADPACF_00815	OHGKMD_09895	BCODAC_17340	PPCPPG_09005	EDEGFO_11430	LJEMAB_17470	HLBIHI_09105	JOFDCN_18670	BAHOPI_11435	EGDBNN_12240	DAAIBB_15435	PICGJF_09320	OIINBE_17445	ONOFHN_14665	FCGAEF_13215	KNKPKC_10455	KMOFAA_16050	PNLBPI_16935	EPLFMB_14965
HFJOBK_09580	persistent	Methionine aminopeptidase	203	203	1	608	794	791.84	NMFLFE_10940	DNMBOG_15455	ECPNBN_14465	KJKELG_00265	EGKHMO_09815	BCFECL_08565	HBMJCK_10500	FNPFNO_01765	CCGMOA_04715	IBDNEM_13985	MJAIMI_02490	IHNEOE_05620	IHNBPI_04135	EGIKKC_17165	PLHLAG_01240	LFECDK_02830	JHLAHM_08285	OBMJAD_18935	IOIPBJ_11230	GFCLJI_11030	IKIFDB_03860	IBFOMC_02525	ADPACF_00810	OHGKMD_09900	BCODAC_17335	PPCPPG_09000	EDEGFO_11435	LJEMAB_17465	HLBIHI_09110	JOFDCN_18675	BAHOPI_11440	EGDBNN_12245	DAAIBB_15440	PICGJF_09315	OIINBE_17440	ONOFHN_14660	FCGAEF_13220	KNKPKC_10450	KMOFAA_16045	PNLBPI_16940	EPLFMB_14970
HFJOBK_09585	persistent	Branched-chain amino acid transport system 3 carrier protein	203	203	1	1301	1301	1301	NMFLFE_10945	DNMBOG_15460	ECPNBN_14470	KJKELG_00260	EGKHMO_09820	BCFECL_08560	HBMJCK_10505	FNPFNO_01760	CCGMOA_04720	IBDNEM_13980	MJAIMI_02495	IHNEOE_05625	IHNBPI_04140	EGIKKC_19435	PLHLAG_01235	LFECDK_02835	JHLAHM_17960	OBMJAD_18940	IOIPBJ_11235	GFCLJI_11035	IKIFDB_03865	IBFOMC_02530	ADPACF_00805	OHGKMD_09905	BCODAC_17330	PPCPPG_08995	EDEGFO_11440	LJEMAB_17460	HLBIHI_09115	JOFDCN_18680	BAHOPI_11445	EGDBNN_12250	DAAIBB_15445	PICGJF_09310	OIINBE_17615	ONOFHN_14655	FCGAEF_13225	KNKPKC_10445	KMOFAA_16040	PNLBPI_16945	EPLFMB_14975
HFJOBK_09590	persistent	Heme-binding protein	201	201	1	155	419	417.24	NMFLFE_10950	DNMBOG_15465	ECPNBN_14475	KJKELG_00255	EGKHMO_09825	BCFECL_08555	HBMJCK_10510	FNPFNO_01755	CCGMOA_04725	IBDNEM_13975	MJAIMI_02500	IHNEOE_05630	IHNBPI_04145		PLHLAG_01230	LFECDK_02840	JHLAHM_17965	OBMJAD_18945	IOIPBJ_11240	GFCLJI_11040	IKIFDB_03870	IBFOMC_02535	ADPACF_00800	OHGKMD_09910	BCODAC_20530	PPCPPG_08990	EDEGFO_11445	LJEMAB_17455	HLBIHI_09120	JOFDCN_18685	BAHOPI_11450	EGDBNN_12255	DAAIBB_15450	PICGJF_09305	OIINBE_17620	ONOFHN_14650	FCGAEF_13230	KNKPKC_10440	KMOFAA_16035	PNLBPI_16950	EPLFMB_14980
HFJOBK_09595	persistent	hypothetical protein	202	202	1	245	245	245	NMFLFE_10955	DNMBOG_15470	ECPNBN_14480	KJKELG_00250	EGKHMO_09830	BCFECL_08550	HBMJCK_10515	FNPFNO_01750	CCGMOA_04730	IBDNEM_13970	MJAIMI_02505	IHNEOE_05635	IHNBPI_04150	EGIKKC_18515	PLHLAG_01225	LFECDK_02845	JHLAHM_17970	OBMJAD_17645	IOIPBJ_11245	GFCLJI_11045	IKIFDB_03875	IBFOMC_02540	ADPACF_00795	OHGKMD_09915	BCODAC_20340	PPCPPG_08985	EDEGFO_11450	LJEMAB_17450	HLBIHI_09125	JOFDCN_18690	BAHOPI_11455	EGDBNN_12260	DAAIBB_15455	PICGJF_09300	OIINBE_17625	ONOFHN_14645	FCGAEF_13235	KNKPKC_10435	KMOFAA_16030	PNLBPI_16955	EPLFMB_14985
HFJOBK_09600	persistent	Integral membrane protein	202	205	1.01	209	464	456.68	NMFLFE_10960	DNMBOG_15475	ECPNBN_14485	KJKELG_00245	EGKHMO_09835	BCFECL_16945	HBMJCK_10520	FNPFNO_01745	CCGMOA_04735	IBDNEM_13965	MJAIMI_02510	IHNEOE_05640	IHNBPI_04155	EGIKKC_18510	PLHLAG_01220	LFECDK_02850	JHLAHM_17975	OBMJAD_17640	IOIPBJ_11250	GFCLJI_11050	IKIFDB_03880	IBFOMC_02545	ADPACF_00790	OHGKMD_09920	BCODAC_20335	PPCPPG_08980	EDEGFO_11470	LJEMAB_17425	HLBIHI_09130	JOFDCN_18695	BAHOPI_11460	EGDBNN_12265	DAAIBB_15460	PICGJF_09295	OIINBE_17630	ONOFHN_14640	FCGAEF_13240	KNKPKC_10430	KMOFAA_16025	PNLBPI_16960	EPLFMB_14990
HFJOBK_09605	persistent	Serine aminopeptidase S33 domain-containing protein	202	202	1	836	860	859.88	NMFLFE_10965	DNMBOG_15480	ECPNBN_14490	KJKELG_00240	EGKHMO_09840	BCFECL_16940	HBMJCK_10525	FNPFNO_01740	CCGMOA_04740	IBDNEM_13960	MJAIMI_02515	IHNEOE_05645	IHNBPI_04160	EGIKKC_18505	PLHLAG_01215	LFECDK_02855	JHLAHM_17980	OBMJAD_17635	IOIPBJ_11255	GFCLJI_11055	IKIFDB_03885	IBFOMC_02550	ADPACF_00785	OHGKMD_09925	BCODAC_17740	PPCPPG_08975	EDEGFO_11475	LJEMAB_17420	HLBIHI_09135	JOFDCN_18700	BAHOPI_11465	EGDBNN_12270	DAAIBB_15465	PICGJF_09290	OIINBE_17635	ONOFHN_14635	FCGAEF_13245	KNKPKC_10425	KMOFAA_16020	PNLBPI_16965	EPLFMB_14995
HFJOBK_09610	persistent	phosphoenolpyruvate--protein phosphotransferase	203	205	1.01	869	2858	2829.58	NMFLFE_10970	DNMBOG_15485	ECPNBN_14495	KJKELG_00235	EGKHMO_09845	BCFECL_16935	HBMJCK_10530	FNPFNO_01735	CCGMOA_04745	IBDNEM_13955	MJAIMI_02520	IHNEOE_05650	IHNBPI_04165	EGIKKC_18500	PLHLAG_01210	LFECDK_02860	JHLAHM_17985	OBMJAD_17630	IOIPBJ_11260	GFCLJI_11060	IKIFDB_03890	IBFOMC_02555	ADPACF_00780	OHGKMD_09930	BCODAC_17730 "BCODAC_17735"	PPCPPG_08970	EDEGFO_11480	LJEMAB_17415	HLBIHI_09140	JOFDCN_18705	BAHOPI_11470	EGDBNN_12275	DAAIBB_15470	PICGJF_09285	OIINBE_17640	ONOFHN_14630	FCGAEF_13250	KNKPKC_10420	KMOFAA_16015	PNLBPI_16970	EPLFMB_15000
HFJOBK_09625	persistent	Fructose-specific PTS transporter subunit EIIC	201	201	1	1718	1793	1718.37	NMFLFE_10980	DNMBOG_15495	ECPNBN_14505	KJKELG_00225	EGKHMO_09855	BCFECL_16925	HBMJCK_10540	FNPFNO_01725	CCGMOA_04755	IBDNEM_13945	MJAIMI_02530	IHNEOE_05660	IHNBPI_04175	EGIKKC_18490	PLHLAG_01200	LFECDK_02870	JHLAHM_17995	OBMJAD_17620	IOIPBJ_11270	GFCLJI_11070	IKIFDB_03900	IBFOMC_02565	ADPACF_00770	OHGKMD_09940	BCODAC_17720	PPCPPG_08960	EDEGFO_11490	LJEMAB_17405	HLBIHI_09150	JOFDCN_18715	BAHOPI_11480	EGDBNN_12285	DAAIBB_15480	PICGJF_09275	OIINBE_17650	ONOFHN_14620	FCGAEF_13260	KNKPKC_10410	KMOFAA_16005	PNLBPI_16980	EPLFMB_15010
HFJOBK_09630	shell	HTH marR-type domain-containing protein	196	197	1.01	134	464	460.74	NMFLFE_10985	DNMBOG_15500	ECPNBN_14510	KJKELG_00220	EGKHMO_09860	BCFECL_16920	HBMJCK_10545	FNPFNO_01720	CCGMOA_04760	IBDNEM_13940	MJAIMI_02535	IHNEOE_05665	IHNBPI_04180		PLHLAG_01195	LFECDK_02875	JHLAHM_19640	OBMJAD_17615	IOIPBJ_11275	GFCLJI_11075	IKIFDB_03905	IBFOMC_02570	ADPACF_00765	OHGKMD_09945		PPCPPG_08955	EDEGFO_11495	LJEMAB_17400	HLBIHI_09155	JOFDCN_18720	BAHOPI_11485	EGDBNN_12290	DAAIBB_15485	PICGJF_09270	OIINBE_17655	ONOFHN_14615	FCGAEF_13265	KNKPKC_10405	KMOFAA_16000	PNLBPI_16985	EPLFMB_15015
HFJOBK_09635	shell	Phage protein	194	194	1	215	215	215	NMFLFE_10990	DNMBOG_15505	ECPNBN_14515	KJKELG_00215	EGKHMO_09865	BCFECL_16915	HBMJCK_10550	FNPFNO_01715	CCGMOA_04765	IBDNEM_13935	MJAIMI_02540	IHNEOE_05670	IHNBPI_04185		PLHLAG_01190	LFECDK_02880	JHLAHM_19645	OBMJAD_17610	IOIPBJ_11280	GFCLJI_11080	IKIFDB_03910	IBFOMC_02575	ADPACF_00760	OHGKMD_09950		PPCPPG_08950	EDEGFO_11500	LJEMAB_17395	HLBIHI_09160	JOFDCN_18725	BAHOPI_11490	EGDBNN_12295	DAAIBB_15490	PICGJF_09265	OIINBE_17660	ONOFHN_14610	FCGAEF_13270	KNKPKC_10400	KMOFAA_15995	PNLBPI_16990	EPLFMB_15020
HFJOBK_09640	persistent	Cyclic di-GMP phosphodiesterase	203	203	1	1928	2093	2091.33	NMFLFE_10995	DNMBOG_16310	ECPNBN_14520	KJKELG_00210	EGKHMO_09870	BCFECL_16910	HBMJCK_10555	FNPFNO_01710	CCGMOA_20340	IBDNEM_13930	MJAIMI_02545	IHNEOE_05675	IHNBPI_04190	EGIKKC_18040	PLHLAG_01185	LFECDK_02885	JHLAHM_19090	OBMJAD_17990	IOIPBJ_11285	GFCLJI_11085	IKIFDB_03915	IBFOMC_02580	ADPACF_00755	OHGKMD_09955	BCODAC_19215	PPCPPG_08945	EDEGFO_11505	LJEMAB_17390	HLBIHI_09165	JOFDCN_18730	BAHOPI_11495	EGDBNN_12300	DAAIBB_15495	PICGJF_09260	OIINBE_18310	ONOFHN_14605	FCGAEF_13275	KNKPKC_10395	KMOFAA_13145	PNLBPI_16995	EPLFMB_15025
HFJOBK_09645	persistent	Universal stress protein	200	200	1	404	443	442.81	NMFLFE_11000	DNMBOG_16315	ECPNBN_14525	KJKELG_00205	EGKHMO_09875	BCFECL_16905	HBMJCK_10560	FNPFNO_01705	CCGMOA_20345	IBDNEM_13925	MJAIMI_02550	IHNEOE_05680	IHNBPI_04195	EGIKKC_18045	PLHLAG_01180	LFECDK_02890	JHLAHM_19085	OBMJAD_17985	IOIPBJ_11290	GFCLJI_11090	IKIFDB_03920	IBFOMC_02585	ADPACF_00750		BCODAC_19220	PPCPPG_08940	EDEGFO_11510	LJEMAB_17385	HLBIHI_09170	JOFDCN_18735	BAHOPI_11500	EGDBNN_12305	DAAIBB_15500	PICGJF_09255	OIINBE_18305	ONOFHN_14600	FCGAEF_13280	KNKPKC_10390	KMOFAA_13150	PNLBPI_17000	EPLFMB_15030
HFJOBK_09650	persistent	Quinoprotein glucose dehydrogenase B	202	202	1	1442	1463	1442.1	NMFLFE_11005	DNMBOG_16320	ECPNBN_14530	KJKELG_00200	EGKHMO_09880	BCFECL_16900	HBMJCK_10565	FNPFNO_01700	CCGMOA_20350	IBDNEM_13920	MJAIMI_02555	IHNEOE_05685	IHNBPI_04200	EGIKKC_18050	PLHLAG_01175	LFECDK_02895	JHLAHM_19080	OBMJAD_17980	IOIPBJ_11295	GFCLJI_11095	IKIFDB_03925	IBFOMC_02590	ADPACF_00745	OHGKMD_03760		PPCPPG_08935	EDEGFO_11515	LJEMAB_17380	HLBIHI_09175	JOFDCN_18740	BAHOPI_11505	EGDBNN_12310	DAAIBB_15505	PICGJF_09250	OIINBE_18300	ONOFHN_14595	FCGAEF_13285	KNKPKC_10385	KMOFAA_13155	PNLBPI_17005	EPLFMB_15035
HFJOBK_09655	shell	Abasic site processing protein	68	68	1	638	782	642.24	NMFLFE_11010	DNMBOG_16325	ECPNBN_14535	KJKELG_00195	EGKHMO_09885	BCFECL_16895	HBMJCK_10570	FNPFNO_01695	CCGMOA_20355	IBDNEM_13915	MJAIMI_02560	IHNEOE_05690	IHNBPI_04205	EGIKKC_18055	PLHLAG_01170	LFECDK_02900	JHLAHM_19215	OBMJAD_17975	IOIPBJ_11300	GFCLJI_11100	IKIFDB_03930	IBFOMC_02595	ADPACF_00740	OHGKMD_03765	BCODAC_18870	PPCPPG_08930	EDEGFO_11520	LJEMAB_17375	HLBIHI_09180	JOFDCN_18745	BAHOPI_11510	EGDBNN_12315	DAAIBB_15510	PICGJF_09245	OIINBE_18295	ONOFHN_14590	FCGAEF_13290	KNKPKC_10380	KMOFAA_13160	PNLBPI_17010	EPLFMB_15040
HFJOBK_09710	persistent	Peptidase S8/S53 domain-containing protein	203	203	1	893	1178	1175.19	NMFLFE_11020	DNMBOG_16335	ECPNBN_14545	KJKELG_00185	EGKHMO_09895	BCFECL_16885	HBMJCK_10580	FNPFNO_01685	CCGMOA_20365	IBDNEM_13905	MJAIMI_02570	IHNEOE_05700	IHNBPI_04215	EGIKKC_18065	PLHLAG_01160	LFECDK_02910	JHLAHM_19205	OBMJAD_17965	IOIPBJ_11310	GFCLJI_11110	IKIFDB_03940	IBFOMC_02605	ADPACF_00730	OHGKMD_15265	BCODAC_18860	PPCPPG_08920	EDEGFO_11530	LJEMAB_17365	HLBIHI_12020	JOFDCN_18755	BAHOPI_11535	EGDBNN_12340	DAAIBB_13540	PICGJF_18750	OIINBE_18285	ONOFHN_14580	FCGAEF_13300	KNKPKC_10370	KMOFAA_08360	PNLBPI_17020	EPLFMB_15050
HFJOBK_09715	persistent	Alpha/beta hydrolase fold family protein	199	199	1	746	782	746.18	NMFLFE_11025	DNMBOG_09510	ECPNBN_14550	KJKELG_00180	EGKHMO_09900	BCFECL_16880	HBMJCK_10585	FNPFNO_01680	CCGMOA_18750	IBDNEM_13900	MJAIMI_02575	IHNEOE_05705	IHNBPI_04220		PLHLAG_01155	LFECDK_02915	JHLAHM_11845	OBMJAD_18530	IOIPBJ_11315	GFCLJI_11115	IKIFDB_03945	IBFOMC_02610	ADPACF_00725	OHGKMD_15270	BCODAC_18585	PPCPPG_08915	EDEGFO_11535	LJEMAB_17360	HLBIHI_12025	JOFDCN_18760	BAHOPI_11540	EGDBNN_12345	DAAIBB_13545	PICGJF_18745	OIINBE_18720	ONOFHN_09030	FCGAEF_13305	KNKPKC_10365	KMOFAA_12155	PNLBPI_17025	EPLFMB_15055
HFJOBK_09720	persistent	Amino acid/polyamine/organocation transporter (APC superfamily)	202	203	1	224	1409	1398.36	NMFLFE_11030	DNMBOG_09515	ECPNBN_14555	KJKELG_00175	EGKHMO_09905	BCFECL_16875	HBMJCK_10590	FNPFNO_01675	CCGMOA_18745	IBDNEM_13895	MJAIMI_02580	IHNEOE_05710	IHNBPI_04225	EGIKKC_12595	PLHLAG_01150	LFECDK_02920	JHLAHM_11850	OBMJAD_18535	IOIPBJ_11320	GFCLJI_11120	IKIFDB_03950	IBFOMC_02615	ADPACF_00720	OHGKMD_15275	BCODAC_18580 "BCODAC_18575"	PPCPPG_08910	EDEGFO_11540	LJEMAB_17355	HLBIHI_12030	JOFDCN_18765	BAHOPI_11545	EGDBNN_12350	DAAIBB_13550	PICGJF_18740	OIINBE_18715	ONOFHN_09035	FCGAEF_13310	KNKPKC_10360	KMOFAA_12150	PNLBPI_17030	EPLFMB_15060
HFJOBK_09735	persistent	N-acetyltransferase domain-containing protein	198	198	1	536	536	536	NMFLFE_11045	DNMBOG_09530	ECPNBN_14570	KJKELG_00160	EGKHMO_09920	BCFECL_16860	HBMJCK_10605	FNPFNO_01660	CCGMOA_18730	IBDNEM_13880	MJAIMI_02595	IHNEOE_05725	IHNBPI_04240	EGIKKC_12580	PLHLAG_01135	LFECDK_02935	JHLAHM_11865	OBMJAD_18550	IOIPBJ_11335	GFCLJI_11135	IKIFDB_03965	IBFOMC_02630	ADPACF_00705	OHGKMD_15290	BCODAC_18560	PPCPPG_08895	EDEGFO_11555	LJEMAB_17340	HLBIHI_12045	JOFDCN_18780	BAHOPI_11560	EGDBNN_12365	DAAIBB_13565	PICGJF_18725	OIINBE_18700	ONOFHN_09050	FCGAEF_13325	KNKPKC_10345	KMOFAA_12135	PNLBPI_17045	EPLFMB_15075
HFJOBK_09740	persistent	Immunity protein 8	200	200	1	293	293	293	NMFLFE_11050	DNMBOG_09535	ECPNBN_14575	KJKELG_00155	EGKHMO_09925	BCFECL_16855	HBMJCK_10610	FNPFNO_01655	CCGMOA_18725	IBDNEM_13875	MJAIMI_02600	IHNEOE_05730	IHNBPI_04245	EGIKKC_12575	PLHLAG_01130	LFECDK_02940	JHLAHM_11870	OBMJAD_18555	IOIPBJ_11340	GFCLJI_11140	IKIFDB_03970	IBFOMC_02635	ADPACF_00700	OHGKMD_15295		PPCPPG_08890	EDEGFO_11560	LJEMAB_17335	HLBIHI_12050	JOFDCN_18785	BAHOPI_11565	EGDBNN_12370	DAAIBB_13570	PICGJF_18720	OIINBE_18695	ONOFHN_09055	FCGAEF_13330	KNKPKC_10340	KMOFAA_12130	PNLBPI_17050	EPLFMB_15080
HFJOBK_09745	persistent	DUF2283 domain-containing protein	200	200	1	236	236	236	NMFLFE_11055	DNMBOG_09540	ECPNBN_14580	KJKELG_00150	EGKHMO_09930	BCFECL_16850	HBMJCK_10615	FNPFNO_01650	CCGMOA_18720	IBDNEM_13870	MJAIMI_02605	IHNEOE_05735	IHNBPI_04250	EGIKKC_12570	PLHLAG_01125	LFECDK_02945	JHLAHM_11875	OBMJAD_18560	IOIPBJ_11345	GFCLJI_11145	IKIFDB_03975	IBFOMC_02640	ADPACF_00695	OHGKMD_15300	BCODAC_20495	PPCPPG_08885	EDEGFO_11565	LJEMAB_17330	HLBIHI_12055	JOFDCN_18790	BAHOPI_11570	EGDBNN_12375	DAAIBB_13575	PICGJF_18715	OIINBE_18690		FCGAEF_13335	KNKPKC_10335	KMOFAA_12125	PNLBPI_17055	EPLFMB_15085
HFJOBK_09750	persistent	Fels-1 Prophage Protein-like family protein	199	199	1	338	359	358.89	NMFLFE_11060	DNMBOG_09545	ECPNBN_14585	KJKELG_00145	EGKHMO_09935	BCFECL_16845	HBMJCK_10620	FNPFNO_01645	CCGMOA_18715	IBDNEM_13865	MJAIMI_02610	IHNEOE_05740	IHNBPI_04255	EGIKKC_12565	PLHLAG_01120	LFECDK_02950	JHLAHM_11880	OBMJAD_11875	IOIPBJ_11350	GFCLJI_11150	IKIFDB_03980	IBFOMC_02645	ADPACF_00690	OHGKMD_15305	BCODAC_18905	PPCPPG_08880	EDEGFO_11570	LJEMAB_17325	HLBIHI_12060	JOFDCN_18795	BAHOPI_11575	EGDBNN_12380	DAAIBB_13580	PICGJF_18710	OIINBE_08680	ONOFHN_17375	FCGAEF_13340	KNKPKC_10330	KMOFAA_12120	PNLBPI_17060	EPLFMB_15090
HFJOBK_09755	persistent	GMP/IMP nucleotidase YrfG	203	203	1	416	686	683.86	NMFLFE_11065	DNMBOG_09550	ECPNBN_14590	KJKELG_00140	EGKHMO_09940	BCFECL_16840	HBMJCK_10625	FNPFNO_01640	CCGMOA_18710	IBDNEM_13860	MJAIMI_02615	IHNEOE_05745	IHNBPI_04260	EGIKKC_12560	PLHLAG_01115	LFECDK_02955	JHLAHM_11885	OBMJAD_11870	IOIPBJ_11355	GFCLJI_11155	IKIFDB_03985	IBFOMC_02650	ADPACF_00685	OHGKMD_15310	BCODAC_18910	PPCPPG_08875	EDEGFO_11575	LJEMAB_17320	HLBIHI_12065	JOFDCN_18800	BAHOPI_11580	EGDBNN_12385	DAAIBB_13585	PICGJF_18705	OIINBE_08675	ONOFHN_17380	FCGAEF_13345	KNKPKC_09870	KMOFAA_12115	PNLBPI_17065	EPLFMB_15095
HFJOBK_09760	persistent	Heat shock 15-like protein	203	203	1	440	440	440	NMFLFE_11070	DNMBOG_09555	ECPNBN_14595	KJKELG_00135	EGKHMO_09945	BCFECL_16835	HBMJCK_10630	FNPFNO_01635	CCGMOA_18705	IBDNEM_13855	MJAIMI_02620	IHNEOE_05750	IHNBPI_04265	EGIKKC_12555	PLHLAG_01110	LFECDK_02960	JHLAHM_11890	OBMJAD_11865	IOIPBJ_11360	GFCLJI_11160	IKIFDB_03990	IBFOMC_02655	ADPACF_00680	OHGKMD_15315	BCODAC_18915	PPCPPG_08870	EDEGFO_11580	LJEMAB_17315	HLBIHI_12070	JOFDCN_18805	BAHOPI_11585	EGDBNN_12390	DAAIBB_13590	PICGJF_18700	OIINBE_08670	ONOFHN_17385	FCGAEF_13350	KNKPKC_09865	KMOFAA_12110	PNLBPI_17070	EPLFMB_15100
HFJOBK_09765	persistent	Protein RecA	203	203	1	1049	1049	1049	NMFLFE_11075	DNMBOG_09560	ECPNBN_14600	KJKELG_00130	EGKHMO_09950	BCFECL_16830	HBMJCK_10635	FNPFNO_01630	CCGMOA_18700	IBDNEM_13850	MJAIMI_02625	IHNEOE_05755	IHNBPI_04270	EGIKKC_12550	PLHLAG_01105	LFECDK_02965	JHLAHM_11895	OBMJAD_11860	IOIPBJ_11365	GFCLJI_11165	IKIFDB_03995	IBFOMC_02660	ADPACF_00675	OHGKMD_15320	BCODAC_18920	PPCPPG_08865	EDEGFO_11585	LJEMAB_17310	HLBIHI_12075	JOFDCN_18810	BAHOPI_11590	EGDBNN_12395	DAAIBB_13595	PICGJF_18695	OIINBE_08665	ONOFHN_17390	FCGAEF_13355	KNKPKC_09860	KMOFAA_12105	PNLBPI_17075	EPLFMB_15105
HFJOBK_09770	persistent	Regulatory protein RecX	203	203	1	482	482	482	NMFLFE_11080	DNMBOG_09565	ECPNBN_14605	KJKELG_00125	EGKHMO_09955	BCFECL_16825	HBMJCK_10640	FNPFNO_01625	CCGMOA_18695	IBDNEM_13845	MJAIMI_02630	IHNEOE_05760	IHNBPI_04275	EGIKKC_12545	PLHLAG_01100	LFECDK_02970	JHLAHM_11900	OBMJAD_11855	IOIPBJ_11370	GFCLJI_11170	IKIFDB_04000	IBFOMC_02665	ADPACF_00670	OHGKMD_15325	BCODAC_18925	PPCPPG_08860	EDEGFO_11590	LJEMAB_17305	HLBIHI_12080	JOFDCN_18815	BAHOPI_11595	EGDBNN_12400	DAAIBB_13600	PICGJF_18690	OIINBE_08660	ONOFHN_17395	FCGAEF_13360	KNKPKC_09855	KMOFAA_12100	PNLBPI_17080	EPLFMB_15110
HFJOBK_13865	shell	ornithine uptake porin CarO type 1	140	140	1	749	752	749.15		DNMBOG_07030		KJKELG_15415			HBMJCK_17390	FNPFNO_15955	CCGMOA_15835	IBDNEM_15270	MJAIMI_17285			EGIKKC_07310																	BAHOPI_15385	EGDBNN_16265	DAAIBB_04940	PICGJF_00365
HFJOBK_13870	persistent	2,3,4,5-tetrahydropyridine-2,6-dicarboxylate N-succinyltransferase	203	203	1	650	821	820.16	NMFLFE_14360	DNMBOG_07035	ECPNBN_05485	KJKELG_15410	EGKHMO_08465	BCFECL_04630	HBMJCK_17395	FNPFNO_15960	CCGMOA_15830	IBDNEM_15265	MJAIMI_17280	IHNEOE_07215	IHNBPI_05730	EGIKKC_07305	PLHLAG_04995	LFECDK_11975	JHLAHM_00230	OBMJAD_05225	IOIPBJ_14865	GFCLJI_01110	IKIFDB_02160	IBFOMC_09365	ADPACF_11740	OHGKMD_14035	BCODAC_09015	PPCPPG_03850	EDEGFO_15425	LJEMAB_13290	HLBIHI_11110	JOFDCN_14920	BAHOPI_15390	EGDBNN_16270	DAAIBB_04935	PICGJF_00360	OIINBE_13880	ONOFHN_01045	FCGAEF_16785	KNKPKC_06265	KMOFAA_00630	PNLBPI_00690	EPLFMB_04475
HFJOBK_13875	persistent	7-carboxy-7-deazaguanine synthase	203	203	1	710	710	710	NMFLFE_14365	DNMBOG_07040	ECPNBN_05480	KJKELG_15405	EGKHMO_08460	BCFECL_04635	HBMJCK_17400	FNPFNO_15965	CCGMOA_15825	IBDNEM_15260	MJAIMI_17275	IHNEOE_07210	IHNBPI_05725	EGIKKC_07300	PLHLAG_04990	LFECDK_11980	JHLAHM_00225	OBMJAD_05230	IOIPBJ_14870	GFCLJI_01115	IKIFDB_02165	IBFOMC_09360	ADPACF_11735	OHGKMD_14040	BCODAC_09010	PPCPPG_03855	EDEGFO_15430	LJEMAB_13285	HLBIHI_11105	JOFDCN_14925	BAHOPI_15395	EGDBNN_16275	DAAIBB_04930	PICGJF_00355	OIINBE_13875	ONOFHN_01040	FCGAEF_16790	KNKPKC_06260	KMOFAA_00625	PNLBPI_00685	EPLFMB_04480
HFJOBK_13880	persistent	7-cyano-7-deazaguanine synthase	203	203	1	671	671	671	NMFLFE_14370	DNMBOG_07045	ECPNBN_05475	KJKELG_15400	EGKHMO_08455	BCFECL_04640	HBMJCK_17405	FNPFNO_15970	CCGMOA_15820	IBDNEM_15255	MJAIMI_17270	IHNEOE_07205	IHNBPI_05720	EGIKKC_07295	PLHLAG_04985	LFECDK_11985	JHLAHM_00220	OBMJAD_05235	IOIPBJ_14875	GFCLJI_01120	IKIFDB_02170	IBFOMC_09355	ADPACF_11730	OHGKMD_14045	BCODAC_09005	PPCPPG_03860	EDEGFO_15435	LJEMAB_13280	HLBIHI_11100	JOFDCN_14930	BAHOPI_15400	EGDBNN_16280	DAAIBB_04925	PICGJF_00350	OIINBE_13870	ONOFHN_01035	FCGAEF_16795	KNKPKC_06255	KMOFAA_00620	PNLBPI_00680	EPLFMB_04485
HFJOBK_13885	persistent	hypothetical protein	203	203	1	416	416	416	NMFLFE_14375	DNMBOG_07050	ECPNBN_05470	KJKELG_15395	EGKHMO_08450	BCFECL_04645	HBMJCK_17410	FNPFNO_15975	CCGMOA_15815	IBDNEM_15250	MJAIMI_17265	IHNEOE_07200	IHNBPI_05715	EGIKKC_07290	PLHLAG_04980	LFECDK_11990	JHLAHM_00215	OBMJAD_05240	IOIPBJ_14880	GFCLJI_01125	IKIFDB_02175	IBFOMC_09350	ADPACF_11725	OHGKMD_14050	BCODAC_09000	PPCPPG_03865	EDEGFO_15440	LJEMAB_13275	HLBIHI_11095	JOFDCN_14935	BAHOPI_15405	EGDBNN_16285	DAAIBB_04920	PICGJF_00345	OIINBE_13865	ONOFHN_01030	FCGAEF_16800	KNKPKC_06250	KMOFAA_00615	PNLBPI_00675	EPLFMB_04490
HFJOBK_13890	persistent	Diphthamide synthase domain-containing protein	201	201	1	686	686	686	NMFLFE_14380	DNMBOG_07055	ECPNBN_05465	KJKELG_15390	EGKHMO_08445	BCFECL_04650	HBMJCK_17415	FNPFNO_15980	CCGMOA_15810	IBDNEM_15245	MJAIMI_17260	IHNEOE_07195	IHNBPI_05710	EGIKKC_07285	PLHLAG_04975	LFECDK_11995	JHLAHM_00210	OBMJAD_05245	IOIPBJ_14885	GFCLJI_01130	IKIFDB_02180	IBFOMC_09345	ADPACF_11720	OHGKMD_14055	BCODAC_08995	PPCPPG_03870	EDEGFO_15445	LJEMAB_13270	HLBIHI_11090	JOFDCN_14940	BAHOPI_15410	EGDBNN_16290	DAAIBB_04915	PICGJF_00340	OIINBE_13860	ONOFHN_01025	FCGAEF_16805	KNKPKC_06245	KMOFAA_00610	PNLBPI_00670	EPLFMB_04495
HFJOBK_13895	persistent	Thioredoxin peroxidase	203	203	1	461	461	461	NMFLFE_14385	DNMBOG_07060	ECPNBN_05460	KJKELG_15385	EGKHMO_08440	BCFECL_04655	HBMJCK_17420	FNPFNO_15985	CCGMOA_15805	IBDNEM_15240	MJAIMI_17255	IHNEOE_07190	IHNBPI_05705	EGIKKC_07280	PLHLAG_04970	LFECDK_12000	JHLAHM_00205	OBMJAD_05250	IOIPBJ_14890	GFCLJI_01135	IKIFDB_02185	IBFOMC_09340	ADPACF_11715	OHGKMD_14060	BCODAC_08990	PPCPPG_03875	EDEGFO_15450	LJEMAB_13265	HLBIHI_11085	JOFDCN_14945	BAHOPI_15415	EGDBNN_16295	DAAIBB_04910	PICGJF_00335	OIINBE_13855	ONOFHN_01020	FCGAEF_16810	KNKPKC_06240	KMOFAA_00605	PNLBPI_00665	EPLFMB_04500
HFJOBK_13900	persistent	SCP domain-containing protein	200	200	1	569	569	569	NMFLFE_14390	DNMBOG_07065	ECPNBN_05455	KJKELG_15380	EGKHMO_08435	BCFECL_04660	HBMJCK_17425	FNPFNO_15990	CCGMOA_15800	IBDNEM_15235	MJAIMI_17250	IHNEOE_07185	IHNBPI_05700	EGIKKC_07275	PLHLAG_04965	LFECDK_12005	JHLAHM_00200	OBMJAD_05255	IOIPBJ_14895	GFCLJI_01140	IKIFDB_02190	IBFOMC_09335	ADPACF_11710	OHGKMD_14065	BCODAC_08985	PPCPPG_03880	EDEGFO_15455	LJEMAB_13260	HLBIHI_11080	JOFDCN_14950	BAHOPI_15420	EGDBNN_16300	DAAIBB_04905	PICGJF_00330	OIINBE_13850	ONOFHN_01015	FCGAEF_16815	KNKPKC_06235	KMOFAA_00600	PNLBPI_00660	EPLFMB_04505
HFJOBK_13905	persistent	Nicotinamide/nicotinic acid mononucleotide adenylyltransferase	203	203	1	632	632	632	NMFLFE_14395	DNMBOG_07070	ECPNBN_05450	KJKELG_15375	EGKHMO_08430	BCFECL_04665	HBMJCK_17430	FNPFNO_15995	CCGMOA_15795	IBDNEM_15230	MJAIMI_17245	IHNEOE_07180	IHNBPI_05695	EGIKKC_07270	PLHLAG_04960	LFECDK_12010	JHLAHM_00195	OBMJAD_05260	IOIPBJ_14900	GFCLJI_01145	IKIFDB_02195	IBFOMC_09330	ADPACF_11705	OHGKMD_14070	BCODAC_08980	PPCPPG_03885	EDEGFO_15460	LJEMAB_13255	HLBIHI_11075	JOFDCN_14955	BAHOPI_15425	EGDBNN_16305	DAAIBB_04900	PICGJF_00325	OIINBE_13845	ONOFHN_01010	FCGAEF_16820	KNKPKC_06230	KMOFAA_00595	PNLBPI_00655	EPLFMB_04510
HFJOBK_13910	persistent	Enoyl-CoA hydratase	203	203	1	800	800	800	NMFLFE_14400	DNMBOG_07075	ECPNBN_05445	KJKELG_15370	EGKHMO_08425	BCFECL_04670	HBMJCK_17435	FNPFNO_16000	CCGMOA_15790	IBDNEM_15225	MJAIMI_17240	IHNEOE_07175	IHNBPI_05690	EGIKKC_07265	PLHLAG_04955	LFECDK_12015	JHLAHM_00190	OBMJAD_05265	IOIPBJ_14905	GFCLJI_01150	IKIFDB_02200	IBFOMC_09325	ADPACF_11700	OHGKMD_14075	BCODAC_08975	PPCPPG_03890	EDEGFO_15465	LJEMAB_13250	HLBIHI_11070	JOFDCN_14960	BAHOPI_15430	EGDBNN_16310	DAAIBB_04895	PICGJF_00320	OIINBE_13840	ONOFHN_01005	FCGAEF_16825	KNKPKC_06225	KMOFAA_00590	PNLBPI_00650	EPLFMB_04515
HFJOBK_13915	persistent	hypothetical protein	203	203	1	317	317	317	NMFLFE_14405	DNMBOG_07080	ECPNBN_05440	KJKELG_15365	EGKHMO_08420	BCFECL_04675	HBMJCK_17440	FNPFNO_16005	CCGMOA_15785	IBDNEM_15220	MJAIMI_17235	IHNEOE_07170	IHNBPI_05685	EGIKKC_07260	PLHLAG_04950	LFECDK_12020	JHLAHM_00185	OBMJAD_05270	IOIPBJ_14910	GFCLJI_01155	IKIFDB_02205	IBFOMC_09320	ADPACF_11695	OHGKMD_14080	BCODAC_08970	PPCPPG_03895	EDEGFO_15470	LJEMAB_13245	HLBIHI_11065	JOFDCN_14965	BAHOPI_15435	EGDBNN_16315	DAAIBB_04890	PICGJF_00315	OIINBE_13835	ONOFHN_01000	FCGAEF_16830	KNKPKC_06220	KMOFAA_00585	PNLBPI_00645	EPLFMB_04520
HFJOBK_13920	persistent	Bcr/CflA family efflux transporter	203	203	1	1205	1205	1205	NMFLFE_14410	DNMBOG_07090	ECPNBN_05430	KJKELG_15355	EGKHMO_08415	BCFECL_04680	HBMJCK_17450	FNPFNO_16015	CCGMOA_15775	IBDNEM_15215	MJAIMI_17225	IHNEOE_07160	IHNBPI_05675	EGIKKC_07255	PLHLAG_04945	LFECDK_12025	JHLAHM_00175	OBMJAD_05275	IOIPBJ_14915	GFCLJI_01160	IKIFDB_02210	IBFOMC_09315	ADPACF_11690	OHGKMD_14090	BCODAC_08965	PPCPPG_03900	EDEGFO_15475	LJEMAB_13235	HLBIHI_11055	JOFDCN_14975	BAHOPI_15445	EGDBNN_16325	DAAIBB_04880	PICGJF_00305	OIINBE_13830	ONOFHN_00995	FCGAEF_16835	KNKPKC_06215	KMOFAA_00580	PNLBPI_00640	EPLFMB_04525
HFJOBK_13925	persistent	Phosphoribosylformylglycinamidine synthase	203	203	1	3833	3833	3833	NMFLFE_14415	DNMBOG_07095	ECPNBN_05425	KJKELG_15350	EGKHMO_08410	BCFECL_04685	HBMJCK_17455	FNPFNO_16020	CCGMOA_15770	IBDNEM_15210	MJAIMI_17220	IHNEOE_07155	IHNBPI_05670	EGIKKC_07250	PLHLAG_04940	LFECDK_12030	JHLAHM_00170	OBMJAD_05280	IOIPBJ_14920	GFCLJI_01165	IKIFDB_02215	IBFOMC_09310	ADPACF_11685	OHGKMD_14095	BCODAC_08960	PPCPPG_03905	EDEGFO_15480	LJEMAB_13230	HLBIHI_11050	JOFDCN_14980	BAHOPI_15450	EGDBNN_16330	DAAIBB_04875	PICGJF_00300	OIINBE_13825	ONOFHN_00990	FCGAEF_16840	KNKPKC_06210	KMOFAA_00575	PNLBPI_00635	EPLFMB_04530
HFJOBK_13930	persistent	Deoxyguanosinetriphosphate triphosphohydrolase (DGTPase) (DGTP triphosphohydrolase)	203	204	1	419	1340	1332.96	NMFLFE_14420	DNMBOG_07100	ECPNBN_05420	KJKELG_15345	EGKHMO_08405	BCFECL_04690	HBMJCK_17460	FNPFNO_16025	CCGMOA_15765	IBDNEM_15205	MJAIMI_17215	IHNEOE_07150	IHNBPI_05665	EGIKKC_07245	PLHLAG_04935	LFECDK_12035	JHLAHM_00165	OBMJAD_05285	IOIPBJ_14925	GFCLJI_01170	IKIFDB_02220	IBFOMC_09305	ADPACF_11680	OHGKMD_14100	BCODAC_08955	PPCPPG_03910	EDEGFO_15485	LJEMAB_13225	HLBIHI_11045	JOFDCN_14985	BAHOPI_15455	EGDBNN_16335	DAAIBB_04870	PICGJF_00295	OIINBE_13820	ONOFHN_00985	FCGAEF_16845	KNKPKC_06205	KMOFAA_00570	PNLBPI_00630	EPLFMB_04535
HFJOBK_13935	persistent	Holliday junction branch migration complex subunit RuvA	203	203	1	599	599	599	NMFLFE_14425	DNMBOG_07105	ECPNBN_05415	KJKELG_15340	EGKHMO_08400	BCFECL_04695	HBMJCK_17465	FNPFNO_16030	CCGMOA_15760	IBDNEM_15200	MJAIMI_17210	IHNEOE_07145	IHNBPI_05660	EGIKKC_07240	PLHLAG_04930	LFECDK_12040	JHLAHM_00160	OBMJAD_05290	IOIPBJ_14930	GFCLJI_01175	IKIFDB_02225	IBFOMC_09300	ADPACF_11675	OHGKMD_14105	BCODAC_08950	PPCPPG_03915	EDEGFO_15490	LJEMAB_13220	HLBIHI_11040	JOFDCN_14990	BAHOPI_15460	EGDBNN_16340	DAAIBB_04865	PICGJF_00290	OIINBE_13815	ONOFHN_00980	FCGAEF_16850	KNKPKC_06200	KMOFAA_00565	PNLBPI_00625	EPLFMB_04540
HFJOBK_13940	persistent	Holliday junction branch migration complex subunit RuvB	203	203	1	1004	1004	1004	NMFLFE_14430	DNMBOG_07110	ECPNBN_05410	KJKELG_15335	EGKHMO_08395	BCFECL_04700	HBMJCK_17470	FNPFNO_16035	CCGMOA_15755	IBDNEM_15195	MJAIMI_17205	IHNEOE_07140	IHNBPI_05655	EGIKKC_07235	PLHLAG_04925	LFECDK_12045	JHLAHM_00155	OBMJAD_05295	IOIPBJ_14935	GFCLJI_01180	IKIFDB_02230	IBFOMC_09295	ADPACF_11670	OHGKMD_14110	BCODAC_08945	PPCPPG_03920	EDEGFO_15495	LJEMAB_13215	HLBIHI_11035	JOFDCN_14995	BAHOPI_15465	EGDBNN_16345	DAAIBB_04860	PICGJF_00285	OIINBE_13810	ONOFHN_00975	FCGAEF_16855	KNKPKC_06195	KMOFAA_00560	PNLBPI_00620	EPLFMB_04545
HFJOBK_13945	persistent	Amidohydrolase	203	203	1	1334	1334	1334	NMFLFE_14435	DNMBOG_07115	ECPNBN_05405	KJKELG_15330	EGKHMO_08390	BCFECL_04705	HBMJCK_17475	FNPFNO_16040	CCGMOA_15750	IBDNEM_15190	MJAIMI_17200	IHNEOE_07135	IHNBPI_05650	EGIKKC_07230	PLHLAG_04920	LFECDK_12050	JHLAHM_00150	OBMJAD_17185	IOIPBJ_14940	GFCLJI_01185	IKIFDB_02235	IBFOMC_09290	ADPACF_11665	OHGKMD_14115	BCODAC_08940	PPCPPG_03925	EDEGFO_15500	LJEMAB_13210	HLBIHI_11030	JOFDCN_15000	BAHOPI_15470	EGDBNN_16350	DAAIBB_04855	PICGJF_00280	OIINBE_13805	ONOFHN_00970	FCGAEF_16860	KNKPKC_06190	KMOFAA_00555	PNLBPI_00615	EPLFMB_04550
HFJOBK_13950	persistent	Acyl-CoA thioester hydrolase	203	203	1	407	407	407	NMFLFE_14440	DNMBOG_07120	ECPNBN_05400	KJKELG_15325	EGKHMO_08385	BCFECL_04710	HBMJCK_17480	FNPFNO_16045	CCGMOA_15745	IBDNEM_15185	MJAIMI_17195	IHNEOE_07130	IHNBPI_05645	EGIKKC_07225	PLHLAG_04915	LFECDK_12055	JHLAHM_00145	OBMJAD_17190	IOIPBJ_14945	GFCLJI_01190	IKIFDB_02240	IBFOMC_09285	ADPACF_11660	OHGKMD_14120	BCODAC_08935	PPCPPG_03930	EDEGFO_15505	LJEMAB_13205	HLBIHI_11025	JOFDCN_15005	BAHOPI_15475	EGDBNN_16355	DAAIBB_04850	PICGJF_00275	OIINBE_13800	ONOFHN_00965	FCGAEF_16865	KNKPKC_06185	KMOFAA_00550	PNLBPI_00610	EPLFMB_04555
HFJOBK_13955	persistent	Tol-Pal system protein TolQ	203	203	1	698	698	698	NMFLFE_14445	DNMBOG_07125	ECPNBN_05395	KJKELG_15320	EGKHMO_08380	BCFECL_04715	HBMJCK_17485	FNPFNO_16050	CCGMOA_15740	IBDNEM_15180	MJAIMI_17190	IHNEOE_07125	IHNBPI_05640	EGIKKC_07220	PLHLAG_04910	LFECDK_12060	JHLAHM_00140	OBMJAD_17195	IOIPBJ_14950	GFCLJI_01195	IKIFDB_02245	IBFOMC_09280	ADPACF_11655	OHGKMD_14125	BCODAC_08930	PPCPPG_03935	EDEGFO_15510	LJEMAB_13200	HLBIHI_11020	JOFDCN_15010	BAHOPI_15480	EGDBNN_16360	DAAIBB_04845	PICGJF_00270	OIINBE_13795	ONOFHN_00960	FCGAEF_16870	KNKPKC_06180	KMOFAA_00545	PNLBPI_00605	EPLFMB_04560
HFJOBK_13960	persistent	Tol-Pal system protein TolR	203	203	1	452	452	452	NMFLFE_14450	DNMBOG_07130	ECPNBN_05390	KJKELG_15315	EGKHMO_08375	BCFECL_04720	HBMJCK_17490	FNPFNO_16055	CCGMOA_15735	IBDNEM_15175	MJAIMI_17185	IHNEOE_07120	IHNBPI_05635	EGIKKC_07215	PLHLAG_04905	LFECDK_12065	JHLAHM_00135	OBMJAD_17200	IOIPBJ_14955	GFCLJI_01200	IKIFDB_02250	IBFOMC_09275	ADPACF_11650	OHGKMD_14130	BCODAC_08925	PPCPPG_03940	EDEGFO_15515	LJEMAB_13195	HLBIHI_11015	JOFDCN_15015	BAHOPI_15485	EGDBNN_16365	DAAIBB_04840	PICGJF_00265	OIINBE_13790	ONOFHN_00955	FCGAEF_16875	KNKPKC_06175	KMOFAA_00540	PNLBPI_00600	EPLFMB_04565
HFJOBK_13970	persistent	Tol-Pal system protein TolB	203	203	1	1280	1280	1280	NMFLFE_14460	DNMBOG_07140	ECPNBN_05380	KJKELG_15305	EGKHMO_08365	BCFECL_04730	HBMJCK_17500	FNPFNO_16065	CCGMOA_15725	IBDNEM_15165	MJAIMI_17175	IHNEOE_07110	IHNBPI_05625	EGIKKC_07205	PLHLAG_04895	LFECDK_12075	JHLAHM_00125	OBMJAD_17210	IOIPBJ_14965	GFCLJI_01210	IKIFDB_02260	IBFOMC_09265	ADPACF_11640	OHGKMD_14140	BCODAC_08915	PPCPPG_03950	EDEGFO_15525	LJEMAB_13185	HLBIHI_11005	JOFDCN_15025	BAHOPI_15495	EGDBNN_16375	DAAIBB_04835	PICGJF_00255	OIINBE_13780	ONOFHN_00945	FCGAEF_16885	KNKPKC_06165	KMOFAA_00530	PNLBPI_00590	EPLFMB_04570
HFJOBK_13975	persistent	Peptidoglycan-associated lipoprotein	203	203	1	563	563	563	NMFLFE_14465	DNMBOG_07145	ECPNBN_05375	KJKELG_15300	EGKHMO_08360	BCFECL_04735	HBMJCK_17505	FNPFNO_16070	CCGMOA_15720	IBDNEM_15160	MJAIMI_17170	IHNEOE_07105	IHNBPI_05620	EGIKKC_07200	PLHLAG_04890	LFECDK_12080	JHLAHM_00120	OBMJAD_17215	IOIPBJ_14970	GFCLJI_01215	IKIFDB_02265	IBFOMC_09260	ADPACF_11635	OHGKMD_14145	BCODAC_08910	PPCPPG_03955	EDEGFO_15530	LJEMAB_13180	HLBIHI_11000	JOFDCN_15030	BAHOPI_15500	EGDBNN_16380	DAAIBB_04830	PICGJF_00250	OIINBE_13775	ONOFHN_00940	FCGAEF_16890	KNKPKC_06160	KMOFAA_00525	PNLBPI_00585	EPLFMB_04575
HFJOBK_13980	persistent	hypothetical protein	203	203	1	188	188	188	NMFLFE_14470	DNMBOG_07150	ECPNBN_05370	KJKELG_15295	EGKHMO_08355	BCFECL_04740	HBMJCK_17510	FNPFNO_16075	CCGMOA_15715	IBDNEM_15155	MJAIMI_17165	IHNEOE_07100	IHNBPI_05615	EGIKKC_07195	PLHLAG_04885	LFECDK_12085	JHLAHM_00115	OBMJAD_17220	IOIPBJ_14975	GFCLJI_01220	IKIFDB_02270	IBFOMC_09255	ADPACF_11630	OHGKMD_14150	BCODAC_08905	PPCPPG_03960	EDEGFO_15535	LJEMAB_13175	HLBIHI_10995	JOFDCN_15035	BAHOPI_15505	EGDBNN_16385	DAAIBB_04825	PICGJF_00245	OIINBE_13770	ONOFHN_00935	FCGAEF_16895	KNKPKC_06155	KMOFAA_00520	PNLBPI_00580	EPLFMB_04580
HFJOBK_13985	persistent	Fructose-1,6-bisphosphatase class 1	203	203	1	971	971	971	NMFLFE_14475	DNMBOG_07155	ECPNBN_05365	KJKELG_15290	EGKHMO_08350	BCFECL_04745	HBMJCK_17515	FNPFNO_16080	CCGMOA_15710	IBDNEM_15150	MJAIMI_17160	IHNEOE_07095	IHNBPI_05610	EGIKKC_07190	PLHLAG_04880	LFECDK_12090	JHLAHM_00110	OBMJAD_17225	IOIPBJ_14980	GFCLJI_01225	IKIFDB_02275	IBFOMC_09250	ADPACF_11625	OHGKMD_14155	BCODAC_08900	PPCPPG_03965	EDEGFO_15540	LJEMAB_13170	HLBIHI_10990	JOFDCN_15040	BAHOPI_15510	EGDBNN_16390	DAAIBB_04820	PICGJF_00240	OIINBE_13765	ONOFHN_00930	FCGAEF_16900	KNKPKC_06150	KMOFAA_00515	PNLBPI_00575	EPLFMB_04585
HFJOBK_13990	persistent	RNA methyltransferase	203	203	1	755	776	775.9	NMFLFE_14480	DNMBOG_07160	ECPNBN_05360	KJKELG_15285	EGKHMO_08345	BCFECL_04750	HBMJCK_17520	FNPFNO_16085	CCGMOA_15705	IBDNEM_15145	MJAIMI_17155	IHNEOE_07090	IHNBPI_05605	EGIKKC_07185	PLHLAG_04875	LFECDK_12095	JHLAHM_00105	OBMJAD_17230	IOIPBJ_14985	GFCLJI_01230	IKIFDB_02280	IBFOMC_09245	ADPACF_11620	OHGKMD_14160	BCODAC_08895	PPCPPG_03970	EDEGFO_15545	LJEMAB_13165	HLBIHI_10985	JOFDCN_15045	BAHOPI_15515	EGDBNN_16395	DAAIBB_04815	PICGJF_00235	OIINBE_13760	ONOFHN_00925	FCGAEF_16905	KNKPKC_06145	KMOFAA_00510	PNLBPI_00570	EPLFMB_04590
HFJOBK_13995	persistent	RNA polymerase sigma factor	203	203	1	614	635	614.72	NMFLFE_14485	DNMBOG_07165	ECPNBN_05355	KJKELG_15280	EGKHMO_08340	BCFECL_04755	HBMJCK_17525	FNPFNO_16090	CCGMOA_15700	IBDNEM_15140	MJAIMI_17150	IHNEOE_07085	IHNBPI_05600	EGIKKC_07180	PLHLAG_04870	LFECDK_12100	JHLAHM_00100	OBMJAD_17235	IOIPBJ_14990	GFCLJI_01235	IKIFDB_02285	IBFOMC_09240	ADPACF_11615	OHGKMD_14165	BCODAC_08890	PPCPPG_03975	EDEGFO_15550	LJEMAB_13160	HLBIHI_10980	JOFDCN_15050	BAHOPI_15520	EGDBNN_16400	DAAIBB_04810	PICGJF_00230	OIINBE_13755	ONOFHN_00920	FCGAEF_16910	KNKPKC_06140	KMOFAA_00505	PNLBPI_00565	EPLFMB_04595
HFJOBK_14000	persistent	DUF3379 domain-containing protein	203	203	1	320	320	320	NMFLFE_14490	DNMBOG_07170	ECPNBN_05350	KJKELG_15275	EGKHMO_08335	BCFECL_04760	HBMJCK_17530	FNPFNO_16095	CCGMOA_15695	IBDNEM_15135	MJAIMI_17145	IHNEOE_07080	IHNBPI_05595	EGIKKC_07175	PLHLAG_04865	LFECDK_12105	JHLAHM_00095	OBMJAD_17240	IOIPBJ_14995	GFCLJI_01240	IKIFDB_02290	IBFOMC_09235	ADPACF_11610	OHGKMD_14170	BCODAC_08885	PPCPPG_03980	EDEGFO_15555	LJEMAB_13155	HLBIHI_10975	JOFDCN_15055	BAHOPI_15525	EGDBNN_16405	DAAIBB_04805	PICGJF_00225	OIINBE_13750	ONOFHN_00915	FCGAEF_16915	KNKPKC_06135	KMOFAA_00500	PNLBPI_00560	EPLFMB_04600
HFJOBK_14005	persistent	hypothetical protein	202	202	1	389	389	389	NMFLFE_14495	DNMBOG_07175	ECPNBN_05345	KJKELG_15270	EGKHMO_08330	BCFECL_04765	HBMJCK_17535	FNPFNO_16100	CCGMOA_15690	IBDNEM_15130	MJAIMI_17140	IHNEOE_07075	IHNBPI_05590	EGIKKC_07170	PLHLAG_04860	LFECDK_12110	JHLAHM_00090	OBMJAD_17245	IOIPBJ_15000	GFCLJI_01245	IKIFDB_02295	IBFOMC_09230	ADPACF_11605	OHGKMD_14175	BCODAC_08880	PPCPPG_03985	EDEGFO_15560	LJEMAB_13150	HLBIHI_10970	JOFDCN_15060	BAHOPI_15530	EGDBNN_16410	DAAIBB_04800	PICGJF_00220	OIINBE_13745	ONOFHN_00910	FCGAEF_16920	KNKPKC_06130	KMOFAA_00495	PNLBPI_00555	EPLFMB_04605
HFJOBK_14035	persistent	Rhombotarget A	202	204	1.01	332	1853	1824.43	NMFLFE_14505	DNMBOG_12070	ECPNBN_12480	KJKELG_10360	EGKHMO_12685	BCFECL_11640	HBMJCK_01510	FNPFNO_11595	CCGMOA_15450	IBDNEM_09290	MJAIMI_10855	IHNEOE_13745	IHNBPI_13235	EGIKKC_07795	PLHLAG_04850	LFECDK_12120	JHLAHM_00080	OBMJAD_14215	IOIPBJ_15010	GFCLJI_01255	IKIFDB_02305	IBFOMC_09220	ADPACF_11595	OHGKMD_06700	BCODAC_19375	PPCPPG_03995	EDEGFO_15590	LJEMAB_13115	HLBIHI_10960	JOFDCN_15070	BAHOPI_15550	EGDBNN_16430	DAAIBB_19865	PICGJF_19325	OIINBE_13735	ONOFHN_00900	FCGAEF_16930	KNKPKC_06105 "KNKPKC_06120"	KMOFAA_14060	PNLBPI_14620	EPLFMB_04615
HFJOBK_14040	persistent	Chromosomal replication initiator protein DnaA domain-containing protein	203	203	1	698	698	698	NMFLFE_14510	DNMBOG_12065	ECPNBN_12485	KJKELG_10355	EGKHMO_12690	BCFECL_11635	HBMJCK_01505	FNPFNO_11600	CCGMOA_15455	IBDNEM_09295	MJAIMI_10850	IHNEOE_13750	IHNBPI_13240	EGIKKC_07800	PLHLAG_04845	LFECDK_12125	JHLAHM_00075	OBMJAD_14220	IOIPBJ_15015	GFCLJI_01260	IKIFDB_02310	IBFOMC_09215	ADPACF_11590	OHGKMD_06695	BCODAC_14070	PPCPPG_04000	EDEGFO_15595	LJEMAB_13110	HLBIHI_10955	JOFDCN_15075	BAHOPI_15555	EGDBNN_16435	DAAIBB_19870	PICGJF_19330	OIINBE_13730	ONOFHN_00895	FCGAEF_16935	KNKPKC_06100	KMOFAA_14055	PNLBPI_14625	EPLFMB_04620
HFJOBK_14045	persistent	AI-2E family transporter	203	203	1	1193	1193	1193	NMFLFE_14515	DNMBOG_12060	ECPNBN_12490	KJKELG_10350	EGKHMO_12695	BCFECL_11630	HBMJCK_01500	FNPFNO_11605	CCGMOA_15460	IBDNEM_09300	MJAIMI_10845	IHNEOE_13755	IHNBPI_13245	EGIKKC_07805	PLHLAG_04840	LFECDK_12130	JHLAHM_00070	OBMJAD_14225	IOIPBJ_15020	GFCLJI_01265	IKIFDB_02315	IBFOMC_09210	ADPACF_11585	OHGKMD_06690	BCODAC_14075	PPCPPG_04005	EDEGFO_15600	LJEMAB_13105	HLBIHI_10950	JOFDCN_15080	BAHOPI_15560	EGDBNN_16440	DAAIBB_19875	PICGJF_19335	OIINBE_13725	ONOFHN_00890	FCGAEF_16940	KNKPKC_06095	KMOFAA_14050	PNLBPI_14630	EPLFMB_04625
HFJOBK_14050	persistent	Phosphoribosylformylglycinamidine cyclo-ligase	203	203	1	1070	1070	1070	NMFLFE_14520	DNMBOG_12055	ECPNBN_12495	KJKELG_10345	EGKHMO_12700	BCFECL_11625	HBMJCK_01495	FNPFNO_11610	CCGMOA_15465	IBDNEM_09305	MJAIMI_10840	IHNEOE_13760	IHNBPI_13250	EGIKKC_07810	PLHLAG_04835	LFECDK_12135	JHLAHM_00065	OBMJAD_14230	IOIPBJ_15025	GFCLJI_01270	IKIFDB_02320	IBFOMC_09205	ADPACF_11580	OHGKMD_06685	BCODAC_14080	PPCPPG_04010	EDEGFO_15605	LJEMAB_13100	HLBIHI_10945	JOFDCN_15085	BAHOPI_15565	EGDBNN_16445	DAAIBB_19880	PICGJF_19340	OIINBE_13720	ONOFHN_00885	FCGAEF_16945	KNKPKC_06090	KMOFAA_14045	PNLBPI_14635	EPLFMB_04630
HFJOBK_14055	persistent	Phosphoribosylglycinamide formyltransferase	203	203	1	629	629	629	NMFLFE_14525	DNMBOG_12050	ECPNBN_12500	KJKELG_10340	EGKHMO_12705	BCFECL_11620	HBMJCK_01490	FNPFNO_11615	CCGMOA_15470	IBDNEM_09310	MJAIMI_10835	IHNEOE_13765	IHNBPI_13255	EGIKKC_07815	PLHLAG_04830	LFECDK_12140	JHLAHM_00060	OBMJAD_14235	IOIPBJ_15030	GFCLJI_01275	IKIFDB_02325	IBFOMC_09200	ADPACF_11575	OHGKMD_06680	BCODAC_14085	PPCPPG_04015	EDEGFO_15610	LJEMAB_13095	HLBIHI_10940	JOFDCN_15090	BAHOPI_15570	EGDBNN_16450	DAAIBB_19885	PICGJF_19345	OIINBE_13715	ONOFHN_00880	FCGAEF_16950	KNKPKC_06085	KMOFAA_14040	PNLBPI_14640	EPLFMB_04635
HFJOBK_14060	persistent	AB hydrolase-1 domain-containing protein	203	203	1	809	809	809	NMFLFE_14530	DNMBOG_12045	ECPNBN_12505	KJKELG_10335	EGKHMO_12710	BCFECL_11615	HBMJCK_01485	FNPFNO_11620	CCGMOA_15475	IBDNEM_09315	MJAIMI_10830	IHNEOE_13770	IHNBPI_13260	EGIKKC_07820	PLHLAG_04825	LFECDK_12145	JHLAHM_00055	OBMJAD_14240	IOIPBJ_15035	GFCLJI_01280	IKIFDB_02330	IBFOMC_09195	ADPACF_11570	OHGKMD_06675	BCODAC_14090	PPCPPG_04020	EDEGFO_15615	LJEMAB_13090	HLBIHI_10935	JOFDCN_15095	BAHOPI_15575	EGDBNN_16455	DAAIBB_19890	PICGJF_19350	OIINBE_13710	ONOFHN_00875	FCGAEF_16955	KNKPKC_06080	KMOFAA_14035	PNLBPI_14645	EPLFMB_04640
HFJOBK_14065	persistent	S49 family peptidase	203	203	1	836	1097	1095.71	NMFLFE_14535	DNMBOG_12040	ECPNBN_12510	KJKELG_10330	EGKHMO_12715	BCFECL_11610	HBMJCK_01480	FNPFNO_11625	CCGMOA_15480	IBDNEM_09320	MJAIMI_10825	IHNEOE_13775	IHNBPI_13265	EGIKKC_07825	PLHLAG_04820	LFECDK_12150	JHLAHM_00050	OBMJAD_14245	IOIPBJ_15040	GFCLJI_01285	IKIFDB_02335	IBFOMC_09190	ADPACF_11565	OHGKMD_06670	BCODAC_14095	PPCPPG_04025	EDEGFO_15620	LJEMAB_13085	HLBIHI_10930	JOFDCN_15100	BAHOPI_15580	EGDBNN_16460	DAAIBB_19895	PICGJF_19355	OIINBE_13705	ONOFHN_00870	FCGAEF_16960	KNKPKC_06075	KMOFAA_14030	PNLBPI_14650	EPLFMB_04645
HFJOBK_14070	persistent	lysophospholipid acyltransferase family protein	203	203	1	959	983	981.11	NMFLFE_14540	DNMBOG_12035	ECPNBN_12515	KJKELG_10325	EGKHMO_12720	BCFECL_11605	HBMJCK_01475	FNPFNO_11630	CCGMOA_15485	IBDNEM_09325	MJAIMI_10820	IHNEOE_13780	IHNBPI_13270	EGIKKC_07830	PLHLAG_04815	LFECDK_12155	JHLAHM_00045	OBMJAD_14250	IOIPBJ_15045	GFCLJI_01290	IKIFDB_02340	IBFOMC_09185	ADPACF_11560	OHGKMD_06665	BCODAC_14100	PPCPPG_04030	EDEGFO_15625	LJEMAB_13080	HLBIHI_10925	JOFDCN_15105	BAHOPI_15585	EGDBNN_16465	DAAIBB_19900	PICGJF_19360	OIINBE_13700	ONOFHN_00865	FCGAEF_16965	KNKPKC_06070	KMOFAA_14025	PNLBPI_14655	EPLFMB_04650
HFJOBK_14075	persistent	Metallo-beta-lactamase domain-containing protein	203	206	1.01	332	2432	2394.81	NMFLFE_14545	DNMBOG_12030	ECPNBN_12520	KJKELG_10320	EGKHMO_12725	BCFECL_11600	HBMJCK_01470	FNPFNO_11635	CCGMOA_15490	IBDNEM_09330	MJAIMI_10815	IHNEOE_13785	IHNBPI_13275	EGIKKC_07835	PLHLAG_04810	LFECDK_12160	JHLAHM_00040	OBMJAD_14255	IOIPBJ_15050	GFCLJI_01295	IKIFDB_02345	IBFOMC_09180	ADPACF_11555	OHGKMD_06660	BCODAC_14105	PPCPPG_04035	EDEGFO_15630	LJEMAB_13075	HLBIHI_10920	JOFDCN_15110	BAHOPI_15590	EGDBNN_16470	DAAIBB_19905	PICGJF_19365	OIINBE_13695	ONOFHN_00860	FCGAEF_16970	KNKPKC_06065	KMOFAA_14020	PNLBPI_14660	EPLFMB_04655
HFJOBK_14080	persistent	Lipoprotein-releasing system ATP-binding protein LolD	203	203	1	686	686	686	NMFLFE_14550	DNMBOG_12025	ECPNBN_12525	KJKELG_10315	EGKHMO_12730	BCFECL_11595	HBMJCK_01465	FNPFNO_11640	CCGMOA_15495	IBDNEM_09335	MJAIMI_10810	IHNEOE_13790	IHNBPI_13280	EGIKKC_07840	PLHLAG_04805	LFECDK_12165	JHLAHM_00035	OBMJAD_14260	IOIPBJ_15055	GFCLJI_01300	IKIFDB_02350	IBFOMC_09175	ADPACF_11550	OHGKMD_06655	BCODAC_14110	PPCPPG_04040	EDEGFO_15635	LJEMAB_13070	HLBIHI_10915	JOFDCN_15115	BAHOPI_15595	EGDBNN_16475	DAAIBB_19910	PICGJF_19370	OIINBE_13690	ONOFHN_00855	FCGAEF_16975	KNKPKC_06060	KMOFAA_14015	PNLBPI_14665	EPLFMB_04660
HFJOBK_14085	persistent	Protein LolC	203	203	1	1256	1280	1279.65	NMFLFE_14555	DNMBOG_12020	ECPNBN_12530	KJKELG_10310	EGKHMO_12735	BCFECL_11590	HBMJCK_01460	FNPFNO_11645	CCGMOA_15500	IBDNEM_09340	MJAIMI_10805	IHNEOE_13795	IHNBPI_13285	EGIKKC_07845	PLHLAG_04800	LFECDK_12170	JHLAHM_00030	OBMJAD_14265	IOIPBJ_15060	GFCLJI_01305	IKIFDB_02355	IBFOMC_09170	ADPACF_11545	OHGKMD_06650	BCODAC_14115	PPCPPG_04045	EDEGFO_15640	LJEMAB_13065	HLBIHI_10910	JOFDCN_15120	BAHOPI_15600	EGDBNN_16480	DAAIBB_19915	PICGJF_19375	OIINBE_13685	ONOFHN_00850	FCGAEF_16980	KNKPKC_06055	KMOFAA_14010	PNLBPI_14670	EPLFMB_04665
HFJOBK_14115	persistent	UPF0178 protein ACIAD2644	203	203	1	467	467	467	NMFLFE_14565	DNMBOG_12010	ECPNBN_12540	KJKELG_10300	EGKHMO_12745	BCFECL_11580	HBMJCK_01450	FNPFNO_11655	CCGMOA_15510	IBDNEM_09350	MJAIMI_10795	IHNEOE_13805	IHNBPI_13295	EGIKKC_07855	PLHLAG_04790	LFECDK_12180	JHLAHM_00020	OBMJAD_14275	IOIPBJ_15070	GFCLJI_01315	IKIFDB_02365	IBFOMC_09160	ADPACF_11535	OHGKMD_06640	BCODAC_14125	PPCPPG_04055	EDEGFO_15650	LJEMAB_13055	HLBIHI_10900	JOFDCN_15130	BAHOPI_15635	EGDBNN_16505	DAAIBB_08460	PICGJF_14150	OIINBE_13675	ONOFHN_00840	FCGAEF_16990	KNKPKC_06045	KMOFAA_14000	PNLBPI_14680	EPLFMB_04675
HFJOBK_14120	persistent	DUF2262 domain-containing protein	201	201	1	941	941	941	NMFLFE_14570	DNMBOG_12005	ECPNBN_12545	KJKELG_10295	EGKHMO_12750	BCFECL_11575	HBMJCK_01445	FNPFNO_11660	CCGMOA_15515	IBDNEM_09355	MJAIMI_10790	IHNEOE_13810	IHNBPI_13300	EGIKKC_07860	PLHLAG_04785	LFECDK_12185	JHLAHM_00015	OBMJAD_14280	IOIPBJ_15075	GFCLJI_01320	IKIFDB_02370	IBFOMC_09155	ADPACF_11530	OHGKMD_06635		PPCPPG_04060	EDEGFO_15655	LJEMAB_13050	HLBIHI_10895	JOFDCN_15135	BAHOPI_15640	EGDBNN_16510	DAAIBB_08465	PICGJF_14155	OIINBE_13670	ONOFHN_00835	FCGAEF_16995	KNKPKC_06040	KMOFAA_13995	PNLBPI_14685	EPLFMB_04680
HFJOBK_14125	persistent	hypothetical protein	203	203	1	146	146	146	NMFLFE_14575	DNMBOG_12000	ECPNBN_12550	KJKELG_10290	EGKHMO_12755	BCFECL_11570	HBMJCK_01440	FNPFNO_11665	CCGMOA_15520	IBDNEM_09360	MJAIMI_10785	IHNEOE_13815	IHNBPI_13305	EGIKKC_07865	PLHLAG_04780	LFECDK_12190	JHLAHM_00010	OBMJAD_14285	IOIPBJ_15080	GFCLJI_01325	IKIFDB_02375	IBFOMC_09150	ADPACF_11525	OHGKMD_06630	BCODAC_20020	PPCPPG_04065	EDEGFO_15660	LJEMAB_13045	HLBIHI_10890	JOFDCN_15140	BAHOPI_15645	EGDBNN_16515	DAAIBB_08470	PICGJF_14160	OIINBE_13665	ONOFHN_00830	FCGAEF_17000	KNKPKC_06035	KMOFAA_13990	PNLBPI_14690	EPLFMB_04685
HFJOBK_14130	persistent	Phosphoserine aminotransferase	203	203	1	1079	1079	1079	NMFLFE_14580	DNMBOG_11995	ECPNBN_12555	KJKELG_10285	EGKHMO_12760	BCFECL_11565	HBMJCK_01435	FNPFNO_11670	CCGMOA_15525	IBDNEM_09365	MJAIMI_10780	IHNEOE_13820	IHNBPI_13310	EGIKKC_07870	PLHLAG_04775	LFECDK_12195	JHLAHM_00005	OBMJAD_14290	IOIPBJ_15085	GFCLJI_01330	IKIFDB_02380	IBFOMC_09145	ADPACF_11520	OHGKMD_06625	BCODAC_20015	PPCPPG_04070	EDEGFO_15665	LJEMAB_13040	HLBIHI_10885	JOFDCN_15145	BAHOPI_15650	EGDBNN_16520	DAAIBB_08475	PICGJF_14165	OIINBE_13660	ONOFHN_00825	FCGAEF_17005	KNKPKC_06030	KMOFAA_13985	PNLBPI_14695	EPLFMB_04690
HFJOBK_14135	persistent	Outer membrane protein	203	203	1	1487	1487	1487	NMFLFE_14585	DNMBOG_11990	ECPNBN_12560	KJKELG_10280	EGKHMO_12765	BCFECL_11560	HBMJCK_01430	FNPFNO_11675	CCGMOA_15530	IBDNEM_09370	MJAIMI_10775	IHNEOE_13825	IHNBPI_13315	EGIKKC_07875	PLHLAG_04770	LFECDK_12200	JHLAHM_19055	OBMJAD_16190	IOIPBJ_15090	GFCLJI_01335	IKIFDB_02385	IBFOMC_09140	ADPACF_11515	OHGKMD_06620	BCODAC_18455	PPCPPG_04075	EDEGFO_15670	LJEMAB_13035	HLBIHI_10880	JOFDCN_15150	BAHOPI_15655	EGDBNN_16525	DAAIBB_08480	PICGJF_14170	OIINBE_13655	ONOFHN_00820	FCGAEF_17010	KNKPKC_06025	KMOFAA_13980	PNLBPI_14700	EPLFMB_04695
HFJOBK_14140	persistent	hypothetical protein	203	203	1	1121	1121	1121	NMFLFE_14590	DNMBOG_11985	ECPNBN_12565	KJKELG_10275	EGKHMO_12770	BCFECL_11555	HBMJCK_01425	FNPFNO_11680	CCGMOA_15535	IBDNEM_09375	MJAIMI_10770	IHNEOE_13830	IHNBPI_13320	EGIKKC_07880	PLHLAG_04765	LFECDK_12205	JHLAHM_19050	OBMJAD_16195	IOIPBJ_15095	GFCLJI_01340	IKIFDB_02390	IBFOMC_09135	ADPACF_11510	OHGKMD_06615	BCODAC_18450	PPCPPG_04080	EDEGFO_15675	LJEMAB_13030	HLBIHI_10875	JOFDCN_15155	BAHOPI_15660	EGDBNN_16530	DAAIBB_08485	PICGJF_14175	OIINBE_13650	ONOFHN_00815	FCGAEF_17015	KNKPKC_06020	KMOFAA_13975	PNLBPI_14705	EPLFMB_04700
HFJOBK_14145	persistent	ABC-2 type transporter transmembrane domain-containing protein	203	204	1	494	1070	1064.97	NMFLFE_14595	DNMBOG_11980	ECPNBN_12570	KJKELG_10270	EGKHMO_12775	BCFECL_11550	HBMJCK_01420	FNPFNO_11685	CCGMOA_15540	IBDNEM_09380	MJAIMI_10765	IHNEOE_13835	IHNBPI_13325	EGIKKC_07885	PLHLAG_04760	LFECDK_12210	JHLAHM_19045	OBMJAD_16200	IOIPBJ_15100	GFCLJI_01345	IKIFDB_02395	IBFOMC_09130	ADPACF_11505	OHGKMD_06610	BCODAC_18445	PPCPPG_04085	EDEGFO_15680	LJEMAB_13025	HLBIHI_10870	JOFDCN_15160	BAHOPI_15665	EGDBNN_16535	DAAIBB_08490	PICGJF_14180	OIINBE_13645	ONOFHN_00810	FCGAEF_17020	KNKPKC_06015	KMOFAA_13970	PNLBPI_14710	EPLFMB_04705
HFJOBK_14150	persistent	ABC-2 type transporter transmembrane domain-containing protein	203	203	1	1091	1091	1091	NMFLFE_14600	DNMBOG_11975	ECPNBN_12575	KJKELG_10265	EGKHMO_12780	BCFECL_11545	HBMJCK_01415	FNPFNO_11690	CCGMOA_15545	IBDNEM_09385	MJAIMI_10760	IHNEOE_13840	IHNBPI_13330	EGIKKC_07890	PLHLAG_04755	LFECDK_12215	JHLAHM_19040	OBMJAD_16205	IOIPBJ_15105	GFCLJI_01350	IKIFDB_02400	IBFOMC_09125	ADPACF_11500	OHGKMD_06605	BCODAC_18440	PPCPPG_04090	EDEGFO_15685	LJEMAB_13020	HLBIHI_10865	JOFDCN_15165	BAHOPI_15670	EGDBNN_16540	DAAIBB_08495	PICGJF_14185	OIINBE_13640	ONOFHN_00805	FCGAEF_17025	KNKPKC_06010	KMOFAA_13965	PNLBPI_14715	EPLFMB_04710
HFJOBK_14155	persistent	Cellobiose phosphorylase	201	201	1	629	794	790.72	NMFLFE_14605	DNMBOG_11970	ECPNBN_12580	KJKELG_10260	EGKHMO_12785	BCFECL_11540	HBMJCK_01410	FNPFNO_11695	CCGMOA_15550	IBDNEM_09390	MJAIMI_10755	IHNEOE_13845	IHNBPI_13335	EGIKKC_07895	PLHLAG_04750	LFECDK_12220	JHLAHM_12780	OBMJAD_16210	IOIPBJ_15110	GFCLJI_01355	IKIFDB_02405	IBFOMC_09120	ADPACF_11495	OHGKMD_06600	BCODAC_07685	PPCPPG_04095	EDEGFO_15690	LJEMAB_13015	HLBIHI_10860	JOFDCN_15170	BAHOPI_15675	EGDBNN_16545	DAAIBB_08500	PICGJF_14190	OIINBE_00845	ONOFHN_00800	FCGAEF_17030	KNKPKC_06005	KMOFAA_13960	PNLBPI_14720	EPLFMB_04715
HFJOBK_14160	persistent	CPS-53 prophage, bactoprenol glucosyl transferase	203	203	1	980	980	980	NMFLFE_14610	DNMBOG_11965	ECPNBN_12585	KJKELG_10255	EGKHMO_12790	BCFECL_11535	HBMJCK_01405	FNPFNO_11700	CCGMOA_15555	IBDNEM_09395	MJAIMI_10750	IHNEOE_13850	IHNBPI_13340	EGIKKC_07900	PLHLAG_04745	LFECDK_12225	JHLAHM_12785	OBMJAD_16215	IOIPBJ_15115	GFCLJI_01360	IKIFDB_02410	IBFOMC_09115	ADPACF_11490	OHGKMD_06595	BCODAC_07690	PPCPPG_04100	EDEGFO_15695	LJEMAB_13010	HLBIHI_10855	JOFDCN_15175	BAHOPI_15680	EGDBNN_16550	DAAIBB_08505	PICGJF_14195	OIINBE_00840	ONOFHN_00795	FCGAEF_17035	KNKPKC_06000	KMOFAA_13955	PNLBPI_14725	EPLFMB_04720
HFJOBK_14165	persistent	GtrA/DPMS transmembrane domain-containing protein	203	203	1	380	380	380	NMFLFE_14615	DNMBOG_11960	ECPNBN_12590	KJKELG_10250	EGKHMO_12795	BCFECL_11530	HBMJCK_01400	FNPFNO_11705	CCGMOA_15560	IBDNEM_09400	MJAIMI_10745	IHNEOE_13855	IHNBPI_13345	EGIKKC_07905	PLHLAG_04740	LFECDK_12230	JHLAHM_12790	OBMJAD_16220	IOIPBJ_15120	GFCLJI_01365	IKIFDB_02415	IBFOMC_09110	ADPACF_11485	OHGKMD_06590	BCODAC_07695	PPCPPG_04105	EDEGFO_15700	LJEMAB_13005	HLBIHI_10850	JOFDCN_15180	BAHOPI_15685	EGDBNN_16555	DAAIBB_08510	PICGJF_14200	OIINBE_00835	ONOFHN_00790	FCGAEF_17040	KNKPKC_05995	KMOFAA_13950	PNLBPI_14730	EPLFMB_04725
HFJOBK_14170	persistent	hypothetical protein	203	276	1.36	476	1649	1166.68	NMFLFE_14620	DNMBOG_11955	ECPNBN_12595	KJKELG_10245	EGKHMO_12800	BCFECL_11525	HBMJCK_01395	FNPFNO_11710	CCGMOA_15565	IBDNEM_09405	MJAIMI_10740	IHNEOE_13860	IHNBPI_13350	EGIKKC_07910	PLHLAG_04735	LFECDK_12235	JHLAHM_12795	OBMJAD_16225	IOIPBJ_15125	GFCLJI_01370	IKIFDB_02420	IBFOMC_09105	ADPACF_11480	OHGKMD_06585	BCODAC_07700	PPCPPG_04110	EDEGFO_15705	LJEMAB_13000	HLBIHI_10845	JOFDCN_15185	BAHOPI_15690	EGDBNN_16560	DAAIBB_08515	PICGJF_14205	OIINBE_00830	ONOFHN_00785	FCGAEF_17045	KNKPKC_05990	KMOFAA_13945	PNLBPI_14735	EPLFMB_04730
HFJOBK_14175	persistent	DNA gyrase subunit A	203	203	1	2714	2714	2714	NMFLFE_14625	DNMBOG_11950	ECPNBN_12600	KJKELG_10240	EGKHMO_12805	BCFECL_11520	HBMJCK_01390	FNPFNO_11715	CCGMOA_15570	IBDNEM_09410	MJAIMI_10735	IHNEOE_13865	IHNBPI_13355	EGIKKC_07915	PLHLAG_04730	LFECDK_12240	JHLAHM_12800	OBMJAD_16230	IOIPBJ_15130	GFCLJI_01375	IKIFDB_02425	IBFOMC_09100	ADPACF_11475	OHGKMD_06580	BCODAC_07705	PPCPPG_04115	EDEGFO_15710	LJEMAB_12995	HLBIHI_10840	JOFDCN_15190	BAHOPI_15695	EGDBNN_16565	DAAIBB_08520	PICGJF_14210	OIINBE_00825	ONOFHN_00780	FCGAEF_17050	KNKPKC_05985	KMOFAA_13940	PNLBPI_14740	EPLFMB_04735
HFJOBK_14180	persistent	Electron transfer flavoprotein subunit alpha/FixB family protein	203	203	1	932	932	932	NMFLFE_14630	DNMBOG_11945	ECPNBN_12605	KJKELG_10235	EGKHMO_12810	BCFECL_11515	HBMJCK_01385	FNPFNO_11720	CCGMOA_15575	IBDNEM_09415	MJAIMI_10730	IHNEOE_13870	IHNBPI_13360	EGIKKC_07920	PLHLAG_04725	LFECDK_12245	JHLAHM_12805	OBMJAD_16235	IOIPBJ_15135	GFCLJI_01380	IKIFDB_02430	IBFOMC_09095	ADPACF_11470	OHGKMD_06575	BCODAC_07710	PPCPPG_04120	EDEGFO_15715	LJEMAB_12990	HLBIHI_10835	JOFDCN_15195	BAHOPI_15700	EGDBNN_16570	DAAIBB_08525	PICGJF_14215	OIINBE_00820	ONOFHN_00775	FCGAEF_17055	KNKPKC_05980	KMOFAA_13935	PNLBPI_14745	EPLFMB_04740
HFJOBK_14185	persistent	Electron transfer flavoprotein beta-subunit beta-etf flavoprotein small subunit	203	203	1	749	749	749	NMFLFE_14635	DNMBOG_11940	ECPNBN_12610	KJKELG_10230	EGKHMO_12815	BCFECL_11510	HBMJCK_01380	FNPFNO_11725	CCGMOA_15580	IBDNEM_09420	MJAIMI_10725	IHNEOE_13875	IHNBPI_13365	EGIKKC_07925	PLHLAG_04720	LFECDK_12250	JHLAHM_12810	OBMJAD_16240	IOIPBJ_15140	GFCLJI_01385	IKIFDB_02435	IBFOMC_09090	ADPACF_11465	OHGKMD_06570	BCODAC_07715	PPCPPG_04125	EDEGFO_15720	LJEMAB_12985	HLBIHI_10830	JOFDCN_15200	BAHOPI_15705	EGDBNN_16575	DAAIBB_08530	PICGJF_14220	OIINBE_00815	ONOFHN_00770	FCGAEF_17060	KNKPKC_05975	KMOFAA_13930	PNLBPI_14750	EPLFMB_04745
HFJOBK_14195	persistent	Threonine transporter RhtB	203	203	1	623	623	623	NMFLFE_14645	DNMBOG_11930	ECPNBN_12620	KJKELG_10220	EGKHMO_12825	BCFECL_11500	HBMJCK_01370	FNPFNO_11735	CCGMOA_15590	IBDNEM_09430	MJAIMI_10715	IHNEOE_13885	IHNBPI_13375	EGIKKC_07935	PLHLAG_04710	LFECDK_12260	JHLAHM_12820	OBMJAD_15010	IOIPBJ_15150	GFCLJI_01395	IKIFDB_02445	IBFOMC_09080	ADPACF_11455	OHGKMD_06560	BCODAC_07725	PPCPPG_04135	EDEGFO_15730	LJEMAB_12975	HLBIHI_10820	JOFDCN_15210	BAHOPI_15715	EGDBNN_16585	DAAIBB_08540	PICGJF_14230	OIINBE_00805	ONOFHN_00760	FCGAEF_17070	KNKPKC_05965	KMOFAA_13920	PNLBPI_14760	EPLFMB_04755
HFJOBK_14200	persistent	Diaminopimelate epimerase	203	203	1	845	845	845	NMFLFE_14650	DNMBOG_11925	ECPNBN_12625	KJKELG_10215	EGKHMO_12830	BCFECL_11495	HBMJCK_01365	FNPFNO_11740	CCGMOA_15595	IBDNEM_09435	MJAIMI_10710	IHNEOE_13890	IHNBPI_13380	EGIKKC_07940	PLHLAG_04705	LFECDK_12265	JHLAHM_12825	OBMJAD_15005	IOIPBJ_15155	GFCLJI_01400	IKIFDB_02450	IBFOMC_09075	ADPACF_11450	OHGKMD_06555	BCODAC_07730	PPCPPG_04140	EDEGFO_15735	LJEMAB_12970	HLBIHI_10815	JOFDCN_15215	BAHOPI_15720	EGDBNN_16590	DAAIBB_08545	PICGJF_14235	OIINBE_00800	ONOFHN_00755	FCGAEF_17075	KNKPKC_05960	KMOFAA_13915	PNLBPI_14765	EPLFMB_04760
HFJOBK_14205	persistent	Diaminopimelate decarboxylase	203	203	1	1250	1250	1250	NMFLFE_14655	DNMBOG_11920	ECPNBN_12630	KJKELG_10210	EGKHMO_12835	BCFECL_11490	HBMJCK_01360	FNPFNO_11745	CCGMOA_15600	IBDNEM_09440	MJAIMI_10705	IHNEOE_13895	IHNBPI_13385	EGIKKC_07945	PLHLAG_04700	LFECDK_12270	JHLAHM_12830	OBMJAD_15000	IOIPBJ_15160	GFCLJI_01405	IKIFDB_02455	IBFOMC_09070	ADPACF_11445	OHGKMD_06550	BCODAC_07735	PPCPPG_04145	EDEGFO_15740	LJEMAB_12965	HLBIHI_10810	JOFDCN_15220	BAHOPI_15725	EGDBNN_16595	DAAIBB_08550	PICGJF_14240	OIINBE_00795	ONOFHN_00750	FCGAEF_17080	KNKPKC_05955	KMOFAA_13910	PNLBPI_14770	EPLFMB_04765
HFJOBK_14210	persistent	Lipoprotein	203	203	1	215	224	223.91	NMFLFE_14660	DNMBOG_11915	ECPNBN_12635	KJKELG_10205	EGKHMO_12840	BCFECL_11485	HBMJCK_01355	FNPFNO_11750	CCGMOA_15605	IBDNEM_09445	MJAIMI_10700	IHNEOE_13900	IHNBPI_13390	EGIKKC_07950	PLHLAG_04695	LFECDK_12275	JHLAHM_12835	OBMJAD_14995	IOIPBJ_15165	GFCLJI_01410	IKIFDB_02460	IBFOMC_09065	ADPACF_11440	OHGKMD_06545	BCODAC_07740	PPCPPG_04150	EDEGFO_15745	LJEMAB_12960	HLBIHI_10805	JOFDCN_15225	BAHOPI_15730	EGDBNN_16600	DAAIBB_08555	PICGJF_14245	OIINBE_00790	ONOFHN_00745	FCGAEF_17085	KNKPKC_05950	KMOFAA_13905	PNLBPI_14775	EPLFMB_04770
HFJOBK_14215	persistent	APC family D-serine/D-alanine/glycine transporter	203	212	1.04	230	1565	1415.25	NMFLFE_14665	DNMBOG_11910	ECPNBN_12640	KJKELG_10200	EGKHMO_12845	BCFECL_11480	HBMJCK_01350	FNPFNO_11755	CCGMOA_15610	IBDNEM_09450	MJAIMI_10695	IHNEOE_13905	IHNBPI_13395	EGIKKC_07955	PLHLAG_04690	LFECDK_12280	JHLAHM_12840	OBMJAD_14990	IOIPBJ_15170	GFCLJI_01415	IKIFDB_02465	IBFOMC_09060	ADPACF_11435	OHGKMD_06540	BCODAC_07745	PPCPPG_04155	EDEGFO_15750	LJEMAB_12955	HLBIHI_10800	JOFDCN_15230	BAHOPI_15735	EGDBNN_16605	DAAIBB_08560	PICGJF_14250	OIINBE_00785	ONOFHN_00740	FCGAEF_17090	KNKPKC_05945	KMOFAA_13900	PNLBPI_14780	EPLFMB_04775
HFJOBK_14220	persistent	DNA repair protein RadA	203	203	1	1388	1388	1388	NMFLFE_14670	DNMBOG_11905	ECPNBN_12645	KJKELG_10195	EGKHMO_12850	BCFECL_11475	HBMJCK_01345	FNPFNO_11760	CCGMOA_15615	IBDNEM_09455	MJAIMI_10690	IHNEOE_13910	IHNBPI_13400	EGIKKC_07960	PLHLAG_04685	LFECDK_12285	JHLAHM_12845	OBMJAD_14985	IOIPBJ_15175	GFCLJI_01420	IKIFDB_02470	IBFOMC_09055	ADPACF_11430	OHGKMD_06535	BCODAC_07755	PPCPPG_04165	EDEGFO_15755	LJEMAB_12950	HLBIHI_10795	JOFDCN_15235	BAHOPI_15740	EGDBNN_16610	DAAIBB_08565	PICGJF_14255	OIINBE_00780	ONOFHN_00735	FCGAEF_17095	KNKPKC_05940	KMOFAA_13895	PNLBPI_14785	EPLFMB_04780
HFJOBK_14235	persistent	EF-P lysine aminoacylase GenX	203	203	1	974	974	974	NMFLFE_14680	DNMBOG_11895	ECPNBN_12655	KJKELG_10185	EGKHMO_12860	BCFECL_11465	HBMJCK_01335	FNPFNO_11770	CCGMOA_15625	IBDNEM_09465	MJAIMI_10680	IHNEOE_13920	IHNBPI_13410	EGIKKC_07970	PLHLAG_04675	LFECDK_12295	JHLAHM_12855	OBMJAD_14975	IOIPBJ_15185	GFCLJI_01430	IKIFDB_02480	IBFOMC_09045	ADPACF_11420	OHGKMD_06525	BCODAC_07765	PPCPPG_04175	EDEGFO_15765	LJEMAB_12940	HLBIHI_10785	JOFDCN_15245	BAHOPI_15750	EGDBNN_16620	DAAIBB_08575	PICGJF_14265	OIINBE_00770	ONOFHN_00725	FCGAEF_17105	KNKPKC_05925	KMOFAA_13885	PNLBPI_14795	EPLFMB_04790
HFJOBK_14240	persistent	Erythronate-4-phosphate dehydrogenase	203	204	1	512	1067	1062	NMFLFE_14685	DNMBOG_11890	ECPNBN_12660	KJKELG_10180	EGKHMO_12865	BCFECL_11460	HBMJCK_01330	FNPFNO_11775	CCGMOA_15630	IBDNEM_09470	MJAIMI_10675	IHNEOE_13925	IHNBPI_13415	EGIKKC_07975	PLHLAG_04670	LFECDK_12300	JHLAHM_12860	OBMJAD_14970	IOIPBJ_15190	GFCLJI_01435	IKIFDB_02485	IBFOMC_09040	ADPACF_11415	OHGKMD_06520	BCODAC_07770	PPCPPG_04180	EDEGFO_15770	LJEMAB_12935	HLBIHI_10780	JOFDCN_15250	BAHOPI_15755	EGDBNN_16625	DAAIBB_08580	PICGJF_14270	OIINBE_00765	ONOFHN_00720	FCGAEF_17110	KNKPKC_05920	KMOFAA_13880	PNLBPI_14800	EPLFMB_04795
HFJOBK_14245	persistent	DUF1232 domain-containing protein	203	203	1	392	392	392	NMFLFE_14690	DNMBOG_11885	ECPNBN_12665	KJKELG_10175	EGKHMO_12870	BCFECL_11455	HBMJCK_01325	FNPFNO_11780	CCGMOA_15635	IBDNEM_09475	MJAIMI_10670	IHNEOE_13930	IHNBPI_13420	EGIKKC_07980	PLHLAG_04665	LFECDK_12305	JHLAHM_12865	OBMJAD_14965	IOIPBJ_15195	GFCLJI_01440	IKIFDB_02490	IBFOMC_09035	ADPACF_11410	OHGKMD_06515	BCODAC_07775	PPCPPG_04185	EDEGFO_15775	LJEMAB_12930	HLBIHI_10775	JOFDCN_15255	BAHOPI_15760	EGDBNN_16630	DAAIBB_08585	PICGJF_14275	OIINBE_00760	ONOFHN_00715	FCGAEF_17115	KNKPKC_05915	KMOFAA_13875	PNLBPI_14805	EPLFMB_04800
HFJOBK_14250	persistent	Sulfur carrier protein FdhD	203	203	1	791	791	791	NMFLFE_14695	DNMBOG_11880	ECPNBN_12670	KJKELG_10170	EGKHMO_12875	BCFECL_11450	HBMJCK_01320	FNPFNO_11785	CCGMOA_15640	IBDNEM_09480	MJAIMI_10665	IHNEOE_13935	IHNBPI_13425	EGIKKC_07985	PLHLAG_04660	LFECDK_12310	JHLAHM_12870	OBMJAD_14960	IOIPBJ_15200	GFCLJI_01445	IKIFDB_02495	IBFOMC_09030	ADPACF_11405	OHGKMD_06510	BCODAC_07780	PPCPPG_04190	EDEGFO_15780	LJEMAB_12925	HLBIHI_10770	JOFDCN_15260	BAHOPI_15765	EGDBNN_16635	DAAIBB_08590	PICGJF_14280	OIINBE_00755	ONOFHN_00710	FCGAEF_17120	KNKPKC_05910	KMOFAA_13870	PNLBPI_14810	EPLFMB_04805
HFJOBK_14255	persistent	Formate dehydrogenase H	203	205	1.01	872	2408	2384.47	NMFLFE_14700	DNMBOG_11875	ECPNBN_12675	KJKELG_10165	EGKHMO_12880	BCFECL_11445	HBMJCK_01315	FNPFNO_11790	CCGMOA_15645	IBDNEM_09485	MJAIMI_10660	IHNEOE_13940	IHNBPI_13430	EGIKKC_07990	PLHLAG_04655	LFECDK_12315	JHLAHM_12875	OBMJAD_14955	IOIPBJ_15205	GFCLJI_01450	IKIFDB_02500	IBFOMC_09025	ADPACF_11400	OHGKMD_06505	BCODAC_07785	PPCPPG_04195	EDEGFO_15785	LJEMAB_12920	HLBIHI_10765	JOFDCN_15265	BAHOPI_15770	EGDBNN_16640	DAAIBB_08595	PICGJF_14285	OIINBE_00750	ONOFHN_00705	FCGAEF_17125	KNKPKC_05905	KMOFAA_13865	PNLBPI_14815	EPLFMB_04810
HFJOBK_14260	persistent	hypothetical protein	203	203	1	965	1157	1155.46	NMFLFE_14705	DNMBOG_11870	ECPNBN_12680	KJKELG_10160	EGKHMO_12885	BCFECL_11440	HBMJCK_01310	FNPFNO_11795	CCGMOA_15650	IBDNEM_09490	MJAIMI_10655	IHNEOE_13945	IHNBPI_13435	EGIKKC_07995	PLHLAG_04650	LFECDK_12320	JHLAHM_12880	OBMJAD_14950	IOIPBJ_15210	GFCLJI_01455	IKIFDB_02505	IBFOMC_09020	ADPACF_11395	OHGKMD_06500	BCODAC_07790	PPCPPG_04200	EDEGFO_15790	LJEMAB_12915	HLBIHI_10760	JOFDCN_15270	BAHOPI_15775	EGDBNN_16645	DAAIBB_08600	PICGJF_14290	OIINBE_00745	ONOFHN_00700	FCGAEF_17130	KNKPKC_05900	KMOFAA_13860	PNLBPI_14820	EPLFMB_04815
HFJOBK_14270	persistent	SDR family oxidoreductase	201	202	1	170	782	769.29	NMFLFE_14715	DNMBOG_11860	ECPNBN_12690	KJKELG_10150	EGKHMO_12895	BCFECL_11430	HBMJCK_01300	FNPFNO_11805	CCGMOA_15660	IBDNEM_09500	MJAIMI_10645	IHNEOE_13955	IHNBPI_13445	EGIKKC_08005	PLHLAG_04640	LFECDK_12330	JHLAHM_12890	OBMJAD_14940		GFCLJI_01465	IKIFDB_02515	IBFOMC_09010	ADPACF_11385	OHGKMD_06485 "OHGKMD_06490"	BCODAC_07800	PPCPPG_04210	EDEGFO_15800	LJEMAB_12905	HLBIHI_10750	JOFDCN_15280	BAHOPI_15785	EGDBNN_16655	DAAIBB_08610	PICGJF_14300	OIINBE_00735	ONOFHN_00690	FCGAEF_17140	KNKPKC_05890	KMOFAA_13850	PNLBPI_14830	EPLFMB_04825
HFJOBK_14275	persistent	NAD(P)H nitroreductase MhqN	201	202	1	230	605	601.99	NMFLFE_14720	DNMBOG_11855	ECPNBN_12695	KJKELG_10145	EGKHMO_12900	BCFECL_11425	HBMJCK_01295	FNPFNO_11810	CCGMOA_15665	IBDNEM_09505	MJAIMI_10640	IHNEOE_13960	IHNBPI_13450	EGIKKC_08010	PLHLAG_04635	LFECDK_12335	JHLAHM_12895	OBMJAD_14935		GFCLJI_01470	IKIFDB_02520	IBFOMC_09005	ADPACF_11380	OHGKMD_06480	BCODAC_07810 "BCODAC_07805"	PPCPPG_04215	EDEGFO_15805	LJEMAB_12900	HLBIHI_10745	JOFDCN_15285	BAHOPI_15790	EGDBNN_16660	DAAIBB_08615	PICGJF_14305	OIINBE_00730	ONOFHN_00685	FCGAEF_17145	KNKPKC_05885	KMOFAA_13845	PNLBPI_14835	EPLFMB_04830
HFJOBK_14295	shell	hypothetical protein	178	178	1	380	1016	975.06	NMFLFE_14735	DNMBOG_11840	ECPNBN_12710	KJKELG_10130	EGKHMO_12915	BCFECL_11410	HBMJCK_01280	FNPFNO_11825	CCGMOA_15680	IBDNEM_09520	MJAIMI_10625	IHNEOE_13975	IHNBPI_13465		PLHLAG_04620	LFECDK_12350	JHLAHM_19710			GFCLJI_01485	IKIFDB_02535	IBFOMC_08990	ADPACF_11365	OHGKMD_06465		PPCPPG_04230	EDEGFO_15820	LJEMAB_12885	HLBIHI_10730	JOFDCN_15300	BAHOPI_15805	EGDBNN_16675	DAAIBB_08630	PICGJF_14320	OIINBE_18435	ONOFHN_00670	FCGAEF_17160	KNKPKC_05870	KMOFAA_05590	PNLBPI_14850	EPLFMB_04845
HFJOBK_14310	persistent	HTH tetR-type domain-containing protein	203	1144	5.64	383	782	582.07	NMFLFE_05985 "NMFLFE_07455" "NMFLFE_13700" "NMFLFE_12010" "NMFLFE_12830" "NMFLFE_14745"	DNMBOG_07240 "DNMBOG_05725" "DNMBOG_02610" "DNMBOG_01515" "DNMBOG_19650" "DNMBOG_11830"	ECPNBN_06555 "ECPNBN_06210" "ECPNBN_12720" "ECPNBN_12105" "ECPNBN_17600" "ECPNBN_02465"	KJKELG_10940 "KJKELG_10120" "KJKELG_17660" "KJKELG_18480" "KJKELG_10825" "KJKELG_09075"	EGKHMO_12925 "EGKHMO_17030" "EGKHMO_12495" "EGKHMO_01895" "EGKHMO_13280" "EGKHMO_09110"	BCFECL_01050 "BCFECL_11400" "BCFECL_03900" "BCFECL_10965" "BCFECL_16385" "BCFECL_11750"	HBMJCK_16805 "HBMJCK_03180" "HBMJCK_01270" "HBMJCK_12865" "HBMJCK_14270" "HBMJCK_01990"	FNPFNO_15725 "FNPFNO_14690" "FNPFNO_00475" "FNPFNO_11835" "FNPFNO_16450" "FNPFNO_11220"	CCGMOA_16795 "CCGMOA_01045" "CCGMOA_12335" "CCGMOA_14445" "CCGMOA_15245" "CCGMOA_16970"	IBDNEM_09530 "IBDNEM_08915" "IBDNEM_01045" "IBDNEM_14265" "IBDNEM_15750" "IBDNEM_15045"	MJAIMI_03990 "MJAIMI_01045" "MJAIMI_16660" "MJAIMI_10180" "MJAIMI_10615" "MJAIMI_11250"	IHNEOE_17550 "IHNEOE_07940" "IHNEOE_13985" "IHNEOE_17240" "IHNEOE_04140" "IHNEOE_13370"	IHNBPI_17275 "IHNBPI_06455" "IHNBPI_17485" "IHNBPI_02650" "IHNBPI_13475" "IHNBPI_12860"	EGIKKC_03535 "EGIKKC_09970" "EGIKKC_18700"	PLHLAG_14595 "PLHLAG_05655" "PLHLAG_00160" "PLHLAG_04610" "PLHLAG_11055" "PLHLAG_06520"	LFECDK_10480 "LFECDK_06780" "LFECDK_11335" "LFECDK_12360" "LFECDK_03480" "LFECDK_15360"	JHLAHM_19615 "JHLAHM_16195" "JHLAHM_02210" "JHLAHM_14140" "JHLAHM_16850" "JHLAHM_09185"	OBMJAD_10975 "OBMJAD_18890" "OBMJAD_18175" "OBMJAD_07225" "OBMJAD_18270"	IOIPBJ_14205 "IOIPBJ_07770" "IOIPBJ_12300" "IOIPBJ_05860" "IOIPBJ_13325"	GFCLJI_12340 "GFCLJI_07735" "GFCLJI_01495" "GFCLJI_00450" "GFCLJI_08660" "GFCLJI_12005"	IKIFDB_04830 "IKIFDB_05835" "IKIFDB_01435" "IKIFDB_02545" "IKIFDB_12545" "IKIFDB_00555"	IBFOMC_03175 "IBFOMC_08980" "IBFOMC_04450" "IBFOMC_13695" "IBFOMC_10025" "IBFOMC_07905"	ADPACF_06745 "ADPACF_14390" "ADPACF_00160" "ADPACF_12400" "ADPACF_10205" "ADPACF_11355"	OHGKMD_06025 "OHGKMD_06455" "OHGKMD_07610" "OHGKMD_20585"	BCODAC_20155 "BCODAC_19435" "BCODAC_20390" "BCODAC_18030" "BCODAC_18850" "BCODAC_19565" "BCODAC_17790" "BCODAC_19360"	PPCPPG_02915 "PPCPPG_04895" "PPCPPG_16035" "PPCPPG_18470" "PPCPPG_09345" "PPCPPG_04240"	EDEGFO_05970 "EDEGFO_07720" "EDEGFO_15830" "EDEGFO_13510" "EDEGFO_14765" "EDEGFO_12415"	LJEMAB_16475 "LJEMAB_02810" "LJEMAB_12875" "LJEMAB_04575" "LJEMAB_15415" "LJEMAB_13965"	HLBIHI_18875 "HLBIHI_14055" "HLBIHI_11770" "HLBIHI_10035" "HLBIHI_10720" "HLBIHI_01765"	JOFDCN_11710 "JOFDCN_20440" "JOFDCN_15310" "JOFDCN_12620" "JOFDCN_01340" "JOFDCN_19495"	BAHOPI_15815 "BAHOPI_13390" "BAHOPI_07800" "BAHOPI_20745" "BAHOPI_14560"	EGDBNN_13285 "EGDBNN_00865" "EGDBNN_16685" "EGDBNN_15605" "EGDBNN_14350" "EGDBNN_08615"	DAAIBB_05600 "DAAIBB_16435" "DAAIBB_08640" "DAAIBB_12375" "DAAIBB_03325"	PICGJF_19800 "PICGJF_08500" "PICGJF_01025" "PICGJF_02890" "PICGJF_14330" "PICGJF_08025"	OIINBE_01070 "OIINBE_17305" "OIINBE_12325" "OIINBE_00550" "OIINBE_02990" "OIINBE_05760"	ONOFHN_13855 "ONOFHN_15000" "ONOFHN_02565" "ONOFHN_14415" "ONOFHN_17000" "ONOFHN_01695"	FCGAEF_17170 "FCGAEF_13875" "FCGAEF_16135" "FCGAEF_14905" "FCGAEF_07850" "FCGAEF_09640"	KNKPKC_06980 "KNKPKC_15705" "KNKPKC_09315" "KNKPKC_05860" "KNKPKC_08220" "KNKPKC_14175"	KMOFAA_05580 "KMOFAA_00170" "KMOFAA_13810" "KMOFAA_07950" "KMOFAA_13670"	PNLBPI_15740 "PNLBPI_01330" "PNLBPI_14860" "PNLBPI_10105" "PNLBPI_12465"	EPLFMB_03835 "EPLFMB_06375" "EPLFMB_13150" "EPLFMB_04855"
HFJOBK_14320	persistent	UPF0386 protein R01313	201	201	1	257	257	257	NMFLFE_14755	DNMBOG_11820	ECPNBN_12730	KJKELG_10110	EGKHMO_12935	BCFECL_11390	HBMJCK_01260	FNPFNO_11845	CCGMOA_14455	IBDNEM_09540	MJAIMI_10605	IHNEOE_13995	IHNBPI_13485	EGIKKC_03525	PLHLAG_04600	LFECDK_12370	JHLAHM_14130	OBMJAD_18185		GFCLJI_01505	IKIFDB_02555	IBFOMC_08970	ADPACF_11345	OHGKMD_12810	BCODAC_17800	PPCPPG_04250	EDEGFO_15840	LJEMAB_12865	HLBIHI_10710	JOFDCN_15320	BAHOPI_15825	EGDBNN_16695	DAAIBB_08650	PICGJF_14340	OIINBE_17295	ONOFHN_14990	FCGAEF_17180	KNKPKC_05850	KMOFAA_05570	PNLBPI_14870	EPLFMB_04865
HFJOBK_14325	persistent	N-acetyltransferase domain-containing protein	202	202	1	506	506	506	NMFLFE_14760	DNMBOG_11815	ECPNBN_12735	KJKELG_10105	EGKHMO_12940	BCFECL_11385	HBMJCK_01255	FNPFNO_11850	CCGMOA_14460	IBDNEM_09545	MJAIMI_10600	IHNEOE_14000	IHNBPI_13490	EGIKKC_03520	PLHLAG_04595	LFECDK_12375	JHLAHM_14125	OBMJAD_18190		GFCLJI_01510	IKIFDB_02560	IBFOMC_08965	ADPACF_11340	OHGKMD_12815	BCODAC_17805	PPCPPG_04255	EDEGFO_15845	LJEMAB_12860	HLBIHI_10705	JOFDCN_15325	BAHOPI_15830	EGDBNN_16700	DAAIBB_08655	PICGJF_14345	OIINBE_17290	ONOFHN_14985	FCGAEF_17185	KNKPKC_05845	KMOFAA_05565	PNLBPI_14875	EPLFMB_04870
HFJOBK_14330	persistent	Carrier domain-containing protein	202	211	1.04	1340	3998	3813.42	NMFLFE_14765	DNMBOG_11810	ECPNBN_12740	KJKELG_10100	EGKHMO_12945	BCFECL_11380	HBMJCK_01250	FNPFNO_11855	CCGMOA_14465	IBDNEM_09550	MJAIMI_10595	IHNEOE_14005	IHNBPI_13495	EGIKKC_03515	PLHLAG_04590	LFECDK_12380	JHLAHM_14120	OBMJAD_18195		GFCLJI_01515	IKIFDB_02565	IBFOMC_08960	ADPACF_11335	OHGKMD_12820	BCODAC_17810	PPCPPG_04260	EDEGFO_15850	LJEMAB_12855	HLBIHI_10700	JOFDCN_15330	BAHOPI_15835	EGDBNN_16705	DAAIBB_08660	PICGJF_14350	OIINBE_17285	ONOFHN_14980	FCGAEF_17190	KNKPKC_05840	KMOFAA_05560	PNLBPI_14880	EPLFMB_04875
HFJOBK_14335	persistent	DUF4440 domain-containing protein	200	200	1	359	530	450.41	NMFLFE_14770	DNMBOG_11805	ECPNBN_12745	KJKELG_10095	EGKHMO_12950	BCFECL_11375	HBMJCK_01245	FNPFNO_11860	CCGMOA_14470	IBDNEM_09555	MJAIMI_10590	IHNEOE_14010	IHNBPI_13500	EGIKKC_03510	PLHLAG_04585	LFECDK_12385	JHLAHM_14115			GFCLJI_01520	IKIFDB_02570	IBFOMC_08955	ADPACF_11330	OHGKMD_12825	BCODAC_13645	PPCPPG_04265	EDEGFO_15855	LJEMAB_12850	HLBIHI_10695	JOFDCN_15335	BAHOPI_15840	EGDBNN_16710	DAAIBB_08665	PICGJF_14355	OIINBE_17280	ONOFHN_14975	FCGAEF_17195	KNKPKC_05830	KMOFAA_05555	PNLBPI_14885	EPLFMB_04880
HFJOBK_14340	cloud	hypothetical protein	7	7	1	155	155	155																															BAHOPI_15845	EGDBNN_16715	DAAIBB_08670	PICGJF_14360
HFJOBK_14345	shell	DNA ADP-ribosyl glycohydrolase	10	10	1	1085	1085	1085																															BAHOPI_15850	EGDBNN_16720	DAAIBB_08675	PICGJF_14365					KMOFAA_00185	PNLBPI_12450	EPLFMB_06360
HFJOBK_14350	shell	DNA ADP-ribosyl transferase	10	10	1	656	656	656																															BAHOPI_15855	EGDBNN_16725	DAAIBB_08680	PICGJF_14370					KMOFAA_00190	PNLBPI_12445	EPLFMB_06355
HFJOBK_14355	shell	DNA2/NAM7 helicase-like C-terminal domain-containing protein	10	10	1	4730	4730	4730																															BAHOPI_15860	EGDBNN_16730	DAAIBB_08685	PICGJF_14375					KMOFAA_00195	PNLBPI_12440	EPLFMB_06350
HFJOBK_14365	shell	BREX-1 system phosphatase PglZ type A	155	155	1	2483	2624	2623.09		DNMBOG_14480	ECPNBN_18775	KJKELG_19985	EGKHMO_19035		HBMJCK_19480	FNPFNO_19510	CCGMOA_16865		MJAIMI_20365	IHNEOE_20370	IHNBPI_20215				JHLAHM_09310	OBMJAD_08205						OHGKMD_05855							BAHOPI_15870	EGDBNN_16740	DAAIBB_08695	PICGJF_14385					KMOFAA_00205	PNLBPI_12430	EPLFMB_06340
HFJOBK_20100	persistent	SnoaL-like domain-containing protein	202	203	1	227	770	766.22	NMFLFE_06115	DNMBOG_04365	ECPNBN_00065	KJKELG_01335	EGKHMO_00060	BCFECL_05805	HBMJCK_09245	FNPFNO_13915	CCGMOA_08325	IBDNEM_16935	MJAIMI_18475	IHNEOE_03045	IHNBPI_00065	EGIKKC_05125	PLHLAG_11190	LFECDK_15495	JHLAHM_05255	OBMJAD_16140	IOIPBJ_05995	GFCLJI_08525	IKIFDB_05700	IBFOMC_04585	ADPACF_06880	OHGKMD_12045	BCODAC_14240	PPCPPG_04760	EDEGFO_06105	LJEMAB_02945	HLBIHI_14190	JOFDCN_01205	BAHOPI_06210	EGDBNN_07110	DAAIBB_10330	PICGJF_06990	OIINBE_14525	ONOFHN_14555	FCGAEF_07990	KNKPKC_15570	KMOFAA_00380	PNLBPI_13220	EPLFMB_15215
HFJOBK_20105	persistent	Aldehyde dehydrogenase family protein	202	202	1	1430	1430	1430	NMFLFE_06120	DNMBOG_04360	ECPNBN_00070	KJKELG_01340	EGKHMO_00065	BCFECL_05800	HBMJCK_09240	FNPFNO_13920	CCGMOA_08330	IBDNEM_16930	MJAIMI_18470	IHNEOE_03040	IHNBPI_00070	EGIKKC_05130	PLHLAG_11195	LFECDK_15500	JHLAHM_05250	OBMJAD_16135	IOIPBJ_06000	GFCLJI_08520	IKIFDB_05695	IBFOMC_04590	ADPACF_06885	OHGKMD_12040	BCODAC_14245	PPCPPG_04755	EDEGFO_06110	LJEMAB_02950	HLBIHI_14195	JOFDCN_01200	BAHOPI_06215	EGDBNN_07115	DAAIBB_10335	PICGJF_06995	OIINBE_14530	ONOFHN_14560	FCGAEF_07995	KNKPKC_15565	KMOFAA_00385	PNLBPI_13215	EPLFMB_15220
HFJOBK_20110	persistent	HTH asnC-type domain-containing protein	201	201	1	422	518	517.52	NMFLFE_06125	DNMBOG_04355	ECPNBN_00075	KJKELG_01345	EGKHMO_00070	BCFECL_05795	HBMJCK_09235	FNPFNO_13925	CCGMOA_08335	IBDNEM_16925	MJAIMI_18465	IHNEOE_03035	IHNBPI_00075	EGIKKC_05135	PLHLAG_11200	LFECDK_15505	JHLAHM_05245	OBMJAD_16130	IOIPBJ_06005	GFCLJI_08515	IKIFDB_05690	IBFOMC_04595	ADPACF_06890	OHGKMD_12035	BCODAC_14250	PPCPPG_04750	EDEGFO_06115	LJEMAB_02955	HLBIHI_14200	JOFDCN_01195	BAHOPI_06220	EGDBNN_07120	DAAIBB_10340	PICGJF_07000	OIINBE_14535	ONOFHN_14565	FCGAEF_08000	KNKPKC_15560	KMOFAA_00390	PNLBPI_13210	EPLFMB_15225
HFJOBK_20115	persistent	Succinylornithine transaminase	203	405	2	1034	1235	1222.27	NMFLFE_06130 "NMFLFE_16920"	DNMBOG_04350 "DNMBOG_00615"	ECPNBN_00080 "ECPNBN_07815"	KJKELG_01350 "KJKELG_14835"	EGKHMO_00075 "EGKHMO_07880"	BCFECL_06480 "BCFECL_05790"	HBMJCK_05685 "HBMJCK_09230"	FNPFNO_10165 "FNPFNO_13930"	CCGMOA_05225 "CCGMOA_08340"	IBDNEM_16920 "IBDNEM_04350"	MJAIMI_06530 "MJAIMI_18460"	IHNEOE_03030 "IHNEOE_09690"	IHNBPI_09240 "IHNBPI_00080"	EGIKKC_16665 "EGIKKC_05140"	PLHLAG_11205 "PLHLAG_09325"	LFECDK_15510 "LFECDK_04250"	JHLAHM_05240 "JHLAHM_16725"	OBMJAD_15770 "OBMJAD_16125"	IOIPBJ_06010 "IOIPBJ_17505"	GFCLJI_15580 "GFCLJI_08510"	IKIFDB_10315 "IKIFDB_05685"	IBFOMC_04600 "IBFOMC_05925"	ADPACF_05015 "ADPACF_06895"	OHGKMD_01885 "OHGKMD_12030"	BCODAC_16660 "BCODAC_14255"	PPCPPG_04745 "PPCPPG_14605"	EDEGFO_18110 "EDEGFO_06120"	LJEMAB_02960 "LJEMAB_10620"	HLBIHI_14205 "HLBIHI_17085"	JOFDCN_05640 "JOFDCN_01190"	BAHOPI_18400 "BAHOPI_06225"	EGDBNN_07125 "EGDBNN_00630"	DAAIBB_10345 "DAAIBB_19175"	PICGJF_07005 "PICGJF_14040"	OIINBE_14540 "OIINBE_01560"	ONOFHN_14570 "ONOFHN_12910"	FCGAEF_00625 "FCGAEF_08005"	KNKPKC_03245 "KNKPKC_15555"	KMOFAA_17665 "KMOFAA_00395"	PNLBPI_13895 "PNLBPI_13205"	EPLFMB_15230 "EPLFMB_17665"
HFJOBK_20120	persistent	Arginine N-succinyltransferase	200	201	1	506	1094	1088.52	NMFLFE_06135	DNMBOG_04345	ECPNBN_00085	KJKELG_01355	EGKHMO_00080	BCFECL_05785	HBMJCK_09225	FNPFNO_13935	CCGMOA_08345	IBDNEM_16915	MJAIMI_18455	IHNEOE_03025	IHNBPI_00085	EGIKKC_05145	PLHLAG_11210	LFECDK_15515	JHLAHM_05235	OBMJAD_16120	IOIPBJ_06015 "IOIPBJ_06020"	GFCLJI_08505	IKIFDB_05680	IBFOMC_04605	ADPACF_06900	OHGKMD_12025	BCODAC_14260	PPCPPG_04740	EDEGFO_06125	LJEMAB_02965	HLBIHI_14210	JOFDCN_01185	BAHOPI_06230	EGDBNN_07130	DAAIBB_10350	PICGJF_07010	OIINBE_14545	ONOFHN_14575	FCGAEF_08010	KNKPKC_15550	KMOFAA_00400	PNLBPI_13200	EPLFMB_15235
HFJOBK_20125	persistent	D-serine/D-alanine/glycine transporter	202	203	1	254	1463	1455.32	NMFLFE_06140	DNMBOG_04340	ECPNBN_00090	KJKELG_01360	EGKHMO_00085	BCFECL_05780	HBMJCK_09220	FNPFNO_13940	CCGMOA_08350	IBDNEM_16910	MJAIMI_18450	IHNEOE_03020	IHNBPI_00090	EGIKKC_05150	PLHLAG_11215	LFECDK_15520	JHLAHM_05230	OBMJAD_05800	IOIPBJ_06025	GFCLJI_08500	IKIFDB_05675	IBFOMC_04610	ADPACF_06905	OHGKMD_12020	BCODAC_12355	PPCPPG_04735	EDEGFO_06130	LJEMAB_02970	HLBIHI_14215	JOFDCN_01180	BAHOPI_06235	EGDBNN_07135	DAAIBB_10355	PICGJF_07015	OIINBE_14550	ONOFHN_16310	FCGAEF_08015	KNKPKC_15545	KMOFAA_00405	PNLBPI_13195	EPLFMB_15240
HFJOBK_20130	persistent	Aldehyde dehydrogenase	203	203	1	1460	1460	1460	NMFLFE_06145	DNMBOG_04335	ECPNBN_00095	KJKELG_01365	EGKHMO_00090	BCFECL_05775	HBMJCK_09215	FNPFNO_13945	CCGMOA_08355	IBDNEM_16905	MJAIMI_18445	IHNEOE_03015	IHNBPI_00095	EGIKKC_05155	PLHLAG_11220	LFECDK_15525	JHLAHM_05225	OBMJAD_05795	IOIPBJ_06030	GFCLJI_08495	IKIFDB_05670	IBFOMC_04615	ADPACF_06910	OHGKMD_12015	BCODAC_12360	PPCPPG_04730	EDEGFO_06135	LJEMAB_02975	HLBIHI_14220	JOFDCN_01175	BAHOPI_06240	EGDBNN_07140	DAAIBB_10360	PICGJF_07020	OIINBE_14555	ONOFHN_16315	FCGAEF_08020	KNKPKC_15540	KMOFAA_00410	PNLBPI_13190	EPLFMB_15245
HFJOBK_20135	persistent	HTH araC/xylS-type domain-containing protein	203	203	1	1070	1082	1070.06	NMFLFE_06150	DNMBOG_04330	ECPNBN_00100	KJKELG_01370	EGKHMO_00095	BCFECL_05770	HBMJCK_09210	FNPFNO_13950	CCGMOA_08360	IBDNEM_16900	MJAIMI_18440	IHNEOE_03010	IHNBPI_00100	EGIKKC_05160	PLHLAG_11225	LFECDK_15530	JHLAHM_05220	OBMJAD_05790	IOIPBJ_06035	GFCLJI_08490	IKIFDB_05665	IBFOMC_04620	ADPACF_06915	OHGKMD_12010	BCODAC_12365	PPCPPG_04725	EDEGFO_06140	LJEMAB_02980	HLBIHI_14225	JOFDCN_01170	BAHOPI_06245	EGDBNN_07145	DAAIBB_10365	PICGJF_07025	OIINBE_14560	ONOFHN_16320	FCGAEF_08025	KNKPKC_15535	KMOFAA_00415	PNLBPI_13185	EPLFMB_15250
HFJOBK_20140	persistent	EamA domain-containing protein	203	203	1	896	896	896	NMFLFE_06155	DNMBOG_04325	ECPNBN_00105	KJKELG_01375	EGKHMO_00100	BCFECL_05765	HBMJCK_09205	FNPFNO_13955	CCGMOA_08365	IBDNEM_16895	MJAIMI_18435	IHNEOE_03005	IHNBPI_00105	EGIKKC_05165	PLHLAG_11230	LFECDK_15535	JHLAHM_05215	OBMJAD_05785	IOIPBJ_06040	GFCLJI_08485	IKIFDB_05660	IBFOMC_04625	ADPACF_06920	OHGKMD_12005	BCODAC_12370	PPCPPG_04720	EDEGFO_06145	LJEMAB_02985	HLBIHI_14230	JOFDCN_01165	BAHOPI_06250	EGDBNN_07150	DAAIBB_10370	PICGJF_07030	OIINBE_14565	ONOFHN_16325	FCGAEF_08030	KNKPKC_15530	KMOFAA_00420	PNLBPI_13180	EPLFMB_15255
HFJOBK_20145	persistent	putative galactarate dehydratase (L-threo-forming)	203	203	1	1547	1547	1547	NMFLFE_06160	DNMBOG_04320	ECPNBN_00110	KJKELG_01380	EGKHMO_00105	BCFECL_05760	HBMJCK_09200	FNPFNO_13960	CCGMOA_08370	IBDNEM_16890	MJAIMI_18430	IHNEOE_03000	IHNBPI_00110	EGIKKC_05170	PLHLAG_11235	LFECDK_15540	JHLAHM_05210	OBMJAD_05780	IOIPBJ_06045	GFCLJI_08480	IKIFDB_05655	IBFOMC_04630	ADPACF_06925	OHGKMD_12000	BCODAC_12375	PPCPPG_04715	EDEGFO_06150	LJEMAB_02990	HLBIHI_14235	JOFDCN_01160	BAHOPI_06255	EGDBNN_07155	DAAIBB_10375	PICGJF_07035	OIINBE_14570	ONOFHN_16330	FCGAEF_08035	KNKPKC_15525	KMOFAA_00425	PNLBPI_13175	EPLFMB_15260
HFJOBK_20150	persistent	Major facilitator superfamily (MFS) profile domain-containing protein	203	203	1	1358	1358	1358	NMFLFE_06165	DNMBOG_04315	ECPNBN_00115	KJKELG_01385	EGKHMO_00110	BCFECL_05755	HBMJCK_09195	FNPFNO_13965	CCGMOA_08375	IBDNEM_16885	MJAIMI_18425	IHNEOE_02995	IHNBPI_00115	EGIKKC_05175	PLHLAG_11240	LFECDK_15545	JHLAHM_05205	OBMJAD_05775	IOIPBJ_06050	GFCLJI_08475	IKIFDB_05650	IBFOMC_04635	ADPACF_06930	OHGKMD_11995	BCODAC_12380	PPCPPG_04710	EDEGFO_06155	LJEMAB_02995	HLBIHI_14240	JOFDCN_01155	BAHOPI_06260	EGDBNN_07160	DAAIBB_10380	PICGJF_07040	OIINBE_14575	ONOFHN_16335	FCGAEF_08040	KNKPKC_15520	KMOFAA_00430	PNLBPI_13170	EPLFMB_15265
HFJOBK_20155	persistent	Glucarate dehydratase	203	204	1	179	1331	1324.35	NMFLFE_06170	DNMBOG_04310	ECPNBN_00120	KJKELG_01390	EGKHMO_00115	BCFECL_05750	HBMJCK_09190	FNPFNO_13970	CCGMOA_08380	IBDNEM_16880	MJAIMI_18420	IHNEOE_02990	IHNBPI_00120	EGIKKC_05180	PLHLAG_11245	LFECDK_15550	JHLAHM_05200	OBMJAD_05770	IOIPBJ_06055	GFCLJI_08470	IKIFDB_05645	IBFOMC_04640	ADPACF_06935	OHGKMD_11990	BCODAC_12385	PPCPPG_04705	EDEGFO_06160	LJEMAB_03000	HLBIHI_14245	JOFDCN_01150	BAHOPI_06265	EGDBNN_07165	DAAIBB_10385	PICGJF_07045	OIINBE_14580	ONOFHN_16340	FCGAEF_08045	KNKPKC_15515	KMOFAA_00435	PNLBPI_13165	EPLFMB_15270
HFJOBK_20160	persistent	putative 5-dehydro-4-deoxyglucarate dehydratase	203	204	1	173	911	906.38	NMFLFE_06175	DNMBOG_04305	ECPNBN_00125	KJKELG_01395	EGKHMO_00120	BCFECL_05745	HBMJCK_09185	FNPFNO_13975	CCGMOA_08385	IBDNEM_16875	MJAIMI_18415	IHNEOE_02985	IHNBPI_00125	EGIKKC_05185	PLHLAG_11250	LFECDK_15555	JHLAHM_05195	OBMJAD_05765	IOIPBJ_06060	GFCLJI_08465	IKIFDB_05640	IBFOMC_04645	ADPACF_06940	OHGKMD_11985	BCODAC_12390	PPCPPG_04700	EDEGFO_06165	LJEMAB_03005	HLBIHI_14250	JOFDCN_01145	BAHOPI_06270	EGDBNN_07170	DAAIBB_10390	PICGJF_07050	OIINBE_14585	ONOFHN_16345	FCGAEF_08050	KNKPKC_15510	KMOFAA_00440	PNLBPI_13160	EPLFMB_15275
HFJOBK_20165	persistent	Aldehyde dehydrogenase (NADP(+))	203	206	1.01	671	1586	1563.24	NMFLFE_06180	DNMBOG_04300	ECPNBN_00130	KJKELG_01400	EGKHMO_00125	BCFECL_05740	HBMJCK_09180	FNPFNO_13980	CCGMOA_08390	IBDNEM_16870	MJAIMI_18410	IHNEOE_02980	IHNBPI_00130	EGIKKC_05190	PLHLAG_11255	LFECDK_15560	JHLAHM_05190	OBMJAD_05760	IOIPBJ_06065	GFCLJI_08460	IKIFDB_05635	IBFOMC_04650	ADPACF_06945	OHGKMD_11980	BCODAC_12395	PPCPPG_04695	EDEGFO_06170	LJEMAB_03010	HLBIHI_14255	JOFDCN_01140	BAHOPI_06275	EGDBNN_07175	DAAIBB_10395	PICGJF_07055	OIINBE_14590	ONOFHN_16350	FCGAEF_08055	KNKPKC_15505	KMOFAA_00445	PNLBPI_13155	EPLFMB_15280
HFJOBK_20170	persistent	HTH gntR-type domain-containing protein	203	203	1	713	713	713	NMFLFE_06185	DNMBOG_04295	ECPNBN_00135	KJKELG_01405	EGKHMO_00130	BCFECL_05735	HBMJCK_09175	FNPFNO_13985	CCGMOA_08395	IBDNEM_16865	MJAIMI_18405	IHNEOE_02975	IHNBPI_00135	EGIKKC_05195	PLHLAG_11260	LFECDK_15565	JHLAHM_05185	OBMJAD_05755	IOIPBJ_06070	GFCLJI_08455	IKIFDB_05630	IBFOMC_04655	ADPACF_06950	OHGKMD_11975	BCODAC_12400	PPCPPG_04690	EDEGFO_06175	LJEMAB_03015	HLBIHI_14260	JOFDCN_01135	BAHOPI_06280	EGDBNN_07180	DAAIBB_10400	PICGJF_07060	OIINBE_14595	ONOFHN_16355	FCGAEF_08060	KNKPKC_15500	KMOFAA_00450	PNLBPI_13150	EPLFMB_15285
HFJOBK_20175	persistent	Feruloyl esterase	203	203	1	1751	1751	1751	NMFLFE_06190	DNMBOG_04290	ECPNBN_00140	KJKELG_01410	EGKHMO_00135	BCFECL_05730	HBMJCK_09170	FNPFNO_13990	CCGMOA_08400	IBDNEM_16860	MJAIMI_18400	IHNEOE_02970	IHNBPI_00140	EGIKKC_05200	PLHLAG_11265	LFECDK_15570	JHLAHM_05180	OBMJAD_05750	IOIPBJ_06075	GFCLJI_08450	IKIFDB_05625	IBFOMC_04660	ADPACF_06955	OHGKMD_11970	BCODAC_12405	PPCPPG_04685	EDEGFO_06180	LJEMAB_03020	HLBIHI_14265	JOFDCN_01130	BAHOPI_06285	EGDBNN_07185	DAAIBB_10405	PICGJF_07065	OIINBE_14600	ONOFHN_16360	FCGAEF_08065	KNKPKC_15495	KMOFAA_00455	PNLBPI_13145	EPLFMB_15290
HFJOBK_20180	persistent	Thioesterase domain-containing protein	203	203	1	389	389	389	NMFLFE_06195	DNMBOG_04285	ECPNBN_00145	KJKELG_01415	EGKHMO_00140	BCFECL_05725	HBMJCK_09165	FNPFNO_13995	CCGMOA_08405	IBDNEM_16855	MJAIMI_18395	IHNEOE_02965	IHNBPI_00145	EGIKKC_05205	PLHLAG_11270	LFECDK_15575	JHLAHM_05175	OBMJAD_05745	IOIPBJ_06080	GFCLJI_08445	IKIFDB_05620	IBFOMC_04665	ADPACF_06960	OHGKMD_11965	BCODAC_12410	PPCPPG_04680	EDEGFO_06185	LJEMAB_03025	HLBIHI_14270	JOFDCN_01125	BAHOPI_06290	EGDBNN_07190	DAAIBB_10410	PICGJF_07070	OIINBE_14605	ONOFHN_16365	FCGAEF_08070	KNKPKC_15490	KMOFAA_00460	PNLBPI_13140	EPLFMB_15295
HFJOBK_20185	persistent	UPF0311 protein BDGL_000386	203	203	1	536	536	536	NMFLFE_06200	DNMBOG_04280	ECPNBN_00150	KJKELG_01420	EGKHMO_00145	BCFECL_05720	HBMJCK_09160	FNPFNO_14000	CCGMOA_08410	IBDNEM_16850	MJAIMI_18390	IHNEOE_02960	IHNBPI_00150	EGIKKC_05210	PLHLAG_11275	LFECDK_15580	JHLAHM_05170	OBMJAD_05740	IOIPBJ_06085	GFCLJI_08440	IKIFDB_05615	IBFOMC_04670	ADPACF_06965	OHGKMD_11960	BCODAC_12415	PPCPPG_04675	EDEGFO_06190	LJEMAB_03030	HLBIHI_14275	JOFDCN_01120	BAHOPI_06295	EGDBNN_07195	DAAIBB_10415	PICGJF_07075	OIINBE_14610	ONOFHN_16370	FCGAEF_08075	KNKPKC_15485	KMOFAA_00465	PNLBPI_13135	EPLFMB_15300
HFJOBK_20190	persistent	Outer membrane porin, OprD family protein	203	207	1.02	488	1250	1226.59	NMFLFE_06205	DNMBOG_04275	ECPNBN_00155	KJKELG_01425	EGKHMO_00150	BCFECL_05715	HBMJCK_09155	FNPFNO_14005	CCGMOA_08415	IBDNEM_16845	MJAIMI_18385	IHNEOE_02955	IHNBPI_00155	EGIKKC_05215	PLHLAG_11280	LFECDK_15585	JHLAHM_05165	OBMJAD_05735	IOIPBJ_06090	GFCLJI_08435	IKIFDB_05610	IBFOMC_04675	ADPACF_06970	OHGKMD_11955	BCODAC_12420	PPCPPG_04670	EDEGFO_06195	LJEMAB_03035	HLBIHI_14280	JOFDCN_01115	BAHOPI_06545 "BAHOPI_06300"	EGDBNN_07200 "EGDBNN_07225"	DAAIBB_10420	PICGJF_07080	OIINBE_14615	ONOFHN_16375	FCGAEF_08080	KNKPKC_15480	KMOFAA_00470	PNLBPI_13130	EPLFMB_15305
HFJOBK_20195	persistent	Acyl-CoA dehydrogenase	203	204	1	245	1139	1134.62	NMFLFE_06210	DNMBOG_04270	ECPNBN_00160	KJKELG_01430	EGKHMO_00155	BCFECL_05710	HBMJCK_09150	FNPFNO_14010	CCGMOA_08420	IBDNEM_16840	MJAIMI_18380	IHNEOE_02950	IHNBPI_00160	EGIKKC_05220	PLHLAG_11285	LFECDK_15590	JHLAHM_05160	OBMJAD_05730	IOIPBJ_06095	GFCLJI_08430	IKIFDB_05605	IBFOMC_04680	ADPACF_06975	OHGKMD_11950	BCODAC_07370 "BCODAC_12425"	PPCPPG_04665	EDEGFO_06200	LJEMAB_03040	HLBIHI_14285	JOFDCN_01110	BAHOPI_06550	EGDBNN_07230	DAAIBB_10425	PICGJF_07085	OIINBE_14620	ONOFHN_16380	FCGAEF_08085	KNKPKC_15475	KMOFAA_00475	PNLBPI_13125	EPLFMB_15310
HFJOBK_20200	persistent	2-succinylbenzoate--CoA ligase	203	206	1.01	137	1877	1848.4	NMFLFE_06215	DNMBOG_04265	ECPNBN_00165	KJKELG_01435	EGKHMO_00160	BCFECL_05705	HBMJCK_09145	FNPFNO_14015	CCGMOA_08425	IBDNEM_16835	MJAIMI_18375	IHNEOE_02945	IHNBPI_00165	EGIKKC_05225	PLHLAG_11290	LFECDK_15595	JHLAHM_05155	OBMJAD_05725	IOIPBJ_06100	GFCLJI_08425	IKIFDB_05600	IBFOMC_04685	ADPACF_06980	OHGKMD_11945	BCODAC_07365 "BCODAC_07360"	PPCPPG_04660	EDEGFO_06205	LJEMAB_03045	HLBIHI_14290	JOFDCN_01105 "JOFDCN_01100"	BAHOPI_06555	EGDBNN_07235	DAAIBB_10430	PICGJF_07090	OIINBE_14625	ONOFHN_16385	FCGAEF_08090	KNKPKC_15470	KMOFAA_00480	PNLBPI_13120	EPLFMB_15315
HFJOBK_20205	persistent	Vanillin dehydrogenase	203	203	1	1451	1451	1451	NMFLFE_06220	DNMBOG_04260	ECPNBN_00170	KJKELG_01440	EGKHMO_00165	BCFECL_05700	HBMJCK_09140	FNPFNO_14020	CCGMOA_08430	IBDNEM_16830	MJAIMI_18370	IHNEOE_02940	IHNBPI_00170	EGIKKC_05230	PLHLAG_11295	LFECDK_15600	JHLAHM_05150	OBMJAD_05720	IOIPBJ_06105	GFCLJI_08420	IKIFDB_05595	IBFOMC_04690	ADPACF_06985	OHGKMD_11940	BCODAC_07355	PPCPPG_04655	EDEGFO_06210	LJEMAB_03050	HLBIHI_14295	JOFDCN_01095	BAHOPI_06560	EGDBNN_07240	DAAIBB_10435	PICGJF_07095	OIINBE_14630	ONOFHN_16390	FCGAEF_08095	KNKPKC_15465	KMOFAA_00485	PNLBPI_13115	EPLFMB_15320
HFJOBK_20210	persistent	p-hydroxycinnamoyl CoA hydratase/lyase	203	203	1	461	833	831.17	NMFLFE_06225	DNMBOG_04255	ECPNBN_00175	KJKELG_01445	EGKHMO_00170	BCFECL_05695	HBMJCK_09135	FNPFNO_14025	CCGMOA_08435	IBDNEM_16825	MJAIMI_18365	IHNEOE_02935	IHNBPI_00175	EGIKKC_05235	PLHLAG_11300	LFECDK_15605	JHLAHM_05145	OBMJAD_05715	IOIPBJ_06110	GFCLJI_08415	IKIFDB_05590	IBFOMC_04695	ADPACF_06990	OHGKMD_11935	BCODAC_07350	PPCPPG_04650	EDEGFO_06215	LJEMAB_03055	HLBIHI_14300	JOFDCN_01090	BAHOPI_06565	EGDBNN_07245	DAAIBB_10440	PICGJF_07100	OIINBE_14635	ONOFHN_16395	FCGAEF_08100	KNKPKC_15460	KMOFAA_00490	PNLBPI_13110	EPLFMB_15325
HFJOBK_20215	persistent	3-(3-hydroxy-phenyl)propionate transporter MhpT	203	206	1.01	416	1232	1212.78	NMFLFE_06230	DNMBOG_04250	ECPNBN_00180	KJKELG_01450	EGKHMO_00175	BCFECL_05690	HBMJCK_09130	FNPFNO_14030	CCGMOA_08440	IBDNEM_16820	MJAIMI_18360	IHNEOE_02930	IHNBPI_00180	EGIKKC_05240	PLHLAG_11305	LFECDK_15610	JHLAHM_05140	OBMJAD_05710	IOIPBJ_06115	GFCLJI_08410	IKIFDB_05585	IBFOMC_04700	ADPACF_06995	OHGKMD_11930	BCODAC_07345	PPCPPG_04645	EDEGFO_06220	LJEMAB_03060	HLBIHI_14305	JOFDCN_01085	BAHOPI_06570	EGDBNN_07250	DAAIBB_10445	PICGJF_07105	OIINBE_09820	ONOFHN_16400	FCGAEF_08105	KNKPKC_15455 "KNKPKC_15450"	KMOFAA_10845	PNLBPI_13105	EPLFMB_15330
HFJOBK_20220	persistent	MarR family transcriptional regulator	203	203	1	401	458	457.72	NMFLFE_06235	DNMBOG_04245	ECPNBN_00185	KJKELG_01455	EGKHMO_00180	BCFECL_05685	HBMJCK_09125	FNPFNO_14035	CCGMOA_08445	IBDNEM_16815	MJAIMI_18355	IHNEOE_02925	IHNBPI_00185	EGIKKC_05245	PLHLAG_11310	LFECDK_15615	JHLAHM_05135	OBMJAD_05705	IOIPBJ_06120	GFCLJI_08405	IKIFDB_05580	IBFOMC_04705	ADPACF_07000	OHGKMD_11925	BCODAC_07340	PPCPPG_04640	EDEGFO_06225	LJEMAB_03065	HLBIHI_14310	JOFDCN_01080	BAHOPI_06575	EGDBNN_07255	DAAIBB_10450	PICGJF_07110	OIINBE_09825	ONOFHN_16405	FCGAEF_08110	KNKPKC_15445	KMOFAA_10850	PNLBPI_13100	EPLFMB_15335
HFJOBK_20225	persistent	HTH gntR-type domain-containing protein	203	203	1	680	680	680	NMFLFE_06240	DNMBOG_04240	ECPNBN_00190	KJKELG_01460	EGKHMO_00185	BCFECL_05680	HBMJCK_09120	FNPFNO_14040	CCGMOA_08450	IBDNEM_16810	MJAIMI_18350	IHNEOE_02920	IHNBPI_00190	EGIKKC_05250	PLHLAG_11315	LFECDK_15620	JHLAHM_05130	OBMJAD_05700	IOIPBJ_06125	GFCLJI_08400	IKIFDB_05575	IBFOMC_04710	ADPACF_07005	OHGKMD_11920	BCODAC_07335	PPCPPG_04635	EDEGFO_06230	LJEMAB_03070	HLBIHI_14315	JOFDCN_01075	BAHOPI_06580	EGDBNN_07260	DAAIBB_10455	PICGJF_07115	OIINBE_09830	ONOFHN_16410	FCGAEF_08115	KNKPKC_15440	KMOFAA_10855	PNLBPI_13095	EPLFMB_15340
HFJOBK_20230	persistent	Vanillate O-demethylase oxidoreductase	203	203	1	944	944	944	NMFLFE_06245	DNMBOG_04235	ECPNBN_00195	KJKELG_01465	EGKHMO_00190	BCFECL_05675	HBMJCK_09115	FNPFNO_14045	CCGMOA_08455	IBDNEM_16805	MJAIMI_18345	IHNEOE_02915	IHNBPI_00195	EGIKKC_05255	PLHLAG_11320	LFECDK_15625	JHLAHM_05125	OBMJAD_05695	IOIPBJ_06130	GFCLJI_08395	IKIFDB_05570	IBFOMC_04715	ADPACF_07010	OHGKMD_11915	BCODAC_07330	PPCPPG_04630	EDEGFO_06235	LJEMAB_03075	HLBIHI_14320	JOFDCN_01070	BAHOPI_06585	EGDBNN_07265	DAAIBB_10460	PICGJF_07120	OIINBE_09835	ONOFHN_16415	FCGAEF_08120	KNKPKC_15435	KMOFAA_10860	PNLBPI_13090	EPLFMB_15345
HFJOBK_20235	persistent	Rieske (2Fe-2S) protein	203	203	1	1076	1076	1076	NMFLFE_06250	DNMBOG_04230	ECPNBN_00200	KJKELG_01470	EGKHMO_00195	BCFECL_05670	HBMJCK_09110	FNPFNO_14050	CCGMOA_08460	IBDNEM_16800	MJAIMI_18340	IHNEOE_02910	IHNBPI_00200	EGIKKC_05260	PLHLAG_11325	LFECDK_15630	JHLAHM_05120	OBMJAD_05690	IOIPBJ_06135	GFCLJI_08390	IKIFDB_05565	IBFOMC_04720	ADPACF_07015	OHGKMD_11910	BCODAC_07325	PPCPPG_04625	EDEGFO_06240	LJEMAB_03080	HLBIHI_14325	JOFDCN_01065	BAHOPI_06590	EGDBNN_07270	DAAIBB_10465	PICGJF_07125	OIINBE_09840	ONOFHN_16420	FCGAEF_08125	KNKPKC_15430	KMOFAA_10865	PNLBPI_13085	EPLFMB_15350
HFJOBK_20240	cloud	hypothetical protein	7	7	1	152	152	152																															BAHOPI_06595	EGDBNN_07275	DAAIBB_10470	PICGJF_07130
HFJOBK_20250	persistent	Protein kinase	203	204	1	383	968	963.63	NMFLFE_06260	DNMBOG_04220	ECPNBN_00210	KJKELG_01480	EGKHMO_00205	BCFECL_05660	HBMJCK_09100	FNPFNO_14060	CCGMOA_08470	IBDNEM_06665	MJAIMI_11830	IHNEOE_02900	IHNBPI_00210	EGIKKC_05270	PLHLAG_11335	LFECDK_15640	JHLAHM_05110	OBMJAD_05680	IOIPBJ_06145	GFCLJI_08380	IKIFDB_05555	IBFOMC_04730	ADPACF_07025	OHGKMD_11900	BCODAC_07315	PPCPPG_04615	EDEGFO_06250	LJEMAB_03090	HLBIHI_14335	JOFDCN_01055	BAHOPI_06605	EGDBNN_07285	DAAIBB_10480	PICGJF_07140	OIINBE_09850	ONOFHN_16430	FCGAEF_08135	KNKPKC_15420	KMOFAA_10875	PNLBPI_13075	EPLFMB_15360
HFJOBK_20255	persistent	Sulfatase N-terminal domain-containing protein	203	203	1	1685	1685	1685	NMFLFE_06265	DNMBOG_04215	ECPNBN_00215	KJKELG_01485	EGKHMO_00210	BCFECL_05655	HBMJCK_09095	FNPFNO_14065	CCGMOA_08475	IBDNEM_06660	MJAIMI_11835	IHNEOE_02895	IHNBPI_00215	EGIKKC_05275	PLHLAG_11340	LFECDK_15645	JHLAHM_05105	OBMJAD_05675	IOIPBJ_06150	GFCLJI_08375	IKIFDB_05550	IBFOMC_04735	ADPACF_07030	OHGKMD_11895	BCODAC_07310	PPCPPG_04610	EDEGFO_06255	LJEMAB_03095	HLBIHI_14340	JOFDCN_01050	BAHOPI_06610	EGDBNN_07290	DAAIBB_10485	PICGJF_07145	OIINBE_09855	ONOFHN_16435	FCGAEF_08140	KNKPKC_15415	KMOFAA_10880	PNLBPI_13070	EPLFMB_15365
HFJOBK_20260	persistent	Major facilitator superfamily (MFS) profile domain-containing protein	203	203	1	1346	1346	1346	NMFLFE_06270	DNMBOG_04210	ECPNBN_00220	KJKELG_01490	EGKHMO_00215	BCFECL_05650	HBMJCK_09090	FNPFNO_14070	CCGMOA_08480	IBDNEM_06655	MJAIMI_11840	IHNEOE_02890	IHNBPI_00220	EGIKKC_05280	PLHLAG_11345	LFECDK_15650	JHLAHM_05100	OBMJAD_05670	IOIPBJ_06155	GFCLJI_08370	IKIFDB_05545	IBFOMC_04740	ADPACF_07035	OHGKMD_11890	BCODAC_07305	PPCPPG_04605	EDEGFO_06260	LJEMAB_03115	HLBIHI_14345	JOFDCN_01045	BAHOPI_06615	EGDBNN_07295	DAAIBB_10490	PICGJF_07150	OIINBE_09860	ONOFHN_16440	FCGAEF_08145	KNKPKC_15410	KMOFAA_10885	PNLBPI_13065	EPLFMB_15370
HFJOBK_20265	persistent	Outer membrane porin, OprD family	203	204	1	179	1280	1273.32	NMFLFE_06275	DNMBOG_04205	ECPNBN_00225	KJKELG_01495	EGKHMO_00220	BCFECL_05645	HBMJCK_09085	FNPFNO_14075	CCGMOA_08485	IBDNEM_06650	MJAIMI_11845	IHNEOE_02885	IHNBPI_00225	EGIKKC_05285	PLHLAG_11350	LFECDK_15655	JHLAHM_05095	OBMJAD_05665	IOIPBJ_06160	GFCLJI_08365	IKIFDB_05540	IBFOMC_04745	ADPACF_07040	OHGKMD_11885	BCODAC_07300	PPCPPG_04600	EDEGFO_06265	LJEMAB_03120	HLBIHI_14350	JOFDCN_01040	BAHOPI_06620	EGDBNN_07300	DAAIBB_10495	PICGJF_07155	OIINBE_09865	ONOFHN_16445	FCGAEF_08150	KNKPKC_15405	KMOFAA_10890	PNLBPI_13060	EPLFMB_15375
HFJOBK_20270	persistent	Cholesterol oxidase	203	204	1	599	1670	1661.82	NMFLFE_06280	DNMBOG_04200	ECPNBN_00230	KJKELG_01500	EGKHMO_00225	BCFECL_05640	HBMJCK_09080	FNPFNO_14080	CCGMOA_08490	IBDNEM_06645	MJAIMI_11850	IHNEOE_02880	IHNBPI_00230	EGIKKC_05290	PLHLAG_11355	LFECDK_15660	JHLAHM_05090	OBMJAD_05660	IOIPBJ_06165	GFCLJI_08360	IKIFDB_05535	IBFOMC_04750	ADPACF_07045	OHGKMD_11880	BCODAC_07295	PPCPPG_04595	EDEGFO_06270	LJEMAB_03125	HLBIHI_14355	JOFDCN_01035	BAHOPI_06625	EGDBNN_07305	DAAIBB_10500	PICGJF_07160	OIINBE_09870	ONOFHN_16450	FCGAEF_08155	KNKPKC_15400 "KNKPKC_15395"	KMOFAA_10895	PNLBPI_13055	EPLFMB_15380
HFJOBK_20275	persistent	Acetyl-hydrolase	203	203	1	893	893	893	NMFLFE_06285	DNMBOG_04195	ECPNBN_00235	KJKELG_01505	EGKHMO_00230	BCFECL_05635	HBMJCK_09075	FNPFNO_14085	CCGMOA_08495	IBDNEM_06640	MJAIMI_11855	IHNEOE_02875	IHNBPI_00235	EGIKKC_05295	PLHLAG_11360	LFECDK_15665	JHLAHM_05085	OBMJAD_05655	IOIPBJ_06170	GFCLJI_08355	IKIFDB_05530	IBFOMC_04755	ADPACF_07050	OHGKMD_11875	BCODAC_07290	PPCPPG_04590	EDEGFO_06275	LJEMAB_03130	HLBIHI_14360	JOFDCN_01030	BAHOPI_06630	EGDBNN_07310	DAAIBB_10505	PICGJF_07165	OIINBE_09875	ONOFHN_16455	FCGAEF_08160	KNKPKC_15390	KMOFAA_10900	PNLBPI_13050	EPLFMB_15385
HFJOBK_20280	persistent	Estradiol 17 beta-dehydrogenase	203	203	1	854	854	854	NMFLFE_06290	DNMBOG_04190	ECPNBN_00240	KJKELG_01510	EGKHMO_00235	BCFECL_05630	HBMJCK_09070	FNPFNO_14090	CCGMOA_08500	IBDNEM_06635	MJAIMI_11860	IHNEOE_02870	IHNBPI_00240	EGIKKC_05300	PLHLAG_11365	LFECDK_15670	JHLAHM_05080	OBMJAD_05650	IOIPBJ_06175	GFCLJI_08350	IKIFDB_05525	IBFOMC_04760	ADPACF_07055	OHGKMD_11870	BCODAC_07285	PPCPPG_04585	EDEGFO_06280	LJEMAB_03135	HLBIHI_14365	JOFDCN_01025	BAHOPI_06635	EGDBNN_07315	DAAIBB_10510	PICGJF_07170	OIINBE_09880	ONOFHN_16460	FCGAEF_08165	KNKPKC_15385	KMOFAA_10905	PNLBPI_13045	EPLFMB_15390
HFJOBK_20285	persistent	Flavin-binding monooxygenase	203	203	1	1487	1487	1487	NMFLFE_06295	DNMBOG_04185	ECPNBN_00245	KJKELG_01515	EGKHMO_00240	BCFECL_05625	HBMJCK_09065	FNPFNO_14095	CCGMOA_08505	IBDNEM_06630	MJAIMI_11865	IHNEOE_02865	IHNBPI_00245	EGIKKC_05305	PLHLAG_11370	LFECDK_15675	JHLAHM_05075	OBMJAD_05645	IOIPBJ_06180	GFCLJI_08345	IKIFDB_05520	IBFOMC_04765	ADPACF_07060	OHGKMD_11865	BCODAC_07280	PPCPPG_04580	EDEGFO_06285	LJEMAB_03140	HLBIHI_14370	JOFDCN_01020	BAHOPI_06640	EGDBNN_07320	DAAIBB_10515	PICGJF_07175	OIINBE_09885	ONOFHN_16465	FCGAEF_08170	KNKPKC_15380	KMOFAA_10910	PNLBPI_13040	EPLFMB_15395
HFJOBK_20290	persistent	HTH araC/xylS-type domain-containing protein	203	203	1	1013	1013	1013	NMFLFE_06300	DNMBOG_04180	ECPNBN_00250	KJKELG_01520	EGKHMO_00245	BCFECL_05620	HBMJCK_09060	FNPFNO_14100	CCGMOA_08510	IBDNEM_06625	MJAIMI_11870	IHNEOE_02860	IHNBPI_00250	EGIKKC_05310	PLHLAG_11375	LFECDK_15680	JHLAHM_05070	OBMJAD_05640	IOIPBJ_06185	GFCLJI_08340	IKIFDB_05515	IBFOMC_04770	ADPACF_07065	OHGKMD_11860	BCODAC_07275	PPCPPG_04575	EDEGFO_06290	LJEMAB_03145	HLBIHI_14375	JOFDCN_01015	BAHOPI_06645	EGDBNN_07325	DAAIBB_10520	PICGJF_07180	OIINBE_09890	ONOFHN_16470	FCGAEF_08175	KNKPKC_15375	KMOFAA_10915	PNLBPI_13035	EPLFMB_15400
HFJOBK_20295	shell	Fe-S hydro-lyase tartrate dehydratase beta-type catalytic domain-containing protein	48	48	1	608	608	608																LFECDK_15685	JHLAHM_05065	OBMJAD_05635						OHGKMD_11855	BCODAC_07270	PPCPPG_04570	EDEGFO_06295	LJEMAB_03150	HLBIHI_14380	JOFDCN_01010	BAHOPI_06650	EGDBNN_07330	DAAIBB_10525	PICGJF_07185	OIINBE_09895	ONOFHN_16475	FCGAEF_08180	KNKPKC_15370	KMOFAA_10920	PNLBPI_13030	EPLFMB_15405
HFJOBK_20300	shell	Tartrate dehydratase	48	48	1	899	899	899																LFECDK_15690	JHLAHM_05060	OBMJAD_05630						OHGKMD_11850	BCODAC_07265	PPCPPG_04565	EDEGFO_06300	LJEMAB_03155	HLBIHI_14385	JOFDCN_01005	BAHOPI_06655	EGDBNN_07335	DAAIBB_10530	PICGJF_07190	OIINBE_09900	ONOFHN_16480	FCGAEF_08185	KNKPKC_15365	KMOFAA_10925	PNLBPI_13025	EPLFMB_15410
HFJOBK_20305	shell	Putative tartrate transporter	48	48	1	1298	1298	1298																LFECDK_15695	JHLAHM_05055	OBMJAD_05625						OHGKMD_11845	BCODAC_07260	PPCPPG_04560	EDEGFO_06305	LJEMAB_03160	HLBIHI_14390	JOFDCN_01000	BAHOPI_06660	EGDBNN_07340	DAAIBB_10535	PICGJF_07195	OIINBE_09905	ONOFHN_16485	FCGAEF_08190	KNKPKC_15360	KMOFAA_10930	PNLBPI_13020	EPLFMB_15415
HFJOBK_20310	shell	HTH-type transcriptional regulator DmlR	48	48	1	920	920	920																LFECDK_15700	JHLAHM_05050	OBMJAD_05620						OHGKMD_11840	BCODAC_07255	PPCPPG_04555	EDEGFO_06310	LJEMAB_03165	HLBIHI_14395	JOFDCN_00995	BAHOPI_06665	EGDBNN_07345	DAAIBB_10540	PICGJF_07200	OIINBE_09910	ONOFHN_16490	FCGAEF_08195	KNKPKC_15355	KMOFAA_10935	PNLBPI_13015	EPLFMB_15420
HFJOBK_20315	persistent	S-adenosyl-L-methionine-dependent methyltransferase	203	203	1	875	878	875.71	NMFLFE_06305	DNMBOG_04175	ECPNBN_00255	KJKELG_01525	EGKHMO_00250	BCFECL_05615	HBMJCK_09055	FNPFNO_14105	CCGMOA_08515	IBDNEM_06620	MJAIMI_11875	IHNEOE_02855	IHNBPI_00255	EGIKKC_05315	PLHLAG_11380	LFECDK_15705	JHLAHM_05045	OBMJAD_05615	IOIPBJ_06190	GFCLJI_08335	IKIFDB_05510	IBFOMC_04775	ADPACF_07070	OHGKMD_11835	BCODAC_07250	PPCPPG_04550	EDEGFO_06315	LJEMAB_03170	HLBIHI_14400	JOFDCN_00990	BAHOPI_06670	EGDBNN_07350	DAAIBB_10545	PICGJF_07205	OIINBE_09915	ONOFHN_16495	FCGAEF_08200	KNKPKC_15350	KMOFAA_10940	PNLBPI_13010	EPLFMB_15425
HFJOBK_20325	persistent	SDR family NAD(P)-dependent oxidoreductase	202	404	2	431	833	829.64	NMFLFE_06340 "NMFLFE_06315"	DNMBOG_04165 "DNMBOG_17195"	ECPNBN_00290 "ECPNBN_00265"	KJKELG_01560 "KJKELG_01535"	EGKHMO_00285 "EGKHMO_00260"	BCFECL_05580 "BCFECL_05605"	HBMJCK_09045 "HBMJCK_09020"	FNPFNO_14140 "FNPFNO_14115"	CCGMOA_08525 "CCGMOA_08550"	IBDNEM_06610 "IBDNEM_06585"	MJAIMI_11910 "MJAIMI_11885"	IHNEOE_02845 "IHNEOE_02820"	IHNBPI_00290 "IHNBPI_00265"	EGIKKC_05325 "EGIKKC_05350"	PLHLAG_11415 "PLHLAG_11390"	LFECDK_15740 "LFECDK_15715"	JHLAHM_05010 "JHLAHM_05035"	OBMJAD_05605 "OBMJAD_05580"	IOIPBJ_06225 "IOIPBJ_06200"	GFCLJI_08325 "GFCLJI_08300"	IKIFDB_05500 "IKIFDB_05475"	IBFOMC_04785 "IBFOMC_04810"	ADPACF_07105 "ADPACF_07080"	OHGKMD_11825 "OHGKMD_11800"	BCODAC_18465 "BCODAC_07240"	PPCPPG_04540 "PPCPPG_04515"	EDEGFO_06350 "EDEGFO_06325"	LJEMAB_03180 "LJEMAB_03205"	HLBIHI_14410 "HLBIHI_14435"	JOFDCN_00980 "JOFDCN_00955"	BAHOPI_06705 "BAHOPI_06680"	EGDBNN_07595 "EGDBNN_07360"	DAAIBB_10580 "DAAIBB_10555"	PICGJF_07240 "PICGJF_07215"	OIINBE_09925 "OIINBE_09950"	ONOFHN_16530 "ONOFHN_16505"	FCGAEF_08210 "FCGAEF_08235"	KNKPKC_15340 "KNKPKC_15315"	KMOFAA_10975 "KMOFAA_10950"	PNLBPI_13000 "PNLBPI_12975"	EPLFMB_15460 "EPLFMB_15435"
HFJOBK_20335	persistent	Bacterial regulatory, tetR family protein	201	204	1.01	224	623	614.12	NMFLFE_06325	DNMBOG_17180	ECPNBN_00275	KJKELG_01545	EGKHMO_00270	BCFECL_05595	HBMJCK_09035	FNPFNO_14125	CCGMOA_08535	IBDNEM_06600	MJAIMI_11895	IHNEOE_02835	IHNBPI_00275	EGIKKC_05335	PLHLAG_11400	LFECDK_15725	JHLAHM_05025	OBMJAD_05595	IOIPBJ_06210	GFCLJI_08315	IKIFDB_05490	IBFOMC_04795	ADPACF_07090	OHGKMD_11815		PPCPPG_04530	EDEGFO_06335	LJEMAB_03190	HLBIHI_14420	JOFDCN_00970	BAHOPI_06690	EGDBNN_07370	DAAIBB_10565	PICGJF_07225	OIINBE_09935	ONOFHN_16515	FCGAEF_08220	KNKPKC_15330	KMOFAA_10960	PNLBPI_12990	EPLFMB_15445
HFJOBK_20340	persistent	Pirin domain protein	202	202	1	605	722	720.96	NMFLFE_06330	DNMBOG_17185	ECPNBN_00280	KJKELG_01550	EGKHMO_00275	BCFECL_05590	HBMJCK_09030	FNPFNO_14130	CCGMOA_08540	IBDNEM_06595	MJAIMI_11900	IHNEOE_02830	IHNBPI_00280	EGIKKC_05340	PLHLAG_11405	LFECDK_15730	JHLAHM_05020	OBMJAD_05590	IOIPBJ_06215	GFCLJI_08310	IKIFDB_05485	IBFOMC_04800	ADPACF_07095	OHGKMD_11810	BCODAC_18475	PPCPPG_04525	EDEGFO_06340	LJEMAB_03195	HLBIHI_14425	JOFDCN_00965	BAHOPI_06695	EGDBNN_07375	DAAIBB_10570	PICGJF_07230	OIINBE_09940	ONOFHN_16520	FCGAEF_08225	KNKPKC_15325	KMOFAA_10965	PNLBPI_12985	EPLFMB_15450
HFJOBK_20345	persistent	Aldehyde dehydrogenase	202	404	2	320	962	956.53	NMFLFE_06320 "NMFLFE_06335"	DNMBOG_17190 "DNMBOG_04160"	ECPNBN_00270 "ECPNBN_00285"	KJKELG_01540 "KJKELG_01555"	EGKHMO_00265 "EGKHMO_00280"	BCFECL_05600 "BCFECL_05585"	HBMJCK_09025 "HBMJCK_09040"	FNPFNO_14120 "FNPFNO_14135"	CCGMOA_08530 "CCGMOA_08545"	IBDNEM_06590 "IBDNEM_06605"	MJAIMI_11890 "MJAIMI_11905"	IHNEOE_02825 "IHNEOE_02840"	IHNBPI_00270 "IHNBPI_00285"	EGIKKC_05345 "EGIKKC_05330"	PLHLAG_11395 "PLHLAG_11410"	LFECDK_15720 "LFECDK_15735"	JHLAHM_05030 "JHLAHM_05015"	OBMJAD_05585 "OBMJAD_05600"	IOIPBJ_06205 "IOIPBJ_06220"	GFCLJI_08305 "GFCLJI_08320"	IKIFDB_05480 "IKIFDB_05495"	IBFOMC_04805 "IBFOMC_04790"	ADPACF_07085 "ADPACF_07100"	OHGKMD_11805 "OHGKMD_11820"	BCODAC_07235 "BCODAC_18470"	PPCPPG_04520 "PPCPPG_04535"	EDEGFO_06330 "EDEGFO_06345"	LJEMAB_03200 "LJEMAB_03185"	HLBIHI_14430 "HLBIHI_14415"	JOFDCN_00960 "JOFDCN_00975"	BAHOPI_06685 "BAHOPI_06700"	EGDBNN_07365 "EGDBNN_07380"	DAAIBB_10560 "DAAIBB_10575"	PICGJF_07220 "PICGJF_07235"	OIINBE_09930 "OIINBE_09945"	ONOFHN_16510 "ONOFHN_16525"	FCGAEF_08230 "FCGAEF_08215"	KNKPKC_15320 "KNKPKC_15335"	KMOFAA_10955 "KMOFAA_10970"	PNLBPI_12980 "PNLBPI_12995"	EPLFMB_15440 "EPLFMB_15455"
HFJOBK_20360	persistent	DUF2570 domain-containing protein	198	198	1	227	227	227	NMFLFE_06350		ECPNBN_00300	KJKELG_01570	EGKHMO_00295	BCFECL_05570	HBMJCK_09010	FNPFNO_14150	CCGMOA_08560	IBDNEM_06575	MJAIMI_11920	IHNEOE_02810	IHNBPI_00300	EGIKKC_10515	PLHLAG_11425	LFECDK_15750	JHLAHM_17710		IOIPBJ_06235	GFCLJI_08290	IKIFDB_05465	IBFOMC_04820	ADPACF_07115	OHGKMD_11790	BCODAC_12235	PPCPPG_04505	EDEGFO_06360	LJEMAB_03215	HLBIHI_14445	JOFDCN_00945	BAHOPI_06715	EGDBNN_07605	DAAIBB_10590	PICGJF_07250	OIINBE_13205	ONOFHN_16540	FCGAEF_08245	KNKPKC_15305	KMOFAA_10985	PNLBPI_12965	EPLFMB_15470
HFJOBK_20365	persistent	MFS transporter, AGZA family, xanthine/uracil permease	203	203	1	1319	1319	1319	NMFLFE_06355	DNMBOG_12715	ECPNBN_00305	KJKELG_01575	EGKHMO_00300	BCFECL_05565	HBMJCK_09005	FNPFNO_14155	CCGMOA_08565	IBDNEM_06570	MJAIMI_11925	IHNEOE_02805	IHNBPI_00305	EGIKKC_10510	PLHLAG_11430	LFECDK_15755	JHLAHM_17705	OBMJAD_14435	IOIPBJ_06240	GFCLJI_08285	IKIFDB_05460	IBFOMC_04825	ADPACF_07120	OHGKMD_11785	BCODAC_12230	PPCPPG_04500	EDEGFO_06365	LJEMAB_03220	HLBIHI_14450	JOFDCN_00940	BAHOPI_06720	EGDBNN_07610	DAAIBB_10595	PICGJF_07255	OIINBE_13200	ONOFHN_16545	FCGAEF_08250	KNKPKC_15300	KMOFAA_10990	PNLBPI_12960	EPLFMB_15475
HFJOBK_20375	persistent	Cytochrome b561 bacterial/Ni-hydrogenase domain-containing protein	203	203	1	557	557	557	NMFLFE_06365	DNMBOG_12705	ECPNBN_00315	KJKELG_01585	EGKHMO_00310	BCFECL_05555	HBMJCK_08995	FNPFNO_14165	CCGMOA_08575	IBDNEM_06560	MJAIMI_11935	IHNEOE_02795	IHNBPI_00315	EGIKKC_10500	PLHLAG_11440	LFECDK_15765	JHLAHM_17695	OBMJAD_14425	IOIPBJ_06250	GFCLJI_08275	IKIFDB_05450	IBFOMC_04835	ADPACF_07130	OHGKMD_11775	BCODAC_12220	PPCPPG_15105	EDEGFO_06375	LJEMAB_03230	HLBIHI_14460	JOFDCN_00930	BAHOPI_06730	EGDBNN_07620	DAAIBB_10605	PICGJF_07265	OIINBE_13190	ONOFHN_16555	FCGAEF_08260	KNKPKC_15290	KMOFAA_11000	PNLBPI_12950	EPLFMB_15485
HFJOBK_20380	persistent	hypothetical protein	203	203	1	389	389	389	NMFLFE_06370	DNMBOG_12700	ECPNBN_00320	KJKELG_01590	EGKHMO_00315	BCFECL_05550	HBMJCK_08990	FNPFNO_06635	CCGMOA_08580	IBDNEM_06555	MJAIMI_11940	IHNEOE_02790	IHNBPI_00320	EGIKKC_10495	PLHLAG_11445	LFECDK_15770	JHLAHM_17690	OBMJAD_14420	IOIPBJ_06255	GFCLJI_08270	IKIFDB_05445	IBFOMC_04840	ADPACF_07135	OHGKMD_11770	BCODAC_12215	PPCPPG_15110	EDEGFO_06380	LJEMAB_03235	HLBIHI_14465	JOFDCN_00925	BAHOPI_06735	EGDBNN_07625	DAAIBB_10610	PICGJF_07270	OIINBE_13185	ONOFHN_16560	FCGAEF_08265	KNKPKC_15285	KMOFAA_11005	PNLBPI_12945	EPLFMB_15490
HFJOBK_20385	persistent	Ribonuclease HII	203	203	1	566	566	566	NMFLFE_06375	DNMBOG_12695	ECPNBN_00325	KJKELG_01595	EGKHMO_00320	BCFECL_05545	HBMJCK_08985	FNPFNO_06640	CCGMOA_08585	IBDNEM_06550	MJAIMI_11945	IHNEOE_02785	IHNBPI_00325	EGIKKC_10490	PLHLAG_11450	LFECDK_15775	JHLAHM_17685	OBMJAD_14415	IOIPBJ_06260	GFCLJI_08265	IKIFDB_05440	IBFOMC_04845	ADPACF_07140	OHGKMD_11765	BCODAC_12210	PPCPPG_15115	EDEGFO_06385	LJEMAB_03240	HLBIHI_14470	JOFDCN_00920	BAHOPI_06740	EGDBNN_07630	DAAIBB_10615	PICGJF_07275	OIINBE_13180	ONOFHN_16565	FCGAEF_08270	KNKPKC_15280	KMOFAA_11010	PNLBPI_12940	EPLFMB_15495
HFJOBK_20390	persistent	hypothetical protein	203	203	1	254	254	254	NMFLFE_06380	DNMBOG_12690	ECPNBN_00330	KJKELG_01600	EGKHMO_00325	BCFECL_05540	HBMJCK_08980	FNPFNO_06645	CCGMOA_08590	IBDNEM_06545	MJAIMI_11950	IHNEOE_02780	IHNBPI_00330	EGIKKC_10485	PLHLAG_11455	LFECDK_15780	JHLAHM_17680	OBMJAD_14410	IOIPBJ_06265	GFCLJI_08260	IKIFDB_05435	IBFOMC_04850	ADPACF_07145	OHGKMD_11760	BCODAC_12205	PPCPPG_15120	EDEGFO_06390	LJEMAB_03245	HLBIHI_14475	JOFDCN_00915	BAHOPI_06745	EGDBNN_07635	DAAIBB_10620	PICGJF_07280	OIINBE_13175	ONOFHN_16570	FCGAEF_08275	KNKPKC_15275	KMOFAA_11015	PNLBPI_12935	EPLFMB_15500
HFJOBK_20395	persistent	Aspartate kinase Ask_LysC	203	203	1	1280	1280	1280	NMFLFE_06385	DNMBOG_12685	ECPNBN_00335	KJKELG_01605	EGKHMO_00330	BCFECL_05535	HBMJCK_08975	FNPFNO_06650	CCGMOA_08595	IBDNEM_06540	MJAIMI_11955	IHNEOE_02775	IHNBPI_00335	EGIKKC_10480	PLHLAG_11460	LFECDK_15785	JHLAHM_17675	OBMJAD_14405	IOIPBJ_06270	GFCLJI_08255	IKIFDB_05430	IBFOMC_04855	ADPACF_07150	OHGKMD_11755	BCODAC_12200	PPCPPG_15125	EDEGFO_06395	LJEMAB_03250	HLBIHI_14480	JOFDCN_00910	BAHOPI_06750	EGDBNN_07640	DAAIBB_10625	PICGJF_07285	OIINBE_13170	ONOFHN_16575	FCGAEF_08280	KNKPKC_15270	KMOFAA_11020	PNLBPI_12930	EPLFMB_15505
HFJOBK_20400	persistent	Alanine--tRNA ligase	203	203	1	2636	2636	2636	NMFLFE_06390	DNMBOG_12680	ECPNBN_00340	KJKELG_01610	EGKHMO_00335	BCFECL_05530	HBMJCK_08970	FNPFNO_06655	CCGMOA_08600	IBDNEM_06535	MJAIMI_11960	IHNEOE_02770	IHNBPI_00340	EGIKKC_10475	PLHLAG_11885	LFECDK_16175	JHLAHM_05480	OBMJAD_02350	IOIPBJ_06685	GFCLJI_18375	IKIFDB_05425	IBFOMC_05185	ADPACF_07480	OHGKMD_11750	BCODAC_12195	PPCPPG_15130	EDEGFO_06400	LJEMAB_03255	HLBIHI_14485	JOFDCN_00905	BAHOPI_06755	EGDBNN_07645	DAAIBB_10630	PICGJF_07290	OIINBE_14975	ONOFHN_16580	FCGAEF_08585	KNKPKC_15265	KMOFAA_16665	PNLBPI_12625	EPLFMB_15510
HFJOBK_20405	persistent	Glyceraldehyde-3-phosphate dehydrogenase	203	203	1	1025	1025	1025	NMFLFE_06395	DNMBOG_12675	ECPNBN_00345	KJKELG_01615	EGKHMO_00340	BCFECL_05525	HBMJCK_08965	FNPFNO_06660	CCGMOA_08605	IBDNEM_06530	MJAIMI_11965	IHNEOE_02765	IHNBPI_00345	EGIKKC_10470	PLHLAG_11890	LFECDK_16180	JHLAHM_05475	OBMJAD_02355	IOIPBJ_06690	GFCLJI_18380	IKIFDB_05420	IBFOMC_05190	ADPACF_07485	OHGKMD_11745	BCODAC_12190	PPCPPG_15135	EDEGFO_06405	LJEMAB_03260	HLBIHI_14490	JOFDCN_00900	BAHOPI_06760	EGDBNN_07650	DAAIBB_10635	PICGJF_07295	OIINBE_14980	ONOFHN_16585	FCGAEF_08590	KNKPKC_15260	KMOFAA_16670	PNLBPI_12620	EPLFMB_15515
HFJOBK_20410	persistent	ATP phosphoribosyltransferase regulatory subunit	203	203	1	1166	1166	1166	NMFLFE_06400	DNMBOG_12670	ECPNBN_00350	KJKELG_01620	EGKHMO_00345	BCFECL_05520	HBMJCK_08960	FNPFNO_06665	CCGMOA_08610	IBDNEM_06525	MJAIMI_11970	IHNEOE_02760	IHNBPI_00350	EGIKKC_10465	PLHLAG_11895	LFECDK_16185	JHLAHM_05470	OBMJAD_02360	IOIPBJ_06695	GFCLJI_18385	IKIFDB_05415	IBFOMC_05195	ADPACF_07490	OHGKMD_11740	BCODAC_12185	PPCPPG_15140	EDEGFO_06410	LJEMAB_03265	HLBIHI_14495	JOFDCN_00895	BAHOPI_06765	EGDBNN_07655	DAAIBB_10640	PICGJF_07300	OIINBE_14985	ONOFHN_16590	FCGAEF_08595	KNKPKC_15255	KMOFAA_16675	PNLBPI_12615	EPLFMB_15520
HFJOBK_20415	persistent	Adenylosuccinate synthetase	203	203	1	1319	1319	1319	NMFLFE_06405	DNMBOG_12665	ECPNBN_00355	KJKELG_01625	EGKHMO_00350	BCFECL_05515	HBMJCK_08955	FNPFNO_06670	CCGMOA_08615	IBDNEM_06520	MJAIMI_11975	IHNEOE_02755	IHNBPI_00355	EGIKKC_10460	PLHLAG_11900	LFECDK_16190	JHLAHM_05465	OBMJAD_02365	IOIPBJ_06700	GFCLJI_18390	IKIFDB_05410	IBFOMC_05200	ADPACF_07495	OHGKMD_11735	BCODAC_12180	PPCPPG_15145	EDEGFO_06415	LJEMAB_03270	HLBIHI_14500	JOFDCN_00890	BAHOPI_06770	EGDBNN_07660	DAAIBB_10645	PICGJF_07305	OIINBE_14990	ONOFHN_16595	FCGAEF_08600	KNKPKC_15250	KMOFAA_16680	PNLBPI_12610	EPLFMB_15525
HFJOBK_20420	persistent	DUF1705 domain-containing protein	203	203	1	317	317	317	NMFLFE_06410	DNMBOG_12660	ECPNBN_00360	KJKELG_01630	EGKHMO_00355	BCFECL_05510	HBMJCK_08950	FNPFNO_06675	CCGMOA_08620	IBDNEM_06515	MJAIMI_11980	IHNEOE_02750	IHNBPI_00360	EGIKKC_10455	PLHLAG_11905	LFECDK_16195	JHLAHM_05460	OBMJAD_02370	IOIPBJ_06705	GFCLJI_18395	IKIFDB_05405	IBFOMC_05205	ADPACF_07500	OHGKMD_11730	BCODAC_12175	PPCPPG_15150	EDEGFO_06420	LJEMAB_03275	HLBIHI_14505	JOFDCN_00885	BAHOPI_06775	EGDBNN_07665	DAAIBB_10650	PICGJF_07310	OIINBE_14995	ONOFHN_16600	FCGAEF_08605	KNKPKC_15245	KMOFAA_16685	PNLBPI_12605	EPLFMB_15530
HFJOBK_20425	persistent	M48 family metallopeptidase	203	204	1	182	785	780.87	NMFLFE_06415	DNMBOG_12655	ECPNBN_00365	KJKELG_01635	EGKHMO_00360	BCFECL_05505	HBMJCK_08945	FNPFNO_06680	CCGMOA_08625	IBDNEM_06510	MJAIMI_11985	IHNEOE_02745	IHNBPI_00365	EGIKKC_10450	PLHLAG_11910	LFECDK_16200	JHLAHM_05455	OBMJAD_02375	IOIPBJ_06710	GFCLJI_18400	IKIFDB_05400	IBFOMC_05210	ADPACF_07505	OHGKMD_11725	BCODAC_12170	PPCPPG_15155	EDEGFO_06425	LJEMAB_03280	HLBIHI_14510	JOFDCN_00880	BAHOPI_06780	EGDBNN_07670	DAAIBB_10655	PICGJF_07315	OIINBE_15000	ONOFHN_16605	FCGAEF_08610	KNKPKC_15240	KMOFAA_16690	PNLBPI_12600	EPLFMB_15535
HFJOBK_20430	persistent	Protein tas	203	203	1	1049	1049	1049	NMFLFE_06420	DNMBOG_12650	ECPNBN_00370	KJKELG_01640	EGKHMO_00365	BCFECL_05500	HBMJCK_08940	FNPFNO_06685	CCGMOA_08630	IBDNEM_06505	MJAIMI_11990	IHNEOE_02740	IHNBPI_00370	EGIKKC_10445	PLHLAG_11915	LFECDK_16205	JHLAHM_05450	OBMJAD_02380	IOIPBJ_06715	GFCLJI_18405	IKIFDB_05395	IBFOMC_05215	ADPACF_07510	OHGKMD_11720	BCODAC_12165	PPCPPG_15160	EDEGFO_06430	LJEMAB_03285	HLBIHI_14515	JOFDCN_00875	BAHOPI_06785	EGDBNN_07675	DAAIBB_10660	PICGJF_07320	OIINBE_15005	ONOFHN_16610	FCGAEF_08615	KNKPKC_15235	KMOFAA_16695	PNLBPI_12595	EPLFMB_15540
HFJOBK_20435	persistent	Cyclic AMP receptor-like protein	203	203	1	707	707	707	NMFLFE_06425	DNMBOG_12645	ECPNBN_00375	KJKELG_01645	EGKHMO_00370	BCFECL_05495	HBMJCK_08935	FNPFNO_06690	CCGMOA_08635	IBDNEM_06500	MJAIMI_11995	IHNEOE_02735	IHNBPI_00375	EGIKKC_10440	PLHLAG_11920	LFECDK_16210	JHLAHM_05445	OBMJAD_02385	IOIPBJ_06720	GFCLJI_18410	IKIFDB_05390	IBFOMC_05220	ADPACF_07515	OHGKMD_11715	BCODAC_12160	PPCPPG_15165	EDEGFO_06435	LJEMAB_03290	HLBIHI_14520	JOFDCN_00870	BAHOPI_06790	EGDBNN_07680	DAAIBB_10665	PICGJF_07325	OIINBE_15010	ONOFHN_16615	FCGAEF_08620	KNKPKC_15230	KMOFAA_16700	PNLBPI_12590	EPLFMB_15545
HFJOBK_20440	persistent	OsmC/Ohr family protein	202	202	1	341	422	421.6	NMFLFE_06430	DNMBOG_12640	ECPNBN_00380	KJKELG_01650	EGKHMO_00375	BCFECL_05490	HBMJCK_08930	FNPFNO_06695	CCGMOA_08640	IBDNEM_06495	MJAIMI_12000	IHNEOE_02730	IHNBPI_00380	EGIKKC_10435	PLHLAG_11925	LFECDK_16215	JHLAHM_05440	OBMJAD_02390	IOIPBJ_06725	GFCLJI_18415	IKIFDB_05385	IBFOMC_05225	ADPACF_07520	OHGKMD_11710	BCODAC_12155	PPCPPG_15170	EDEGFO_06440	LJEMAB_03295	HLBIHI_14525	JOFDCN_00865	BAHOPI_06795	EGDBNN_07685	DAAIBB_10670	PICGJF_07330	OIINBE_15015	ONOFHN_16620	FCGAEF_08625	KNKPKC_15225	KMOFAA_16705	PNLBPI_12585	EPLFMB_15550
HFJOBK_20445	persistent	N-acetyltransferase domain-containing protein	203	203	1	365	425	424.7	NMFLFE_06435	DNMBOG_12635	ECPNBN_00385	KJKELG_01655	EGKHMO_00380	BCFECL_05485	HBMJCK_08925	FNPFNO_06700	CCGMOA_08645	IBDNEM_06490	MJAIMI_12005	IHNEOE_02725	IHNBPI_00385	EGIKKC_10430	PLHLAG_11930	LFECDK_16220	JHLAHM_05435	OBMJAD_02395	IOIPBJ_06730	GFCLJI_18420	IKIFDB_05380	IBFOMC_05230	ADPACF_07525	OHGKMD_11705	BCODAC_12150	PPCPPG_15175	EDEGFO_06445	LJEMAB_03300	HLBIHI_14530	JOFDCN_00860	BAHOPI_06800	EGDBNN_07690	DAAIBB_10675	PICGJF_07335	OIINBE_15020	ONOFHN_16625	FCGAEF_08630	KNKPKC_15220	KMOFAA_16710	PNLBPI_12580	EPLFMB_15555
HFJOBK_20450	persistent	Murein DD-endopeptidase MepM	203	203	1	752	752	752	NMFLFE_06440	DNMBOG_12630	ECPNBN_00390	KJKELG_01660	EGKHMO_00385	BCFECL_05480	HBMJCK_08920	FNPFNO_06705	CCGMOA_08650	IBDNEM_06485	MJAIMI_12010	IHNEOE_02720	IHNBPI_00390	EGIKKC_10425	PLHLAG_11935	LFECDK_16225	JHLAHM_05430	OBMJAD_02400	IOIPBJ_06735	GFCLJI_18425	IKIFDB_05375	IBFOMC_05235	ADPACF_07530	OHGKMD_11700	BCODAC_12145	PPCPPG_15180	EDEGFO_06450	LJEMAB_03305	HLBIHI_14535	JOFDCN_00855	BAHOPI_06805	EGDBNN_07695	DAAIBB_10680	PICGJF_07340	OIINBE_15025	ONOFHN_16630	FCGAEF_08635	KNKPKC_15215	KMOFAA_16715	PNLBPI_12575	EPLFMB_15560
HFJOBK_20455	persistent	Chaperone protein ClpB	203	203	1	440	2579	2568.46	NMFLFE_06445	DNMBOG_12625	ECPNBN_00395	KJKELG_01665	EGKHMO_00390	BCFECL_05475	HBMJCK_08915	FNPFNO_06710	CCGMOA_08655	IBDNEM_06480	MJAIMI_12015	IHNEOE_02715	IHNBPI_08625	EGIKKC_10420	PLHLAG_11940	LFECDK_16230	JHLAHM_05425	OBMJAD_02405	IOIPBJ_06740	GFCLJI_18430	IKIFDB_05370	IBFOMC_05240	ADPACF_07535	OHGKMD_11695	BCODAC_12755	PPCPPG_15185	EDEGFO_06455	LJEMAB_03310	HLBIHI_14540	JOFDCN_00850	BAHOPI_06810	EGDBNN_07700	DAAIBB_10690	PICGJF_07345	OIINBE_15030	ONOFHN_16635	FCGAEF_08640	KNKPKC_15210	KMOFAA_16720	PNLBPI_12570	EPLFMB_15565
HFJOBK_20460	persistent	Nicotinamide-nucleotide amidohydrolase PncC	203	203	1	488	488	488	NMFLFE_06450	DNMBOG_12620	ECPNBN_00400	KJKELG_01670	EGKHMO_00395	BCFECL_05470	HBMJCK_08910	FNPFNO_06715	CCGMOA_08660	IBDNEM_06475	MJAIMI_12020	IHNEOE_02710	IHNBPI_08620	EGIKKC_10415	PLHLAG_11945	LFECDK_16235	JHLAHM_05420	OBMJAD_02410	IOIPBJ_06745	GFCLJI_18435	IKIFDB_05365	IBFOMC_05245	ADPACF_07540	OHGKMD_11690	BCODAC_12750	PPCPPG_15190	EDEGFO_06460	LJEMAB_03315	HLBIHI_14545	JOFDCN_00845	BAHOPI_06815	EGDBNN_07705	DAAIBB_10695	PICGJF_07350	OIINBE_15035	ONOFHN_16640	FCGAEF_08645	KNKPKC_15205	KMOFAA_16725	PNLBPI_12565	EPLFMB_15570
HFJOBK_20465	persistent	hypothetical protein	202	202	1	419	419	419	NMFLFE_06455	DNMBOG_12615	ECPNBN_00405	KJKELG_01675	EGKHMO_00400	BCFECL_05465	HBMJCK_08905	FNPFNO_06720	CCGMOA_08665	IBDNEM_06470	MJAIMI_12025	IHNEOE_02705	IHNBPI_08615	EGIKKC_10410	PLHLAG_11950	LFECDK_16240	JHLAHM_05415	OBMJAD_02415	IOIPBJ_06750	GFCLJI_18440	IKIFDB_05360	IBFOMC_05250	ADPACF_07545	OHGKMD_11685	BCODAC_12745	PPCPPG_15195	EDEGFO_06465	LJEMAB_03320	HLBIHI_14550	JOFDCN_00840	BAHOPI_06820	EGDBNN_07710	DAAIBB_10700	PICGJF_07355	OIINBE_15040	ONOFHN_16645	FCGAEF_08650		KMOFAA_16730	PNLBPI_12560	EPLFMB_15575
HFJOBK_20470	persistent	Ribosomal RNA large subunit methyltransferase K/L	203	204	1	998	2204	2192.47	NMFLFE_06460	DNMBOG_13560	ECPNBN_00410	KJKELG_01680	EGKHMO_00405	BCFECL_05460	HBMJCK_08900	FNPFNO_06725	CCGMOA_08670	IBDNEM_06465	MJAIMI_12030	IHNEOE_02700	IHNBPI_08610	EGIKKC_10405	PLHLAG_11955	LFECDK_16245	JHLAHM_05410	OBMJAD_02420	IOIPBJ_06755	GFCLJI_18445	IKIFDB_05355	IBFOMC_05255	ADPACF_07550	OHGKMD_11680	BCODAC_12740	PPCPPG_15200	EDEGFO_06470	LJEMAB_03325	HLBIHI_14555	JOFDCN_00835	BAHOPI_06825	EGDBNN_07715	DAAIBB_10705	PICGJF_07360	OIINBE_15045	ONOFHN_16650	FCGAEF_08655	KNKPKC_15195 "KNKPKC_15190"	KMOFAA_16735	PNLBPI_12555	EPLFMB_15580
HFJOBK_20475	persistent	HEPN domain-containing protein	203	203	1	236	344	343.47	NMFLFE_06465	DNMBOG_13555	ECPNBN_00415	KJKELG_01685	EGKHMO_00410	BCFECL_05455	HBMJCK_08895	FNPFNO_06730	CCGMOA_08675	IBDNEM_06460	MJAIMI_12035	IHNEOE_02695	IHNBPI_08605	EGIKKC_10400	PLHLAG_11960	LFECDK_16250	JHLAHM_05405	OBMJAD_02425	IOIPBJ_06760	GFCLJI_18450	IKIFDB_05350	IBFOMC_05260	ADPACF_07555	OHGKMD_11675	BCODAC_12735	PPCPPG_15205	EDEGFO_06475	LJEMAB_03330	HLBIHI_14560	JOFDCN_00830	BAHOPI_06830	EGDBNN_07720	DAAIBB_10710	PICGJF_07365	OIINBE_15050	ONOFHN_16655	FCGAEF_08660	KNKPKC_15185	KMOFAA_16740	PNLBPI_12550	EPLFMB_15585
HFJOBK_20480	persistent	Aspartate carbamoyltransferase	203	203	1	1016	1016	1016	NMFLFE_06470	DNMBOG_13550	ECPNBN_00420	KJKELG_01690	EGKHMO_00415	BCFECL_05450	HBMJCK_08890	FNPFNO_06735	CCGMOA_08680	IBDNEM_06455	MJAIMI_12040	IHNEOE_02690	IHNBPI_08600	EGIKKC_10395	PLHLAG_11965	LFECDK_16255	JHLAHM_05400	OBMJAD_02430	IOIPBJ_06765	GFCLJI_18455	IKIFDB_05345	IBFOMC_05265	ADPACF_07560	OHGKMD_11670	BCODAC_12730	PPCPPG_15210	EDEGFO_06480	LJEMAB_03335	HLBIHI_14565	JOFDCN_00825	BAHOPI_06835	EGDBNN_07725	DAAIBB_10715	PICGJF_07370	OIINBE_15055	ONOFHN_16660	FCGAEF_08665	KNKPKC_15180	KMOFAA_16745	PNLBPI_12545	EPLFMB_15590
HFJOBK_20485	persistent	Aspartate carbamoyltransferase	203	203	1	1235	1235	1235	NMFLFE_06475	DNMBOG_13545	ECPNBN_00425	KJKELG_01695	EGKHMO_00420	BCFECL_05445	HBMJCK_08885	FNPFNO_06740	CCGMOA_08685	IBDNEM_06450	MJAIMI_12045	IHNEOE_02685	IHNBPI_08595	EGIKKC_10390	PLHLAG_11970	LFECDK_16260	JHLAHM_05395	OBMJAD_02435	IOIPBJ_06770	GFCLJI_18460	IKIFDB_05340	IBFOMC_05270	ADPACF_07565	OHGKMD_11665	BCODAC_12725	PPCPPG_15215	EDEGFO_06485	LJEMAB_03340	HLBIHI_14570	JOFDCN_00820	BAHOPI_06840	EGDBNN_07730	DAAIBB_10720	PICGJF_07375	OIINBE_15060	ONOFHN_16665	FCGAEF_08670	KNKPKC_15175	KMOFAA_16750	PNLBPI_12540	EPLFMB_15595
HFJOBK_20490	persistent	OmpA-like domain-containing protein	203	203	1	773	1415	1411.84	NMFLFE_06480	DNMBOG_13540	ECPNBN_00430	KJKELG_01700	EGKHMO_00425	BCFECL_05440	HBMJCK_08880	FNPFNO_06745	CCGMOA_08690	IBDNEM_06445	MJAIMI_12050	IHNEOE_02680	IHNBPI_08590	EGIKKC_10385	PLHLAG_11975	LFECDK_16265	JHLAHM_05390	OBMJAD_02440	IOIPBJ_06775	GFCLJI_18465	IKIFDB_05335	IBFOMC_05275	ADPACF_07570	OHGKMD_11660	BCODAC_12720	PPCPPG_15220	EDEGFO_06490	LJEMAB_03345	HLBIHI_14575	JOFDCN_00815	BAHOPI_06845	EGDBNN_07735	DAAIBB_10725	PICGJF_07380	OIINBE_15065	ONOFHN_16670	FCGAEF_08675	KNKPKC_15170	KMOFAA_16755	PNLBPI_12535	EPLFMB_15600
HFJOBK_20495	persistent	F420-dependent NADP oxidoreductase	202	202	1	779	779	779		DNMBOG_13535	ECPNBN_00435	KJKELG_01705	EGKHMO_00430	BCFECL_05435	HBMJCK_08875	FNPFNO_06750	CCGMOA_08695	IBDNEM_06440	MJAIMI_12055	IHNEOE_02675	IHNBPI_08585	EGIKKC_10380	PLHLAG_11980	LFECDK_16270	JHLAHM_05385	OBMJAD_02445	IOIPBJ_06780	GFCLJI_18470	IKIFDB_05330	IBFOMC_05280	ADPACF_07575	OHGKMD_11655	BCODAC_12715	PPCPPG_15225	EDEGFO_06495	LJEMAB_03350	HLBIHI_14580	JOFDCN_00810	BAHOPI_06850	EGDBNN_07740	DAAIBB_10730	PICGJF_07385	OIINBE_15070	ONOFHN_16675	FCGAEF_08680	KNKPKC_15165	KMOFAA_16760	PNLBPI_12530	EPLFMB_15605
HFJOBK_20500	persistent	Glutathione S-transferase	202	203	1	209	626	622.78		DNMBOG_13530	ECPNBN_00440	KJKELG_01710	EGKHMO_00435	BCFECL_05430	HBMJCK_08870	FNPFNO_06755	CCGMOA_08700	IBDNEM_06435	MJAIMI_12065 "MJAIMI_12060"	IHNEOE_02670	IHNBPI_08580	EGIKKC_10375	PLHLAG_11985	LFECDK_16275	JHLAHM_05380	OBMJAD_02450	IOIPBJ_06785	GFCLJI_18475	IKIFDB_05325	IBFOMC_05285	ADPACF_07580	OHGKMD_11650	BCODAC_12710	PPCPPG_15230	EDEGFO_06500	LJEMAB_03355	HLBIHI_14585	JOFDCN_00805	BAHOPI_06855	EGDBNN_07745	DAAIBB_10735	PICGJF_07390	OIINBE_15075	ONOFHN_16680	FCGAEF_08685	KNKPKC_15160	KMOFAA_16765	PNLBPI_12525	EPLFMB_15610
HFJOBK_20505	persistent	tRNA (guanine-N(7)-)-methyltransferase	202	202	1	716	716	716		DNMBOG_13525	ECPNBN_00445	KJKELG_01715	EGKHMO_00440	BCFECL_05425	HBMJCK_08865	FNPFNO_06760	CCGMOA_08705	IBDNEM_06430	MJAIMI_12070	IHNEOE_02665	IHNBPI_08575	EGIKKC_10370	PLHLAG_11990	LFECDK_16280	JHLAHM_05375	OBMJAD_02455	IOIPBJ_06790	GFCLJI_18480	IKIFDB_05320	IBFOMC_05290	ADPACF_07585	OHGKMD_11645	BCODAC_12705	PPCPPG_15235	EDEGFO_06505	LJEMAB_03360	HLBIHI_14590	JOFDCN_00800	BAHOPI_06860	EGDBNN_07750	DAAIBB_10740	PICGJF_07395	OIINBE_15080	ONOFHN_16685	FCGAEF_08690	KNKPKC_15155	KMOFAA_16770	PNLBPI_12520	EPLFMB_15615
HFJOBK_20510	persistent	LTD domain-containing protein	202	203	1	425	2438	2425.93		DNMBOG_13520	ECPNBN_00450	KJKELG_01720	EGKHMO_00445	BCFECL_05420	HBMJCK_08860	FNPFNO_06765	CCGMOA_08710	IBDNEM_06425	MJAIMI_12075	IHNEOE_02660	IHNBPI_08570	EGIKKC_10365	PLHLAG_11995	LFECDK_16285	JHLAHM_05370	OBMJAD_02460	IOIPBJ_06795	GFCLJI_18485	IKIFDB_05315	IBFOMC_05295	ADPACF_07590	OHGKMD_11640	BCODAC_12700 "BCODAC_12695"	PPCPPG_15240	EDEGFO_06510	LJEMAB_03365	HLBIHI_14595	JOFDCN_00795	BAHOPI_06865	EGDBNN_07755	DAAIBB_10745	PICGJF_07400	OIINBE_15085	ONOFHN_16690	FCGAEF_08695	KNKPKC_15150	KMOFAA_16775	PNLBPI_12515	EPLFMB_15620
HFJOBK_20515	persistent	Glutathione S-transferase	202	203	1	107	611	607.32		DNMBOG_13515	ECPNBN_00455	KJKELG_01725	EGKHMO_00450	BCFECL_05415	HBMJCK_08855	FNPFNO_06770	CCGMOA_08715	IBDNEM_06420	MJAIMI_12080	IHNEOE_02655	IHNBPI_08565	EGIKKC_10360	PLHLAG_12000	LFECDK_16290	JHLAHM_05365	OBMJAD_02465	IOIPBJ_06800	GFCLJI_18490	IKIFDB_05310	IBFOMC_05300	ADPACF_07595	OHGKMD_11635	BCODAC_12690	PPCPPG_15245	EDEGFO_06515	LJEMAB_03370	HLBIHI_14600	JOFDCN_00790	BAHOPI_06870	EGDBNN_07760	DAAIBB_10750	PICGJF_07405	OIINBE_15090	ONOFHN_16695	FCGAEF_08700	KNKPKC_15145	KMOFAA_16780	PNLBPI_12510	EPLFMB_15625
HFJOBK_20520	persistent	hypothetical protein	202	202	1	344	344	344		DNMBOG_13510	ECPNBN_00460	KJKELG_01730	EGKHMO_00455	BCFECL_05410	HBMJCK_08850	FNPFNO_06775	CCGMOA_08720	IBDNEM_06415	MJAIMI_12085	IHNEOE_02650	IHNBPI_08560	EGIKKC_10355	PLHLAG_12005	LFECDK_16295	JHLAHM_05360	OBMJAD_02470	IOIPBJ_06805	GFCLJI_18495	IKIFDB_05305	IBFOMC_05305	ADPACF_07600	OHGKMD_11630	BCODAC_12685	PPCPPG_15250	EDEGFO_06520	LJEMAB_03375	HLBIHI_14605	JOFDCN_00785	BAHOPI_06875	EGDBNN_07765	DAAIBB_10755	PICGJF_07410	OIINBE_15095	ONOFHN_16700	FCGAEF_08705	KNKPKC_15140	KMOFAA_16785	PNLBPI_12505	EPLFMB_15630
HFJOBK_20530	persistent	DUF1653 domain-containing protein	202	202	1	218	218	218		DNMBOG_13500	ECPNBN_00470	KJKELG_01740	EGKHMO_00465	BCFECL_05400	HBMJCK_08840	FNPFNO_06785	CCGMOA_08730	IBDNEM_06405	MJAIMI_12095	IHNEOE_02640	IHNBPI_08550	EGIKKC_13300	PLHLAG_13660	LFECDK_09555	JHLAHM_05350	OBMJAD_02480	IOIPBJ_06815	GFCLJI_19150	IKIFDB_15745	IBFOMC_15520	ADPACF_11100	OHGKMD_03330	BCODAC_15700	PPCPPG_11715	EDEGFO_06530	LJEMAB_03385	HLBIHI_07055	JOFDCN_11010	BAHOPI_21120	EGDBNN_00650	DAAIBB_16965	PICGJF_07420	OIINBE_15105	ONOFHN_11160	FCGAEF_08715	KNKPKC_15130	KMOFAA_13665	PNLBPI_08030	EPLFMB_12675
HFJOBK_20535	persistent	O-methyl transferase	202	202	1	317	587	584.33		DNMBOG_13495	ECPNBN_00475	KJKELG_01745	EGKHMO_00470	BCFECL_05395	HBMJCK_08835	FNPFNO_06790	CCGMOA_08735	IBDNEM_06400	MJAIMI_12100	IHNEOE_02635	IHNBPI_08545	EGIKKC_13295	PLHLAG_13665	LFECDK_09560	JHLAHM_05345	OBMJAD_02485	IOIPBJ_06820	GFCLJI_19155	IKIFDB_15740	IBFOMC_15515	ADPACF_11095	OHGKMD_03335	BCODAC_15695	PPCPPG_11720	EDEGFO_06535	LJEMAB_03390	HLBIHI_07060	JOFDCN_11005	BAHOPI_21125	EGDBNN_00655	DAAIBB_16960	PICGJF_07425	OIINBE_15110	ONOFHN_11155	FCGAEF_08720	KNKPKC_15125	KMOFAA_13660	PNLBPI_08025	EPLFMB_12670
HFJOBK_20540	persistent	KTSC domain-containing protein	202	202	1	215	215	215		DNMBOG_13490	ECPNBN_00480	KJKELG_01750	EGKHMO_00475	BCFECL_05390	HBMJCK_08830	FNPFNO_06795	CCGMOA_08740	IBDNEM_06395	MJAIMI_12105	IHNEOE_02630	IHNBPI_08540	EGIKKC_13290	PLHLAG_13670	LFECDK_09565	JHLAHM_05340	OBMJAD_02490	IOIPBJ_06825	GFCLJI_19160	IKIFDB_15735	IBFOMC_15510	ADPACF_11090	OHGKMD_03340	BCODAC_15690	PPCPPG_11725	EDEGFO_06540	LJEMAB_03395	HLBIHI_07065	JOFDCN_11000	BAHOPI_21130	EGDBNN_00660	DAAIBB_16955	PICGJF_07430	OIINBE_15115	ONOFHN_11150	FCGAEF_08725	KNKPKC_15120	KMOFAA_13655	PNLBPI_08020	EPLFMB_12665
HFJOBK_20545	persistent	Alkyl hydroperoxide reductase C	202	202	1	563	563	563		DNMBOG_13485	ECPNBN_00485	KJKELG_01755	EGKHMO_00480	BCFECL_05385	HBMJCK_08825	FNPFNO_06800	CCGMOA_08745	IBDNEM_06390	MJAIMI_12110	IHNEOE_02625	IHNBPI_08535	EGIKKC_13285	PLHLAG_13675	LFECDK_09570	JHLAHM_05335	OBMJAD_02495	IOIPBJ_06830	GFCLJI_19165	IKIFDB_15730	IBFOMC_15505	ADPACF_11085	OHGKMD_03345	BCODAC_15685	PPCPPG_11730	EDEGFO_06545	LJEMAB_03400	HLBIHI_07070	JOFDCN_10995	BAHOPI_21135	EGDBNN_00665	DAAIBB_16950	PICGJF_07435	OIINBE_15120	ONOFHN_11145	FCGAEF_08730	KNKPKC_15115	KMOFAA_13650	PNLBPI_08015	EPLFMB_12660
HFJOBK_20550	persistent	ATP-dependent RNA helicase HrpA	202	202	1	3614	3857	3855.8		DNMBOG_13480	ECPNBN_00490	KJKELG_01760	EGKHMO_00485	BCFECL_05380	HBMJCK_08820	FNPFNO_06805	CCGMOA_08750	IBDNEM_06385	MJAIMI_12115	IHNEOE_02620	IHNBPI_08530	EGIKKC_13280	PLHLAG_13680	LFECDK_09575	JHLAHM_05330	OBMJAD_02500	IOIPBJ_06835	GFCLJI_19170	IKIFDB_15725	IBFOMC_15500	ADPACF_11080	OHGKMD_03350	BCODAC_15680	PPCPPG_11735	EDEGFO_06550	LJEMAB_03405	HLBIHI_07075	JOFDCN_10990	BAHOPI_21140	EGDBNN_00670	DAAIBB_16945	PICGJF_07440	OIINBE_15125	ONOFHN_11140	FCGAEF_08735	KNKPKC_15110	KMOFAA_13645	PNLBPI_08010	EPLFMB_12655
HFJOBK_20555	persistent	Beta-ketodecanoyl-[acyl-carrier-protein] synthase	202	202	1	1106	1106	1106		DNMBOG_13475	ECPNBN_00495	KJKELG_01765	EGKHMO_00490	BCFECL_05375	HBMJCK_08815	FNPFNO_06810	CCGMOA_08755	IBDNEM_06380	MJAIMI_12120	IHNEOE_02615	IHNBPI_08525	EGIKKC_13275	PLHLAG_13685	LFECDK_09580	JHLAHM_05325	OBMJAD_02505	IOIPBJ_06840	GFCLJI_19175	IKIFDB_15720	IBFOMC_15495	ADPACF_11075	OHGKMD_03355	BCODAC_15675	PPCPPG_11740	EDEGFO_06555	LJEMAB_03410	HLBIHI_07080	JOFDCN_10985	BAHOPI_21145	EGDBNN_00675	DAAIBB_16940	PICGJF_07445	OIINBE_15130	ONOFHN_11135	FCGAEF_08740	KNKPKC_15105	KMOFAA_13640	PNLBPI_08005	EPLFMB_12650
HFJOBK_20560	persistent	Benzoate transport porin BenP	203	593	2.92	401	1262	1253.6	NMFLFE_10570	DNMBOG_13470 "DNMBOG_15085" "DNMBOG_06275"	ECPNBN_06735 "ECPNBN_00500" "ECPNBN_07185"	KJKELG_01770 "KJKELG_00640" "KJKELG_01090"	EGKHMO_00495 "EGKHMO_09445" "EGKHMO_14820"	BCFECL_08935 "BCFECL_14970" "BCFECL_05370"	HBMJCK_10130 "HBMJCK_12495" "HBMJCK_08810"	FNPFNO_02135 "FNPFNO_02590" "FNPFNO_06815"	CCGMOA_04345 "CCGMOA_08760" "CCGMOA_03895"	IBDNEM_15610 "IBDNEM_08420" "IBDNEM_06375"	MJAIMI_01670 "MJAIMI_12125" "MJAIMI_02120"	IHNEOE_02610 "IHNEOE_04800" "IHNEOE_05250"	IHNBPI_03765 "IHNBPI_08520" "IHNBPI_03310"	EGIKKC_13270 "EGIKKC_10025" "EGIKKC_05825"	PLHLAG_02060 "PLHLAG_01610" "PLHLAG_13690"	LFECDK_02460 "LFECDK_09585" "LFECDK_02005"	JHLAHM_17760 "JHLAHM_10085" "JHLAHM_05320"	OBMJAD_02510 "OBMJAD_07745" "OBMJAD_02725"	IOIPBJ_06845 "IOIPBJ_10575" "IOIPBJ_10860"	GFCLJI_10545 "GFCLJI_19180" "GFCLJI_10095"	IKIFDB_03040 "IKIFDB_03490" "IKIFDB_15715"	IBFOMC_02155 "IBFOMC_15490"	ADPACF_01180 "ADPACF_11070"	OHGKMD_03360 "OHGKMD_16810" "OHGKMD_17035"	BCODAC_15670 "BCODAC_04825" "BCODAC_15610"	PPCPPG_16790 "PPCPPG_11745" "PPCPPG_17570"	EDEGFO_11030 "EDEGFO_10545" "EDEGFO_06560"	LJEMAB_07435 "LJEMAB_07920" "LJEMAB_03415"	HLBIHI_08740 "HLBIHI_06910" "HLBIHI_07085"	JOFDCN_10980 "JOFDCN_18305" "JOFDCN_09800"	BAHOPI_11080 "BAHOPI_21150" "BAHOPI_10640"	EGDBNN_00680 "EGDBNN_11445" "EGDBNN_11885"	DAAIBB_08345 "DAAIBB_13220" "DAAIBB_16935"	PICGJF_03605 "PICGJF_03860" "PICGJF_07450"	OIINBE_05605 "OIINBE_15135" "OIINBE_16980"	ONOFHN_10320 "ONOFHN_08195" "ONOFHN_11130"	FCGAEF_12400 "FCGAEF_12850" "FCGAEF_08745"	KNKPKC_11280 "KNKPKC_15100" "KNKPKC_10830"	KMOFAA_13635 "KMOFAA_01245" "KMOFAA_05245"	PNLBPI_08000 "PNLBPI_16570" "PNLBPI_18650"	EPLFMB_14600
HFJOBK_20570	persistent	benzoate/H(+) symporter BenE	201	201	1	917	1193	1191.63		DNMBOG_13460	ECPNBN_00510	KJKELG_01780	EGKHMO_00505	BCFECL_05360	HBMJCK_08800	FNPFNO_06825	CCGMOA_08770	IBDNEM_06365	MJAIMI_12135	IHNEOE_02600	IHNBPI_08510	EGIKKC_13260	PLHLAG_13700	LFECDK_09595	JHLAHM_15120	OBMJAD_02520	IOIPBJ_06855	GFCLJI_18505	IKIFDB_15705	IBFOMC_15480	ADPACF_11060	OHGKMD_03370	BCODAC_08870	PPCPPG_11755	EDEGFO_06570	LJEMAB_03425	HLBIHI_07095	JOFDCN_10970	BAHOPI_06890	EGDBNN_07780	DAAIBB_16925	PICGJF_07460	OIINBE_15145	ONOFHN_11120	FCGAEF_08755	KNKPKC_15090	KMOFAA_16105	PNLBPI_07990	EPLFMB_12640
HFJOBK_20575	persistent	3-ketoacyl-(Acyl-carrier-protein) reductase	202	202	1	785	785	785		DNMBOG_13455	ECPNBN_00515	KJKELG_01785	EGKHMO_00510	BCFECL_05355	HBMJCK_08795	FNPFNO_06830	CCGMOA_08775	IBDNEM_06360	MJAIMI_12140	IHNEOE_02595	IHNBPI_08505	EGIKKC_13255	PLHLAG_13705	LFECDK_09600	JHLAHM_15115	OBMJAD_02525	IOIPBJ_06860	GFCLJI_18510	IKIFDB_15700	IBFOMC_15475	ADPACF_11055	OHGKMD_03375	BCODAC_08865	PPCPPG_11760	EDEGFO_06575	LJEMAB_03430	HLBIHI_07100	JOFDCN_10965	BAHOPI_06895	EGDBNN_07785	DAAIBB_16920	PICGJF_07465	OIINBE_15150	ONOFHN_11115	FCGAEF_08760	KNKPKC_15085	KMOFAA_16110	PNLBPI_07985	EPLFMB_12635
HFJOBK_20580	persistent	2-halobenzoate 1,2-dioxygenase electron transfer component	202	203	1	233	1016	1012.14		DNMBOG_13450	ECPNBN_00520	KJKELG_01790	EGKHMO_00515	BCFECL_05350	HBMJCK_08790	FNPFNO_06835	CCGMOA_08780	IBDNEM_06355	MJAIMI_12145	IHNEOE_02590	IHNBPI_08500	EGIKKC_13250	PLHLAG_13710	LFECDK_09605	JHLAHM_15110	OBMJAD_02530	IOIPBJ_06865	GFCLJI_18515	IKIFDB_15695	IBFOMC_15470	ADPACF_11050	OHGKMD_03380	BCODAC_08860	PPCPPG_11765	EDEGFO_06580	LJEMAB_03435	HLBIHI_07105	JOFDCN_10960	BAHOPI_06900	EGDBNN_07790	DAAIBB_16915	PICGJF_07470	OIINBE_15155	ONOFHN_11110	FCGAEF_08765	KNKPKC_15080	KMOFAA_16115	PNLBPI_07980	EPLFMB_12630
HFJOBK_20585	persistent	2-halobenzoate 1,2-dioxygenase small subunit	202	202	1	500	500	500		DNMBOG_13445	ECPNBN_00525	KJKELG_01795	EGKHMO_00520	BCFECL_05345	HBMJCK_08785	FNPFNO_06840	CCGMOA_08785	IBDNEM_06350	MJAIMI_12150	IHNEOE_02585	IHNBPI_08495	EGIKKC_13245	PLHLAG_13715	LFECDK_09610	JHLAHM_15105	OBMJAD_02535	IOIPBJ_06870	GFCLJI_18520	IKIFDB_15690	IBFOMC_15465	ADPACF_11045	OHGKMD_03385	BCODAC_08855	PPCPPG_11770	EDEGFO_06585	LJEMAB_03440	HLBIHI_07110	JOFDCN_10955	BAHOPI_06905	EGDBNN_07795	DAAIBB_16910	PICGJF_07475	OIINBE_15160	ONOFHN_11105	FCGAEF_08770	KNKPKC_15075	KMOFAA_16120	PNLBPI_07975	EPLFMB_12625
HFJOBK_20590	persistent	2-halobenzoate 1,2-dioxygenase large subunit	202	202	1	1382	1382	1382		DNMBOG_13440	ECPNBN_00530	KJKELG_01800	EGKHMO_00525	BCFECL_05340	HBMJCK_08780	FNPFNO_06845	CCGMOA_08790	IBDNEM_06345	MJAIMI_12155	IHNEOE_02580	IHNBPI_08490	EGIKKC_13240	PLHLAG_13720	LFECDK_09615	JHLAHM_15100	OBMJAD_02540	IOIPBJ_06875	GFCLJI_18525	IKIFDB_15685	IBFOMC_15460	ADPACF_11040	OHGKMD_03390	BCODAC_08850	PPCPPG_11775	EDEGFO_06590	LJEMAB_03445	HLBIHI_07115	JOFDCN_10950	BAHOPI_06910	EGDBNN_07800	DAAIBB_16905	PICGJF_07480	OIINBE_15165	ONOFHN_11100	FCGAEF_08775	KNKPKC_15070	KMOFAA_16125	PNLBPI_07970	EPLFMB_12620
HFJOBK_20595	persistent	HTH lysR-type domain-containing protein	202	202	1	959	959	959		DNMBOG_13435	ECPNBN_00535	KJKELG_01805	EGKHMO_00530	BCFECL_05335	HBMJCK_08775	FNPFNO_06850	CCGMOA_08795	IBDNEM_06340	MJAIMI_12160	IHNEOE_02575	IHNBPI_08485	EGIKKC_13235	PLHLAG_13725	LFECDK_09620	JHLAHM_15095	OBMJAD_02545	IOIPBJ_06880	GFCLJI_18530	IKIFDB_15680	IBFOMC_15455	ADPACF_11035	OHGKMD_03395	BCODAC_08845	PPCPPG_11780	EDEGFO_06595	LJEMAB_03450	HLBIHI_07120	JOFDCN_10945	BAHOPI_06915	EGDBNN_07805	DAAIBB_16900	PICGJF_07485	OIINBE_15170	ONOFHN_11095	FCGAEF_08780	KNKPKC_15065	KMOFAA_16130	PNLBPI_07965	EPLFMB_12615
HAIGKO_11430	shell	hypothetical protein	154	154	1	188	419	417.15	NMFLFE_09445	DNMBOG_03735	ECPNBN_08970	KJKELG_02960	EGKHMO_06725	BCFECL_09520	HBMJCK_04535	FNPFNO_08710	CCGMOA_10680	IBDNEM_10230	MJAIMI_08085	IHNEOE_08535	IHNBPI_07145	EGIKKC_11990	PLHLAG_02780				IOIPBJ_09855	GFCLJI_13415	IKIFDB_08255	IBFOMC_01305	ADPACF_02030
HAIGKO_11435	shell	ABC transporter substrate-binding protein	154	154	1	995	1070	1069.51	NMFLFE_09440	DNMBOG_03730	ECPNBN_08975	KJKELG_02965	EGKHMO_06720	BCFECL_09525	HBMJCK_04530	FNPFNO_08705	CCGMOA_10675	IBDNEM_10225	MJAIMI_08090	IHNEOE_08530	IHNBPI_07150	EGIKKC_11995	PLHLAG_02785				IOIPBJ_09850	GFCLJI_13420	IKIFDB_08250	IBFOMC_01300	ADPACF_02035
HAIGKO_11760	persistent	3-deoxy-7-phosphoheptulonate synthase	203	203	1	1142	1184	1155.03	NMFLFE_09125	DNMBOG_03415	ECPNBN_09290	KJKELG_03285	EGKHMO_06405	BCFECL_09845	HBMJCK_04215	FNPFNO_08390	CCGMOA_10360	IBDNEM_09910	MJAIMI_08405	IHNEOE_08215	IHNBPI_07465	EGIKKC_08140	PLHLAG_03100	LFECDK_00975	JHLAHM_04955	OBMJAD_09360	IOIPBJ_09535	GFCLJI_13740	IKIFDB_07935	IBFOMC_00985	ADPACF_02350	OHGKMD_14650	BCODAC_07435	PPCPPG_00975	EDEGFO_09480	LJEMAB_06370	HLBIHI_05875	JOFDCN_02530	BAHOPI_09565	EGDBNN_10385	DAAIBB_20660	PICGJF_21140	OIINBE_09715	ONOFHN_07635	FCGAEF_11370	KNKPKC_12405	KMOFAA_11255	PNLBPI_06110	EPLFMB_02895
HAIGKO_19040	shell	HTH lysR-type domain-containing protein	116	116	1	479	857	840.03		DNMBOG_16420	ECPNBN_20655	KJKELG_20480	EGKHMO_19735	BCFECL_19435	HBMJCK_19900	FNPFNO_20000	CCGMOA_20440		MJAIMI_21030	IHNEOE_20770	IHNBPI_20700	EGIKKC_18650										OHGKMD_05755
HAIGKO_19045	shell	hypothetical protein	117	117	1	212	212	212		DNMBOG_16425	ECPNBN_20660	KJKELG_20475	EGKHMO_19740	BCFECL_19440	HBMJCK_19905	FNPFNO_20005	CCGMOA_20445		MJAIMI_21035	IHNEOE_20775	IHNBPI_20695	EGIKKC_18645										OHGKMD_05750
HAIGKO_19050	shell	IS3 family ISAba14 transposase ORF A	146	276	1.89	305	323	311.26		DNMBOG_16430	ECPNBN_20665	KJKELG_20470	EGKHMO_19745	BCFECL_19445	HBMJCK_19910	FNPFNO_20010	CCGMOA_20450		MJAIMI_21040	IHNEOE_20780	IHNBPI_20690	EGIKKC_18640										OHGKMD_05745 "OHGKMD_01075"	BCODAC_18620
HAIGKO_19055	shell	DUF2971 domain-containing protein	124	125	1.01	767	800	798.42		DNMBOG_16435	ECPNBN_20670	KJKELG_20465	EGKHMO_19750	BCFECL_19450	HBMJCK_19915	FNPFNO_20015	CCGMOA_20455		MJAIMI_21045	IHNEOE_20785	IHNBPI_20685	EGIKKC_18635										OHGKMD_01070 "OHGKMD_05740"
HAIGKO_19060	shell	HTH cro/C1-type domain-containing protein	129	134	1.04	272	272	272		DNMBOG_16440	ECPNBN_20675	KJKELG_20460	EGKHMO_19755	BCFECL_19455	HBMJCK_19920	FNPFNO_20020	CCGMOA_20460	IBDNEM_19100	MJAIMI_21165 "MJAIMI_21050"	IHNEOE_20790	IHNBPI_20680	EGIKKC_19545 "EGIKKC_18630"			JHLAHM_17075							OHGKMD_01065 "OHGKMD_05735"											OIINBE_18805
HAIGKO_19065	shell	Toxin HigB-2	129	132	1.02	230	320	311.14		DNMBOG_16445	ECPNBN_20680	KJKELG_20455	EGKHMO_19760	BCFECL_19460	HBMJCK_19925	FNPFNO_20025	CCGMOA_20465		MJAIMI_21055	IHNEOE_20795	IHNBPI_20675	EGIKKC_18625			JHLAHM_17080							OHGKMD_05730 "OHGKMD_01060"											OIINBE_18810
HAIGKO_19075	shell	Transposase-like protein	138	143	1.04	341	449	440.36		DNMBOG_14440	ECPNBN_18735	KJKELG_19945	EGKHMO_18995	BCFECL_19260	HBMJCK_20075	FNPFNO_19470	CCGMOA_16825		MJAIMI_21185	IHNEOE_20410	IHNBPI_20255	EGIKKC_18840																	BAHOPI_20900		DAAIBB_20090	PICGJF_08130
HAIGKO_19080	shell	ATP-binding protein	149	150	1.01	284	1232	1223.38		DNMBOG_14445	ECPNBN_18740	KJKELG_19950	EGKHMO_19000	BCFECL_19265	HBMJCK_19515	FNPFNO_19475	CCGMOA_16830		MJAIMI_21180	IHNEOE_20405	IHNBPI_20250	EGIKKC_18845			JHLAHM_09270	OBMJAD_08165				IBFOMC_18505	ADPACF_18495	OHGKMD_05895
HAIGKO_19085	shell	DUF4236 domain-containing protein	148	148	1	329	329	329		DNMBOG_14450	ECPNBN_18745	KJKELG_19955	EGKHMO_19005	BCFECL_19270	HBMJCK_19510	FNPFNO_19480	CCGMOA_16835		MJAIMI_21175	IHNEOE_20400	IHNBPI_20245	EGIKKC_18850			JHLAHM_09275	OBMJAD_08170						OHGKMD_05890
HAIGKO_19100	shell	hypothetical protein	157	157	1	575	605	600.8		DNMBOG_14465	ECPNBN_18760	KJKELG_19970	EGKHMO_19020	BCFECL_19285	HBMJCK_19495	FNPFNO_19495	CCGMOA_16850		MJAIMI_20350	IHNEOE_20385	IHNBPI_20230	EGIKKC_18865			JHLAHM_09290	OBMJAD_08185						OHGKMD_05875							BAHOPI_15890	EGDBNN_16760	DAAIBB_08715	PICGJF_14405					KMOFAA_00225	PNLBPI_12410	EPLFMB_06320
HAIGKO_19110	shell	hypothetical protein	133	134	1.01	857	3467	3438.43		DNMBOG_14475	ECPNBN_18770	KJKELG_19980	EGKHMO_19030	BCFECL_19295	HBMJCK_19485	FNPFNO_19505	CCGMOA_16860		MJAIMI_20360	IHNEOE_20375	IHNBPI_20220											OHGKMD_05865 "OHGKMD_05860"
HAIGKO_19135	shell	FHA domain-containing protein	125	126	1.01	203	5048	4853.69		DNMBOG_16140	ECPNBN_18795	KJKELG_20230	EGKHMO_19055		HBMJCK_19755	FNPFNO_19765	CCGMOA_16885		MJAIMI_20890	IHNEOE_20635	IHNBPI_20485				JHLAHM_09330							OHGKMD_01145
HAIGKO_19140	shell	hypothetical protein	120	120	1	1388	1388	1388		DNMBOG_16145	ECPNBN_18800	KJKELG_20225			HBMJCK_19750	FNPFNO_19770	CCGMOA_16890		MJAIMI_20885	IHNEOE_20640	IHNBPI_20490				JHLAHM_09335							OHGKMD_01140
HAIGKO_19145	shell	Resolvase/invertase-type recombinase catalytic domain-containing protein	119	119	1	377	425	377.4		DNMBOG_16150	ECPNBN_18805	KJKELG_20220			HBMJCK_19745	FNPFNO_19775	CCGMOA_16895		MJAIMI_20880	IHNEOE_20645	IHNBPI_20495				JHLAHM_09340							OHGKMD_14460
HAIGKO_19155	shell	mercury resistance transcriptional regulator MerR	67	67	1	455	455	455		DNMBOG_15515	ECPNBN_18815	KJKELG_20160			HBMJCK_19630	FNPFNO_19975	CCGMOA_16905		MJAIMI_20575	IHNEOE_20570	IHNBPI_20390									IBFOMC_18365	ADPACF_18355
HAIGKO_19160	shell	hypothetical protein	64	64	1	335	335	335		DNMBOG_15520	ECPNBN_18820	KJKELG_20165			HBMJCK_19635	FNPFNO_19970	CCGMOA_16910		MJAIMI_20570	IHNEOE_20575	IHNBPI_20395									IBFOMC_18370	ADPACF_18360
HAIGKO_19165	shell	organomercurial transporter MerC	64	64	1	425	425	425		DNMBOG_15525	ECPNBN_18825	KJKELG_20170			HBMJCK_19640	FNPFNO_19965	CCGMOA_16915		MJAIMI_20565	IHNEOE_20580	IHNBPI_20400									IBFOMC_18375	ADPACF_18365
HAIGKO_19170	shell	mercury(II) reductase	65	65	1	413	1685	1658.69		DNMBOG_15530	ECPNBN_18830	KJKELG_20175			HBMJCK_19645	FNPFNO_19960	CCGMOA_16920		MJAIMI_20560	IHNEOE_20585	IHNBPI_20405									IBFOMC_18380	ADPACF_18370
HAIGKO_19175	shell	DUF3330 domain-containing protein	32	32	1	212	212	212			ECPNBN_18835	KJKELG_20180			HBMJCK_19650		CCGMOA_16925		MJAIMI_20555	IHNEOE_20590	IHNBPI_20410										ADPACF_18380
HAIGKO_19180	shell	Ribbon-helix-helix protein CopG domain-containing protein	56	56	1	287	287	287																						IBFOMC_18390	ADPACF_18385
HAIGKO_19185	shell	hypothetical protein	54	54	1	185	185	185
HAIGKO_19190	shell	Chitooligosaccharide deacetylase	64	64	1	908	962	961.16		DNMBOG_15535	ECPNBN_18840	KJKELG_20185			HBMJCK_19655	FNPFNO_19955	CCGMOA_16930		MJAIMI_20550	IHNEOE_20595	IHNBPI_20415
HAIGKO_19195	shell	2-oxo-4-hydroxy-4-carboxy-5-ureidoimidazoline decarboxylase	64	64	1	167	527	498.12		DNMBOG_15540	ECPNBN_18845	KJKELG_20190			HBMJCK_19660	FNPFNO_19950	CCGMOA_16935		MJAIMI_20545	IHNEOE_20600	IHNBPI_20420
HAIGKO_19200	shell	5-hydroxyisourate hydrolase	62	62	1	320	320	320		DNMBOG_15545	ECPNBN_18850	KJKELG_20195			HBMJCK_19665	FNPFNO_19945	CCGMOA_16940		MJAIMI_20540	IHNEOE_20605	IHNBPI_20425
HAIGKO_19210	shell	Transposase IS4-like domain-containing protein	182	556	3.05	104	932	742.44		DNMBOG_19000 "DNMBOG_15555" "DNMBOG_13605"	ECPNBN_20810 "ECPNBN_18860" "ECPNBN_20010" "ECPNBN_19010"	KJKELG_20205 "KJKELG_19700" "KJKELG_20835"	EGKHMO_19865 "EGKHMO_19255"	BCFECL_19465 "BCFECL_18955"	HBMJCK_09340 "HBMJCK_19675" "HBMJCK_20055"	FNPFNO_20135 "FNPFNO_19270" "FNPFNO_17380"	CCGMOA_19310 "CCGMOA_20700" "CCGMOA_16950"	IBDNEM_19130 "IBDNEM_03730" "IBDNEM_19185"	MJAIMI_21325 "MJAIMI_20530"	IHNEOE_20850 "IHNEOE_20040" "IHNEOE_20615" "IHNEOE_19045"	IHNBPI_20435 "IHNBPI_19885" "IHNBPI_19205" "IHNBPI_20785"	EGIKKC_09550 "EGIKKC_19510" "EGIKKC_15020"			JHLAHM_09840 "JHLAHM_09350"	OBMJAD_16795	IOIPBJ_07795 "IOIPBJ_10655" "IOIPBJ_13255" "IOIPBJ_12450" "IOIPBJ_10175" "IOIPBJ_08155" "IOIPBJ_02330" "IOIPBJ_07080" "IOIPBJ_15220" "IOIPBJ_12225" "IOIPBJ_01405" "IOIPBJ_12255"		IKIFDB_17645 "IKIFDB_17810" "IKIFDB_08465" "IKIFDB_10830" "IKIFDB_10840" "IKIFDB_10845"	IBFOMC_18265 "IBFOMC_04990"	ADPACF_07285 "ADPACF_18255"	OHGKMD_16250	BCODAC_20510 "BCODAC_20145" "BCODAC_20575" "BCODAC_19295" "BCODAC_19980" "BCODAC_20585" "BCODAC_20590"			LJEMAB_21615	HLBIHI_13755	JOFDCN_00540	BAHOPI_03880	EGDBNN_04765	DAAIBB_17210	PICGJF_18090	OIINBE_15415 "OIINBE_15410"			KNKPKC_04395 "KNKPKC_13510" "KNKPKC_19135" "KNKPKC_12680" "KNKPKC_05835" "KNKPKC_10540" "KNKPKC_16600" "KNKPKC_14870" "KNKPKC_11180"
HAIGKO_19215	shell	Ureidoglycolate lyase	31	31	1	500	500	500
HAIGKO_19220	shell	putative allantoicase	32	32	1	530	1007	992.09
HAIGKO_19225	shell	FAD-dependent urate hydroxylase	32	32	1	1157	1157	1157
HAIGKO_19230	shell	HTH lysR-type domain-containing protein	33	33	1	200	890	869.09					EGKHMO_19905
HAIGKO_19240	shell	Xanthine permease	35	35	1	884	1304	1292
HAIGKO_19245	shell	Nucleoside-specific channel-forming protein Tsx	34	34	1	791	791	791
HAIGKO_19250	shell	Fe2OG dioxygenase domain-containing protein	35	35	1	233	953	932.43
HAIGKO_19255	shell	2-oxoglutarate-dependent ethylene/succinate-forming enzyme	34	34	1	911	974	972.15
HAIGKO_19260	shell	HTH lysR-type domain-containing protein	34	34	1	932	932	932
HAIGKO_19270	shell	hypothetical protein	25	25	1	500	500	500
HAIGKO_19275	shell	hypothetical protein	34	34	1	173	173	173
HAIGKO_19280	shell	IS5 family ISAba37 transposase ORF A	34	34	1	332	332	332
HAIGKO_19285	shell	IS5 family ISAba37 transposase ORF B	34	34	1	530	530	530
HAIGKO_19290	shell	hypothetical protein	34	34	1	146	146	146
HAIGKO_19295	shell	Xylose isomerase	34	34	1	1076	1076	1076
HAIGKO_19300	shell	hypothetical protein	21	21	1	200	200	200
HAIGKO_19315	shell	Aromatic ring-hydroxylating dioxygenase subunit alpha	33	33	1	1055	1055	1055
HAIGKO_19350	shell	hypothetical protein	58	58	1	254	347	345.4		DNMBOG_12495	ECPNBN_19760	KJKELG_19340	EGKHMO_18875	BCFECL_18860	HBMJCK_18850	FNPFNO_19175	CCGMOA_19860		MJAIMI_21315	IHNEOE_19895	IHNBPI_18110	EGIKKC_18960
HAIGKO_19400	shell	hypothetical protein	140	144	1.03	299	911	870.88		DNMBOG_12540	ECPNBN_19805	KJKELG_19385	EGKHMO_18920	BCFECL_18815	HBMJCK_18895	FNPFNO_19125	CCGMOA_19905		MJAIMI_20830	IHNEOE_19845	IHNBPI_18155				JHLAHM_18085	OBMJAD_08220						OHGKMD_02900				LJEMAB_21715	HLBIHI_19590	JOFDCN_05855	BAHOPI_03965	EGDBNN_04850
HAIGKO_19450	shell	hypothetical protein	126	127	1.01	356	404	403.62		DNMBOG_12590	ECPNBN_19855	KJKELG_19435	EGKHMO_18970	BCFECL_18765	HBMJCK_18945	FNPFNO_19075	CCGMOA_13400		MJAIMI_20600	IHNEOE_19795	IHNBPI_18205	EGIKKC_19420
HAIGKO_19455	shell	tetracycline resistance transcriptional repressor TetR(B)	126	127	1.01	449	623	621.63		DNMBOG_12595	ECPNBN_19860	KJKELG_19440	EGKHMO_18975	BCFECL_18760	HBMJCK_18950	FNPFNO_19070	CCGMOA_13405		MJAIMI_20595	IHNEOE_19790	IHNBPI_18210	EGIKKC_19415
HAIGKO_19460	shell	tetracycline efflux MFS transporter Tet(B)	127	128	1.01	1037	1205	1199.75		DNMBOG_12600	ECPNBN_19865	KJKELG_19445	EGKHMO_18980	BCFECL_18755	HBMJCK_18955	FNPFNO_19065	CCGMOA_13410		MJAIMI_20590	IHNEOE_19785	IHNBPI_18215	EGIKKC_19410
FCGAEF_03990	persistent	Phosphomethylpyrimidine synthase	203	203	1	1877	1937	1906.56	NMFLFE_01385	DNMBOG_01185	ECPNBN_15525	KJKELG_13280	EGKHMO_14320	BCFECL_13250	HBMJCK_11815	FNPFNO_12885	CCGMOA_13205	IBDNEM_11855	MJAIMI_20025	IHNEOE_00340	IHNBPI_15090	EGIKKC_08275	PLHLAG_18690	LFECDK_18165	JHLAHM_07875	OBMJAD_06555	IOIPBJ_01420	GFCLJI_17315	IKIFDB_16080	IBFOMC_17185	ADPACF_17295	OHGKMD_12370	BCODAC_00335	PPCPPG_08155	EDEGFO_01795	LJEMAB_18925	HLBIHI_05355	JOFDCN_19845	BAHOPI_01320	EGDBNN_02280	DAAIBB_15705	PICGJF_20425	OIINBE_05015	ONOFHN_04920	FCGAEF_03990	KNKPKC_00055	KMOFAA_10635	PNLBPI_08470	EPLFMB_15965
EGDBNN_01200	shell	Pyridoxal phosphate-dependent aminotransferase EpsN	20	21	1.05	107	1148	1054.71																														JOFDCN_13165	BAHOPI_00225	EGDBNN_01200	DAAIBB_14630	PICGJF_06730				KNKPKC_01040
EGDBNN_01230	shell	AciB	15	15	1	650	740	734																															BAHOPI_00255	EGDBNN_01230	DAAIBB_14660	PICGJF_06700
EGDBNN_01245	shell	Gtr59	15	16	1.07	647	1580	1470.5																															BAHOPI_00270	EGDBNN_01245	DAAIBB_14675	PICGJF_06685
EGDBNN_01255	cloud	Wzy	5	6	1.2	269	1277	984.5																															BAHOPI_00280	EGDBNN_01255		PICGJF_06675
EGDBNN_01260	shell	Glycosyltransferase, group 1 family protein	15	16	1.07	203	1127	1055.38																															BAHOPI_00285	EGDBNN_01260	DAAIBB_14690	PICGJF_06670
OIINBE_02725	cloud	Helix-turn-helix domain-containing protein	3	3	1	221	221	221																		OBMJAD_16745																	OIINBE_02725
KNKPKC_09875	cloud	Tyr recombinase domain-containing protein	1	1	1	1322	1322	1322																																						KNKPKC_09875
KNKPKC_09880	cloud	DNA-binding protein	1	1	1	227	227	227																																						KNKPKC_09880
KNKPKC_09885	cloud	hypothetical protein	1	1	1	194	194	194																																						KNKPKC_09885
KNKPKC_09890	cloud	DUF551 domain-containing protein	1	1	1	506	506	506																																						KNKPKC_09890
KNKPKC_09900	cloud	hypothetical protein	1	1	1	353	353	353																																						KNKPKC_09900
KNKPKC_09935	cloud	hypothetical protein	2	2	1	260	260	260	NMFLFE_11710																																					KNKPKC_09935
KNKPKC_09990	cloud	DNA (cytosine-5-)-methyltransferase	2	2	1	1679	1679	1679	NMFLFE_11655																																					KNKPKC_09990
OLKFMM_17070	cloud	hypothetical protein	1	1	1	197	197	197
COGAPO_05625	cloud	hypothetical protein	1	1	1	137	137	137
IOIPBJ_05000	cloud	hypothetical protein	1	1	1	206	206	206																			IOIPBJ_05000
EDEGFO_06815	cloud	Phage protein	2	2	1	311	311	311																											EDEGFO_06815	LJEMAB_03670
EDEGFO_12245	persistent	DNA polymerase III subunit gamma/tau	201	208	1.03	764	2210	1760.56	NMFLFE_11840	DNMBOG_19825 "DNMBOG_19820"	ECPNBN_17770	KJKELG_11110	EGKHMO_13450	BCFECL_11920	HBMJCK_14440	FNPFNO_14520	CCGMOA_12165	IBDNEM_14095	MJAIMI_11080	IHNEOE_17380	IHNBPI_17655	EGIKKC_11020	PLHLAG_00330	LFECDK_03310	JHLAHM_13715	OBMJAD_12245	IOIPBJ_12145	GFCLJI_11835	IKIFDB_04660	IBFOMC_03005	ADPACF_00330	OHGKMD_16145	BCODAC_12620	PPCPPG_09175	EDEGFO_12245	LJEMAB_16645	HLBIHI_01935	JOFDCN_19325	BAHOPI_12360	EGDBNN_13115	DAAIBB_12545	PICGJF_08330 "PICGJF_08325"	OIINBE_05930	ONOFHN_08520		KNKPKC_09500	KMOFAA_14825	PNLBPI_10275	EPLFMB_12980
PHGBIL_15220	persistent	Methyltransferase	203	232	1.14	281	1238	1065.97	NMFLFE_15795	DNMBOG_18315	ECPNBN_11570	KJKELG_06210	EGKHMO_03125	BCFECL_07115	HBMJCK_00200	FNPFNO_04645	CCGMOA_02335	IBDNEM_02910	MJAIMI_05100	IHNEOE_11300	IHNBPI_10380	EGIKKC_01095	PLHLAG_15720	LFECDK_14725	JHLAHM_06330	OBMJAD_00750	IOIPBJ_16370	GFCLJI_02680	IKIFDB_09290	IBFOMC_12565	ADPACF_13470	OHGKMD_18270	BCODAC_02880	PPCPPG_09845	EDEGFO_16935	LJEMAB_11790	HLBIHI_12950	JOFDCN_02865	BAHOPI_17075 "BAHOPI_17070"	EGDBNN_17955 "EGDBNN_17950"	DAAIBB_07290 "DAAIBB_07285"	PICGJF_01915 "PICGJF_01910"	OIINBE_02365	ONOFHN_16285	FCGAEF_18230	KNKPKC_04460	KMOFAA_04940	PNLBPI_09470	EPLFMB_08515
JCGPKG_05865	cloud	hypothetical protein	4	4	1	362	362	362																		OBMJAD_06200
JCGPKG_05875	cloud	Lipoprotein	4	4	1	317	317	317																		OBMJAD_06210
JCGPKG_05915	cloud	hypothetical protein	5	5	1	338	341	340.4																		OBMJAD_06250
JCGPKG_05945	shell	hypothetical protein	33	33	1	191	191	191											MJAIMI_13370							OBMJAD_06280
JCGPKG_05950	shell	hypothetical protein	33	33	1	368	368	368											MJAIMI_13365							OBMJAD_06285
JCGPKG_05955	shell	hypothetical protein	33	33	1	422	422	422											MJAIMI_13360							OBMJAD_06290
EICDKF_19805	shell	hypothetical protein	34	34	1	491	491	491																	JHLAHM_19550
EICDKF_19865	cloud	hypothetical protein	3	3	1	602	602	602
GHCFKB_17070	shell	hypothetical protein	21	21	1	353	353	353
GHCFKB_17075	shell	hypothetical protein	40	40	1	293	293	293																	JHLAHM_19305	OBMJAD_08075
GHCFKB_17080	shell	hypothetical protein	40	40	1	401	401	401																	JHLAHM_19310	OBMJAD_08070
GHCFKB_17085	shell	hypothetical protein	40	40	1	224	224	224																	JHLAHM_19315	OBMJAD_08065
GHCFKB_17090	shell	hypothetical protein	37	37	1	227	227	227																	JHLAHM_19320
KJKELG_19785	shell	hypothetical protein	10	10	1	179	179	179		DNMBOG_13755	ECPNBN_20160	KJKELG_19785	EGKHMO_19125	BCFECL_19060	HBMJCK_19375	FNPFNO_19310			MJAIMI_21275	IHNEOE_20125	IHNBPI_19970
HBMJCK_16120	cloud	hypothetical protein	1	1	1	563	563	563							HBMJCK_16120
HBMJCK_16140	cloud	Transposase	4	4	1	437	449	443						BCFECL_01845	HBMJCK_16140			IBDNEM_05135				EGIKKC_13970
BCFECL_07240	cloud	Gamma-glutamylcyclotransferase AIG2-like domain-containing protein	1	1	1	461	461	461						BCFECL_07240
BCFECL_07260	persistent	TonB-dependent receptor	203	213	1.05	443	2204	2083.18	NMFLFE_15650	DNMBOG_18170	ECPNBN_11715	KJKELG_06355	EGKHMO_03270	BCFECL_07260	HBMJCK_00345	FNPFNO_04500	CCGMOA_02190	IBDNEM_03055	MJAIMI_05245	IHNEOE_11445	IHNBPI_10235	EGIKKC_00950	PLHLAG_15865	LFECDK_14580	JHLAHM_04040	OBMJAD_00895	IOIPBJ_16225	GFCLJI_02535	IKIFDB_09145	IBFOMC_12420 "IBFOMC_12415"	ADPACF_13325 "ADPACF_13320"	OHGKMD_18125	BCODAC_11985	PPCPPG_09990	EDEGFO_16790	LJEMAB_11935	HLBIHI_13095	JOFDCN_03010	BAHOPI_16925	EGDBNN_17805	DAAIBB_07140	PICGJF_01765	OIINBE_02510	ONOFHN_16140	FCGAEF_18085	KNKPKC_04605	KMOFAA_04795	PNLBPI_09325	EPLFMB_08370
BCFECL_07600	shell	Peptidase S8/S53 domain-containing protein	41	46	1.12	434	2192	1959.11		DNMBOG_08165	ECPNBN_16870	KJKELG_06695	EGKHMO_03610	BCFECL_07600						IHNEOE_11785	IHNBPI_09895		PLHLAG_16205				IOIPBJ_15885	GFCLJI_02195		IBFOMC_12075	ADPACF_12980			PPCPPG_07405
IHNBPI_03380	cloud	hypothetical protein	1	1	1	458	458	458													IHNBPI_03380
JIOFJO_09855	persistent	Molybdate ABC transporter, ATP-binding protein	201	202	1	140	683	616.75	NMFLFE_09640	DNMBOG_15590	ECPNBN_08775	KJKELG_02765	EGKHMO_06920	BCFECL_09330	HBMJCK_04730	FNPFNO_08905	CCGMOA_16560	IBDNEM_18450	MJAIMI_07890	IHNEOE_08730	IHNBPI_06950	EGIKKC_15910	PLHLAG_02585	LFECDK_01480	JHLAHM_18615	OBMJAD_14520	IOIPBJ_10050	GFCLJI_13220	IKIFDB_08450	IBFOMC_01500	ADPACF_01835	OHGKMD_19425	BCODAC_17280	PPCPPG_01480	EDEGFO_09990	LJEMAB_06880	HLBIHI_06385	JOFDCN_10325	BAHOPI_10110	EGDBNN_10920	DAAIBB_07820	PICGJF_04390	OIINBE_12165	ONOFHN_10635	FCGAEF_11875	KNKPKC_11890	KMOFAA_04570	PNLBPI_06615	EPLFMB_03405 "EPLFMB_03400"
OOJLNE_04365	shell	Terminase large subunit	34	34	1	275	1697	1647.85		DNMBOG_17595		KJKELG_08125																GFCLJI_18940
IBFOMC_18465	cloud	chloramphenicol/florfenicol efflux MFS transporter FloR	4	4	1	1214	1214	1214																	JHLAHM_19445					IBFOMC_18465	ADPACF_18455																		EPLFMB_18615
IBFOMC_18470	cloud	Type VI secretion protein	4	4	1	455	455	455																	JHLAHM_19440					IBFOMC_18470	ADPACF_18460																		EPLFMB_18610
IBFOMC_18515	cloud	hypothetical protein	3	3	1	167	167	167																						IBFOMC_18515	ADPACF_18505
IBFOMC_18520	cloud	Putative adenosine monophosphate-protein transferase fic	4	4	1	473	596	565.25																					IKIFDB_17750	IBFOMC_18520	ADPACF_18510
IBFOMC_18525	shell	Quaternary ammonium compound-resistance protein qacE	15	15	1	344	344	344																						IBFOMC_18525	ADPACF_18530
IBFOMC_18530	shell	HTH tetR-type domain-containing protein	16	16	1	557	557	557																						IBFOMC_18530	ADPACF_18535
IBFOMC_18545	cloud	IS3 family ISAcsp5 transposase ORF A	5	5	1	305	305	305																						IBFOMC_18545	ADPACF_18515
IBFOMC_18590	cloud	hypothetical protein	2	4	2	173	173	173																						IBFOMC_18595 "IBFOMC_18590"	ADPACF_18580 "ADPACF_18585"
GAPJLI_11840	persistent	SGNH hydrolase-type esterase domain-containing protein	203	203	1	659	716	714.32	NMFLFE_10735	DNMBOG_15250	ECPNBN_14260	KJKELG_00475	EGKHMO_09610	BCFECL_08770	HBMJCK_10295	FNPFNO_01970	CCGMOA_04510	IBDNEM_08255	MJAIMI_02285	IHNEOE_05415	IHNBPI_03930	EGIKKC_11360	PLHLAG_01445	LFECDK_02625	JHLAHM_08080	OBMJAD_08875	IOIPBJ_11025	GFCLJI_09930	IKIFDB_03655	IBFOMC_02320	ADPACF_01015	OHGKMD_09695	BCODAC_06490	PPCPPG_17405	EDEGFO_11230	LJEMAB_17670	HLBIHI_08905	JOFDCN_18470	BAHOPI_11235	EGDBNN_12040	DAAIBB_15240	PICGJF_09520	OIINBE_13090	ONOFHN_02690	FCGAEF_13015	KNKPKC_10660	KMOFAA_15090	PNLBPI_16735	EPLFMB_14765
MJMKFO_19835	cloud	hypothetical protein	1	1	1	128	128	128
KCMGCI_21395	cloud	hypothetical protein	2	2	1	809	809	809
KCMGCI_21400	cloud	hypothetical protein	2	2	1	449	449	449
KCMGCI_21405	cloud	ATPase AAA-type core domain-containing protein	2	2	1	1307	1307	1307
HNMPJD_19340	cloud	hypothetical protein	1	1	1	194	194	194
MFCBLH_01850	cloud	hypothetical protein	4	4	1	230	230	230
MFCBLH_01890	cloud	hypothetical protein	4	4	1	338	338	338
MFCBLH_01930	cloud	hypothetical protein	4	4	1	443	443	443
MFCBLH_01980	cloud	hypothetical protein	5	5	1	95	95	95
MFCBLH_02040	cloud	hypothetical protein	6	6	1	266	269	266.5																								OHGKMD_11405
MFCBLH_02045	cloud	hypothetical protein	5	5	1	506	506	506
MFCBLH_02050	cloud	hypothetical protein	6	6	1	404	404	404																								OHGKMD_11415
MFCBLH_02055	cloud	DNA polymerase IV	5	5	1	1292	1292	1292
MFCBLH_02060	shell	Calcium binding hemolysin protein	11	11	1	3296	3296	3296
MFCBLH_02065	shell	PaaX-like C-terminal domain-containing protein	11	11	1	866	866	866
MFCBLH_02070	shell	Citronellol catabolism dehydrogenase	11	11	1	884	884	884
MFCBLH_02075	shell	Fatty acid desaturase domain-containing protein	11	11	1	1019	1019	1019
MFCBLH_02080	shell	Fatty acid desaturase domain-containing protein	11	11	1	992	992	992
MFCBLH_02090	shell	Isochorismatase-like domain-containing protein	11	11	1	680	680	680
MFCBLH_02095	shell	LysR family transcriptional regulator	10	10	1	920	920	920
MFCBLH_02100	shell	Trypsin	10	10	1	923	923	923
MFCBLH_02105	shell	Trimethylamine monooxygenase	10	10	1	1505	1505	1505
MFCBLH_02110	shell	AB hydrolase-1 domain-containing protein	10	10	1	920	920	920
MFCBLH_02115	shell	Metal-dependent hydrolase	10	10	1	947	947	947
MFCBLH_02120	shell	hypothetical protein	10	10	1	1040	1040	1040
MFCBLH_02125	shell	HTH araC/xylS-type domain-containing protein	10	10	1	1019	1019	1019
MFCBLH_18920	cloud	Type I restriction-modification system specificity determinant for hsdM and hsdR (HsdS)	7	7	1	638	1370	1056.29
MFCBLH_19045	shell	2-oxoglutarate-dependent ethylene/succinate-forming enzyme	13	13	1	989	989	989
CLCONF_20260	cloud	Plasmid replicase	5	5	1	356	890	783.2
CLCONF_20280	shell	hypothetical protein	13	13	1	218	2873	1838.69
CLCONF_20440	cloud	hypothetical protein	2	2	1	392	392	392
CLCONF_20475	cloud	hypothetical protein	2	2	1	776	776	776
CLCONF_20480	cloud	Transcriptional regulator, AraC family	2	2	1	962	962	962
CLCONF_20510	cloud	hypothetical protein	2	2	1	1106	1106	1106
CLCONF_20515	cloud	Integrase catalytic domain-containing protein	2	2	1	761	761	761
CLCONF_20520	cloud	Transposase	2	2	1	389	389	389
CLCONF_20530	cloud	IS3 family ISAcsp5 transposase ORF B	4	6	1.5	263	827	536																						IBFOMC_18550 "IBFOMC_18555"	ADPACF_18525 "ADPACF_18520"
CLCONF_20620	cloud	IS5 family ISAlw11 transposase	3	3	1	320	764	616
CLCONF_20650	cloud	hypothetical protein	2	2	1	443	443	443
CLCONF_20670	cloud	hypothetical protein	4	4	1	164	164	164
AJDBLN_13320	cloud	hypothetical protein	1	1	1	920	920	920
AJDBLN_13325	cloud	hypothetical protein	1	1	1	737	737	737
AJDBLN_13330	cloud	Mga helix-turn-helix domain-containing protein	1	1	1	1727	1727	1727
AJDBLN_13335	cloud	Inovirus Gp2 family protein	1	1	1	950	950	950
AJDBLN_13340	cloud	Lipoprotein	1	1	1	653	653	653
AJDBLN_13345	cloud	hypothetical protein	2	2	1	227	227	227																																			OIINBE_06020
AJDBLN_13355	cloud	Lipoprotein	2	2	1	254	257	255.5																																			OIINBE_06030
AJDBLN_13365	cloud	Glycine zipper domain-containing protein	1	1	1	2147	2147	2147
AJDBLN_13385	cloud	hypothetical protein	1	1	1	461	461	461
AJDBLN_13390	cloud	Cobalt-zinc-cadmium resistance protein CzcC	1	1	1	1199	1199	1199
AJDBLN_13405	cloud	hypothetical protein	1	1	1	371	371	371
AJDBLN_13415	cloud	Transmembrane anchor protein	1	1	1	638	638	638
AJDBLN_13425	cloud	hypothetical protein	1	1	1	98	98	98
AJDBLN_13430	cloud	hypothetical protein	1	1	1	125	125	125
AJDBLN_13435	cloud	hypothetical protein	1	1	1	269	269	269
AJDBLN_13440	cloud	Cation efflux protein cytoplasmic domain-containing protein	1	1	1	935	935	935
KAIFMJ_10120	cloud	hypothetical protein	1	1	1	260	260	260
FBMCCK_16580	cloud	hypothetical protein	4	4	1	398	659	514.25
JLLHNK_07930	cloud	N-acetyltransferase domain-containing protein	2	2	1	506	506	506																																						KNKPKC_08480
JLLHNK_07935	cloud	Nuclear transport factor 2 family protein	2	2	1	572	572	572																																						KNKPKC_08475
JLLHNK_07940	cloud	Chalcone isomerase domain-containing protein	2	2	1	494	494	494																																						KNKPKC_08470
JLLHNK_07945	cloud	DNA-binding response regulator	2	2	1	695	695	695																																						KNKPKC_08465
JLLHNK_07950	cloud	histidine kinase	2	2	1	1328	1328	1328																																						KNKPKC_08460
JLLHNK_07955	cloud	Class I SAM-dependent methyltransferase	2	2	1	1046	1046	1046																																						KNKPKC_08455
JLLHNK_07960	cloud	Steroid 5-alpha reductase C-terminal domain-containing protein	2	2	1	779	779	779																																						KNKPKC_08450
JLLHNK_07965	cloud	Class I SAM-dependent methyltransferase	2	2	1	1199	1199	1199																																						KNKPKC_08445
JLLHNK_07970	cloud	DUF1365 domain-containing protein	2	2	1	791	791	791																																						KNKPKC_08440
JLLHNK_07975	cloud	Dehydrogenase	2	2	1	1262	1262	1262																																						KNKPKC_08435
JLLHNK_07980	cloud	Delta 9 acyl-lipid fatty acid desaturase	2	2	1	971	971	971																																						KNKPKC_08430
JLLHNK_07985	cloud	Outer membrane lipoprotein Blc	2	2	1	563	563	563																																						KNKPKC_08425
JLLHNK_07990	cloud	Sensor protein	2	2	1	1403	1403	1403																																						KNKPKC_08420
JLLHNK_07995	cloud	Heavy metal response regulator	2	2	1	671	671	671																																						KNKPKC_08415
JLLHNK_08000	cloud	Heme-binding protein	2	2	1	488	488	488																																						KNKPKC_08410
JLLHNK_08005	cloud	5-hydroxyisourate hydrolase	2	2	1	401	401	401																																						KNKPKC_08405
AOKJCN_11575	cloud	hypothetical protein	2	2	1	647	647	647
AOKJCN_11580	cloud	hypothetical protein	2	2	1	221	221	221
AOKJCN_11590	cloud	hypothetical protein	2	2	1	659	659	659
AOKJCN_11600	shell	Integrase	21	21	1	182	185	184.71															PLHLAG_11630			OBMJAD_11315	IOIPBJ_06430	GFCLJI_19140
AOKJCN_11610	cloud	hypothetical protein	2	2	1	242	242	242
AOKJCN_11615	cloud	hypothetical protein	2	2	1	206	206	206
AOKJCN_11620	cloud	hypothetical protein	2	2	1	224	224	224
AOKJCN_11625	shell	Phage antitermination protein Q	140	160	1.14	440	476	469.93	NMFLFE_04515										MJAIMI_13590					LFECDK_13755		OBMJAD_11290 "OBMJAD_16250"		GFCLJI_11660	IKIFDB_04485	IBFOMC_04970	ADPACF_07265			PPCPPG_16960									OIINBE_16075	ONOFHN_08345		KNKPKC_07315
HBNDBI_09120	cloud	hypothetical protein	2	2	1	563	563	563
BCODAC_02475	cloud	Lipoprotein	1	1	1	203	203	203																									BCODAC_02475
BCODAC_02480	cloud	hypothetical protein	1	1	1	236	236	236																									BCODAC_02480
BCODAC_02485	cloud	hypothetical protein	1	1	1	95	95	95																									BCODAC_02485
BCODAC_02490	cloud	hypothetical protein	1	1	1	140	140	140																									BCODAC_02490
BCODAC_02495	cloud	hypothetical protein	1	1	1	545	545	545																									BCODAC_02495
BCODAC_02500	cloud	hypothetical protein	1	1	1	272	272	272																									BCODAC_02500
BCODAC_02515	cloud	hypothetical protein	1	1	1	404	404	404																									BCODAC_02515
BCODAC_02565	cloud	hypothetical protein	1	1	1	251	251	251																									BCODAC_02565
BCODAC_10275	persistent	hypothetical protein	202	205	1.01	149	1184	1120.66	NMFLFE_03375	DNMBOG_10805	ECPNBN_05280	KJKELG_19145	EGKHMO_04110	BCFECL_01580	HBMJCK_16410	FNPFNO_04895	CCGMOA_19775	IBDNEM_04865	MJAIMI_15410	IHNEOE_07010	IHNBPI_04455	EGIKKC_11730	PLHLAG_17525	LFECDK_18660	JHLAHM_14275	OBMJAD_04745	IOIPBJ_03500	GFCLJI_14900	IKIFDB_13790	IBFOMC_14090	ADPACF_15160	OHGKMD_14190	BCODAC_10275	PPCPPG_19465	EDEGFO_03910	LJEMAB_00400	HLBIHI_00865	JOFDCN_18100	BAHOPI_04110	EGDBNN_05020	DAAIBB_16145	PICGJF_20670	OIINBE_07690	ONOFHN_11880	FCGAEF_05850	KNKPKC_18635	KMOFAA_08975	PNLBPI_08610	EPLFMB_08935
BCODAC_10340	cloud	hypothetical protein	2	2	1	212	212	212																									BCODAC_10340	PPCPPG_06820
BCODAC_10570	cloud	IS110 family transposase	2	2	1	980	980	980																									BCODAC_10570	PPCPPG_07025
BCODAC_10575	cloud	Zonula occludens toxin	2	2	1	1475	1475	1475																									BCODAC_10575	PPCPPG_07030
BCODAC_10580	cloud	DUF2523 domain-containing protein	2	2	1	281	281	281																									BCODAC_10580	PPCPPG_07035
BCODAC_10585	cloud	hypothetical protein	2	2	1	1256	1256	1256																									BCODAC_10585	PPCPPG_07040
BCODAC_10590	cloud	Methyltransferase	2	2	1	260	260	260																									BCODAC_10590	PPCPPG_07045
BCODAC_10595	cloud	hypothetical protein	2	2	1	194	194	194																									BCODAC_10595	PPCPPG_07050
BCODAC_10610	cloud	Phage protein	2	2	1	251	251	251																									BCODAC_10610	PPCPPG_07065
BCODAC_10615	cloud	DUF2726 domain-containing protein	2	2	1	443	443	443																									BCODAC_10615	PPCPPG_07070
BCODAC_19630	cloud	PAAR motif protein	2	2	1	428	446	437	NMFLFE_11365																								BCODAC_19630
BCODAC_19635	cloud	PAAR domain-containing protein	2	2	1	551	551	551	NMFLFE_11370																								BCODAC_19635
BCODAC_19985	cloud	hypothetical protein	2	2	1	161	161	161	NMFLFE_11360																								BCODAC_19985
BCODAC_19990	cloud	HIRAN domain-containing protein	2	2	1	476	476	476	NMFLFE_11355																								BCODAC_19990
BCODAC_20130	cloud	hypothetical protein	4	4	1	143	185	164															PLHLAG_14290					GFCLJI_16320					BCODAC_20130	PPCPPG_15700
JOFDCN_07095	cloud	hypothetical protein	2	2	1	236	236	236																														JOFDCN_07095
OHGKMD_11125	cloud	hypothetical protein	1	1	1	209	209	209																								OHGKMD_11125
OHGKMD_11130	cloud	hypothetical protein	1	1	1	194	194	194																								OHGKMD_11130
OHGKMD_11135	cloud	hypothetical protein	1	1	1	305	305	305																								OHGKMD_11135
PICGJF_19745	cloud	SsDNA binding protein	1	1	1	671	671	671																																		PICGJF_19745
PICGJF_19750	cloud	Helix-turn-helix DNA binding domain protein	1	1	1	539	539	539																																		PICGJF_19750
PICGJF_19755	cloud	hypothetical protein	1	1	1	476	476	476																																		PICGJF_19755
HLBIHI_02035	cloud	hypothetical protein	2	2	1	362	722	542																													HLBIHI_02035
HLBIHI_02040	cloud	hypothetical protein	1	1	1	608	608	608																													HLBIHI_02040
PGDLPC_14890	cloud	hypothetical protein	1	1	1	140	140	140
EDJHHO_02445	cloud	hypothetical protein	3	3	1	191	191	191																	JHLAHM_12705
EDJHHO_02450	cloud	hypothetical protein	2	2	1	407	407	407
EDJHHO_02460	cloud	RusA family crossover junction endodeoxyribonuclease	3	3	1	506	506	506																									BCODAC_15795
EDJHHO_16650	cloud	hypothetical protein	1	1	1	278	278	278
NMGBOF_15205	shell	hypothetical protein	161	161	1	302	677	641.99		DNMBOG_13705	ECPNBN_20110	KJKELG_19835	EGKHMO_19075	BCFECL_19010	HBMJCK_19325	FNPFNO_19360	CCGMOA_19410		MJAIMI_20500	IHNEOE_20175	IHNBPI_20020	EGIKKC_16940			JHLAHM_09890	OBMJAD_15210						OHGKMD_16300				LJEMAB_21325	HLBIHI_13465	JOFDCN_00245	BAHOPI_03575	EGDBNN_04460	DAAIBB_19725	PICGJF_10120
CDPINB_05845	cloud	hypothetical protein	1	1	1	338	338	338
DNMHIN_18245	cloud	hypothetical protein	5	5	1	395	959	726.2
BANAJK_20550	cloud	hypothetical protein	1	1	1	260	260	260
BANAJK_20555	cloud	Protein CopB	1	1	1	245	245	245
BANAJK_20560	cloud	hypothetical protein	1	1	1	242	242	242
BFNCEA_15385	cloud	hypothetical protein	2	2	1	263	263	263
ADPACF_17915	cloud	hypothetical protein	3	3	1	767	902	812																						IBFOMC_17805	ADPACF_17915
ADPACF_17995	cloud	hypothetical protein	2	2	1	770	770	770																						IBFOMC_17885	ADPACF_17995
ADPACF_18000	cloud	EF-hand domain-containing protein	2	2	1	443	443	443																						IBFOMC_17890	ADPACF_18000
ADPACF_18015	cloud	DNA polymerase IV	2	2	1	1304	1304	1304																						IBFOMC_17905	ADPACF_18015
ADPACF_18020	cloud	Protein UmuD	2	2	1	578	578	578																						IBFOMC_17910	ADPACF_18020
ADPACF_18025	cloud	hypothetical protein	2	2	1	566	2165	1365.5																						IBFOMC_17915	ADPACF_18025
HFJOBK_01020	shell	Acyl-CoA dehydrogenase	195	195	1	1109	1295	1294.02	NMFLFE_08105	DNMBOG_04100	ECPNBN_16690	KJKELG_15000	EGKHMO_16515	BCFECL_15640	HBMJCK_15835	FNPFNO_14450	CCGMOA_12485	IBDNEM_13675	MJAIMI_15750	IHNEOE_16995	IHNBPI_16885	EGIKKC_07145	PLHLAG_15245	LFECDK_11135	JHLAHM_02875	OBMJAD_03055	IOIPBJ_08440	GFCLJI_12990	IKIFDB_11895	IBFOMC_13040	ADPACF_09550	OHGKMD_04305	BCODAC_15435	PPCPPG_03565	EDEGFO_08370	LJEMAB_05245	HLBIHI_04985	JOFDCN_12360	BAHOPI_08455	EGDBNN_09270	DAAIBB_02675	PICGJF_05025	OIINBE_13500	ONOFHN_03190	FCGAEF_10295	KNKPKC_13515	KMOFAA_12170	PNLBPI_17655	EPLFMB_10130
HFJOBK_01025	shell	Xenobiotic compound monooxygenase, DszA family	194	194	1	1217	1391	1390.1	NMFLFE_08110	DNMBOG_04105	ECPNBN_16695	KJKELG_14995	EGKHMO_16520	BCFECL_15635	HBMJCK_15830	FNPFNO_14455	CCGMOA_12480	IBDNEM_13680	MJAIMI_15755	IHNEOE_17000	IHNBPI_16890	EGIKKC_07150	PLHLAG_15250	LFECDK_11140	JHLAHM_02870	OBMJAD_03050	IOIPBJ_08445	GFCLJI_12995	IKIFDB_11890	IBFOMC_13035	ADPACF_09545	OHGKMD_04300	BCODAC_15430	PPCPPG_03570	EDEGFO_08375	LJEMAB_05250	HLBIHI_04990	JOFDCN_12365	BAHOPI_08460	EGDBNN_09275	DAAIBB_02670	PICGJF_05030	OIINBE_13505	ONOFHN_03195	FCGAEF_10300	KNKPKC_13505	KMOFAA_12165	PNLBPI_17650	EPLFMB_10125
HFJOBK_01030	shell	hypothetical protein	194	194	1	1466	1466	1466	NMFLFE_08115	DNMBOG_04110	ECPNBN_16700	KJKELG_14990	EGKHMO_16525	BCFECL_15630	HBMJCK_15825	FNPFNO_14460	CCGMOA_12475	IBDNEM_13685	MJAIMI_15760	IHNEOE_17005	IHNBPI_16895	EGIKKC_07155	PLHLAG_15255	LFECDK_11145	JHLAHM_02865	OBMJAD_03045	IOIPBJ_08450	GFCLJI_13000	IKIFDB_11885	IBFOMC_13030	ADPACF_09540	OHGKMD_04295	BCODAC_15425	PPCPPG_03575	EDEGFO_08380	LJEMAB_05255	HLBIHI_04995	JOFDCN_12370	BAHOPI_08465	EGDBNN_09280	DAAIBB_02665	PICGJF_05035	OIINBE_13510	ONOFHN_03200	FCGAEF_10305	KNKPKC_13500	KMOFAA_12160	PNLBPI_17645	EPLFMB_10120
HFJOBK_01035	shell	hypothetical protein	194	196	1.01	389	1184	1169.87	NMFLFE_08120	DNMBOG_04115	ECPNBN_16705	KJKELG_14985	EGKHMO_16530 "EGKHMO_16535"	BCFECL_19500 "BCFECL_15625"	HBMJCK_15820	FNPFNO_14465	CCGMOA_12470	IBDNEM_13690	MJAIMI_15765	IHNEOE_17010	IHNBPI_16900	EGIKKC_07160	PLHLAG_15260	LFECDK_11150	JHLAHM_02860	OBMJAD_03040	IOIPBJ_08455	GFCLJI_13005	IKIFDB_11880	IBFOMC_13025	ADPACF_09535	OHGKMD_04290	BCODAC_15420	PPCPPG_03580	EDEGFO_08385	LJEMAB_05260	HLBIHI_05000	JOFDCN_12375	BAHOPI_08470	EGDBNN_09285	DAAIBB_02660	PICGJF_05040	OIINBE_13515	ONOFHN_03205	FCGAEF_10310	KNKPKC_13495	KMOFAA_17960	PNLBPI_04420	EPLFMB_10115
HFJOBK_01040	persistent	Taurine ABC transporter, periplasmic taurine-binding protein	199	199	1	305	1040	1027.97	NMFLFE_08125	DNMBOG_04120	ECPNBN_16710	KJKELG_14980	EGKHMO_16540	BCFECL_19495	HBMJCK_15815	FNPFNO_14470	CCGMOA_12465	IBDNEM_13695	MJAIMI_15770	IHNEOE_17015	IHNBPI_16905	EGIKKC_18810	PLHLAG_15265	LFECDK_11155	JHLAHM_02855	OBMJAD_03035	IOIPBJ_08460	GFCLJI_13010	IKIFDB_11875	IBFOMC_13020	ADPACF_09530	OHGKMD_04285	BCODAC_18020	PPCPPG_03585	EDEGFO_08390	LJEMAB_05265	HLBIHI_05005	JOFDCN_12380	BAHOPI_08475	EGDBNN_09290	DAAIBB_02655	PICGJF_05045	OIINBE_13520	ONOFHN_03210	FCGAEF_10315	KNKPKC_13490	KMOFAA_17965	PNLBPI_04415	EPLFMB_10110
HFJOBK_01045	persistent	ABC-type taurine transport system, ATPase component	199	199	1	794	794	794	NMFLFE_08130	DNMBOG_04125	ECPNBN_16715	KJKELG_14975	EGKHMO_16545	BCFECL_19490	HBMJCK_15810	FNPFNO_14475	CCGMOA_12460	IBDNEM_13700	MJAIMI_15775	IHNEOE_17020	IHNBPI_16910	EGIKKC_18815	PLHLAG_15270	LFECDK_11160	JHLAHM_02850	OBMJAD_03030	IOIPBJ_08465	GFCLJI_13015	IKIFDB_11870	IBFOMC_13015	ADPACF_09525	OHGKMD_04280	BCODAC_18015	PPCPPG_03590	EDEGFO_08395	LJEMAB_05270	HLBIHI_05010	JOFDCN_12385	BAHOPI_08480	EGDBNN_09295	DAAIBB_02650	PICGJF_05050	OIINBE_13525	ONOFHN_03215	FCGAEF_10320	KNKPKC_13485	KMOFAA_17970	PNLBPI_04410	EPLFMB_10105
HFJOBK_01050	persistent	ABC transmembrane type-1 domain-containing protein	199	199	1	869	869	869	NMFLFE_08135	DNMBOG_04130	ECPNBN_16720	KJKELG_14970	EGKHMO_16550	BCFECL_19485	HBMJCK_15805	FNPFNO_14480	CCGMOA_12455	IBDNEM_13705	MJAIMI_15780	IHNEOE_17025	IHNBPI_16915	EGIKKC_18820	PLHLAG_15275	LFECDK_11165	JHLAHM_02845	OBMJAD_03025	IOIPBJ_08470	GFCLJI_13020	IKIFDB_11865	IBFOMC_13010	ADPACF_09520	OHGKMD_04275	BCODAC_18010	PPCPPG_03595	EDEGFO_08400	LJEMAB_05275	HLBIHI_05015	JOFDCN_12390	BAHOPI_08485	EGDBNN_09300	DAAIBB_02645	PICGJF_05055	OIINBE_13530	ONOFHN_03220	FCGAEF_10325	KNKPKC_13480	KMOFAA_17975	PNLBPI_04405	EPLFMB_10100
HFJOBK_01055	persistent	Taurine dioxygenase	199	200	1.01	203	881	877.61	NMFLFE_08140	DNMBOG_04135	ECPNBN_16725	KJKELG_14965	EGKHMO_16555	BCFECL_19480	HBMJCK_15800	FNPFNO_14485	CCGMOA_12450	IBDNEM_13710	MJAIMI_15785	IHNEOE_17030	IHNBPI_16920	EGIKKC_18825	PLHLAG_15280	LFECDK_11170	JHLAHM_02840	OBMJAD_03020	IOIPBJ_08475	GFCLJI_13025	IKIFDB_11860	IBFOMC_13005	ADPACF_09515 "ADPACF_18645"	OHGKMD_04270	BCODAC_18005	PPCPPG_03600	EDEGFO_08405	LJEMAB_05280	HLBIHI_05020	JOFDCN_12395	BAHOPI_08490	EGDBNN_09305	DAAIBB_02640	PICGJF_05060	OIINBE_13535	ONOFHN_03225	FCGAEF_10330	KNKPKC_13475	KMOFAA_17980	PNLBPI_04400	EPLFMB_10095
HFJOBK_01060	persistent	Hydantoin racemase	199	199	1	482	734	732.73	NMFLFE_08145	DNMBOG_04140	ECPNBN_16730	KJKELG_14960	EGKHMO_16560	BCFECL_19475	HBMJCK_15795	FNPFNO_14490	CCGMOA_12445	IBDNEM_13715	MJAIMI_15790	IHNEOE_17035	IHNBPI_16925	EGIKKC_18830	PLHLAG_15285	LFECDK_11175	JHLAHM_02835	OBMJAD_03015	IOIPBJ_08480	GFCLJI_13030	IKIFDB_11855	IBFOMC_13000	ADPACF_09510	OHGKMD_04265	BCODAC_18000	PPCPPG_03605	EDEGFO_08410	LJEMAB_05285	HLBIHI_05025	JOFDCN_12400	BAHOPI_08495	EGDBNN_09310	DAAIBB_02635	PICGJF_05065	OIINBE_13540	ONOFHN_03230	FCGAEF_10335	KNKPKC_13470	KMOFAA_17985	PNLBPI_04395	EPLFMB_10090
HFJOBK_01065	persistent	Putative allantoin permease	200	200	1	1469	1469	1469	NMFLFE_08150	DNMBOG_04145	ECPNBN_16735	KJKELG_14955	EGKHMO_16565	BCFECL_19470	HBMJCK_15790	FNPFNO_14495	CCGMOA_12440	IBDNEM_13720	MJAIMI_15795	IHNEOE_17040	IHNBPI_16930	EGIKKC_18835	PLHLAG_15290	LFECDK_11180	JHLAHM_02830	OBMJAD_03010	IOIPBJ_08485	GFCLJI_13035	IKIFDB_11850	IBFOMC_12995	ADPACF_09505	OHGKMD_04260	BCODAC_17995	PPCPPG_03610	EDEGFO_08415	LJEMAB_05290	HLBIHI_05030	JOFDCN_12405	BAHOPI_08500	EGDBNN_09315	DAAIBB_02630	PICGJF_05070	OIINBE_13545	ONOFHN_03235	FCGAEF_10340	KNKPKC_13465	KMOFAA_17990	PNLBPI_04390	EPLFMB_10085
HFJOBK_01070	persistent	HTH gntR-type domain-containing protein	200	200	1	737	737	737	NMFLFE_08155	DNMBOG_15675	ECPNBN_18285	KJKELG_18805	EGKHMO_17560	BCFECL_16950	HBMJCK_19690	FNPFNO_19830	CCGMOA_16200	IBDNEM_16350	MJAIMI_17680	IHNEOE_18045	IHNBPI_18680	EGIKKC_17785	PLHLAG_15295	LFECDK_11185	JHLAHM_02825	OBMJAD_14210	IOIPBJ_08490	GFCLJI_13040	IKIFDB_11845	IBFOMC_12990	ADPACF_09500	OHGKMD_04255	BCODAC_16445	PPCPPG_03615	EDEGFO_08420	LJEMAB_05295	HLBIHI_05035	JOFDCN_12410	BAHOPI_08505	EGDBNN_09320	DAAIBB_02625	PICGJF_05075	OIINBE_13550	ONOFHN_03240	FCGAEF_10345	KNKPKC_13460	KMOFAA_16375	PNLBPI_04385	EPLFMB_10080
HFJOBK_01075	persistent	LysR family transcriptional regulator	200	201	1	224	890	885.61	NMFLFE_08160	DNMBOG_15670	ECPNBN_18280	KJKELG_18810	EGKHMO_17555	BCFECL_16955	HBMJCK_19695	FNPFNO_19825	CCGMOA_16195	IBDNEM_16345	MJAIMI_17685	IHNEOE_18050	IHNBPI_18675	EGIKKC_17790	PLHLAG_15300	LFECDK_11190	JHLAHM_02820	OBMJAD_14205	IOIPBJ_08495	GFCLJI_13045	IKIFDB_11840	IBFOMC_12985	ADPACF_09495	OHGKMD_04250	BCODAC_16440	PPCPPG_03620	EDEGFO_08425	LJEMAB_05300	HLBIHI_05040	JOFDCN_12415	BAHOPI_08510	EGDBNN_09325	DAAIBB_02620	PICGJF_05080	OIINBE_13555	ONOFHN_03245	FCGAEF_10350	KNKPKC_13455	KMOFAA_16380	PNLBPI_04380	EPLFMB_10075
HFJOBK_01080	persistent	Putative hydrolase YcaC	200	200	1	497	686	685.05	NMFLFE_08165	DNMBOG_15665	ECPNBN_18275	KJKELG_18815	EGKHMO_17550	BCFECL_16960	HBMJCK_19700	FNPFNO_19820	CCGMOA_16190	IBDNEM_16340	MJAIMI_17690	IHNEOE_18055	IHNBPI_18670	EGIKKC_17795	PLHLAG_15305	LFECDK_11195	JHLAHM_02815	OBMJAD_14200	IOIPBJ_08500	GFCLJI_13050	IKIFDB_11835	IBFOMC_12980	ADPACF_09490	OHGKMD_04245	BCODAC_16435	PPCPPG_03625	EDEGFO_08430	LJEMAB_05305	HLBIHI_05045	JOFDCN_12420	BAHOPI_08515	EGDBNN_09330	DAAIBB_02615	PICGJF_05085	OIINBE_13560	ONOFHN_03250	FCGAEF_10355	KNKPKC_13450	KMOFAA_16385	PNLBPI_04375	EPLFMB_10070
HFJOBK_01085	persistent	Amidohydrolase 3 domain-containing protein	200	200	1	1874	1874	1874	NMFLFE_08170	DNMBOG_15660	ECPNBN_18270	KJKELG_18820	EGKHMO_17545	BCFECL_16965	HBMJCK_19705	FNPFNO_19815	CCGMOA_16185	IBDNEM_16335	MJAIMI_17695	IHNEOE_18060	IHNBPI_18665	EGIKKC_17800	PLHLAG_15310	LFECDK_11200	JHLAHM_02810	OBMJAD_14195	IOIPBJ_08505	GFCLJI_13055	IKIFDB_11830	IBFOMC_12975	ADPACF_09485	OHGKMD_04240	BCODAC_16430	PPCPPG_03630	EDEGFO_08435	LJEMAB_05310	HLBIHI_05050	JOFDCN_12425	BAHOPI_08520	EGDBNN_09335	DAAIBB_02610	PICGJF_05090	OIINBE_13565	ONOFHN_03255	FCGAEF_10360	KNKPKC_13445	KMOFAA_16390	PNLBPI_04370	EPLFMB_10065
HFJOBK_01090	persistent	XapX domain protein	200	200	1	161	161	161	NMFLFE_08175	DNMBOG_15655	ECPNBN_18265	KJKELG_18825	EGKHMO_17540	BCFECL_16970	HBMJCK_19710	FNPFNO_19810	CCGMOA_16180	IBDNEM_16330	MJAIMI_17700	IHNEOE_18065	IHNBPI_18660	EGIKKC_17805	PLHLAG_15315	LFECDK_11205	JHLAHM_02805	OBMJAD_14190	IOIPBJ_08510	GFCLJI_13060	IKIFDB_11825	IBFOMC_12970	ADPACF_09480	OHGKMD_04235	BCODAC_16425	PPCPPG_03635	EDEGFO_08440	LJEMAB_05315	HLBIHI_05055	JOFDCN_12430	BAHOPI_08525	EGDBNN_09340	DAAIBB_02605	PICGJF_05095	OIINBE_13570	ONOFHN_03260	FCGAEF_10365	KNKPKC_13440	KMOFAA_16395	PNLBPI_04365	EPLFMB_10060
HFJOBK_01095	persistent	Arsenate reductase	200	200	1	428	428	428	NMFLFE_08180	DNMBOG_15650	ECPNBN_18260	KJKELG_18830	EGKHMO_17535	BCFECL_16975	HBMJCK_19715	FNPFNO_19805	CCGMOA_16175	IBDNEM_16325	MJAIMI_17705	IHNEOE_18070	IHNBPI_18655	EGIKKC_17810	PLHLAG_15320	LFECDK_11210	JHLAHM_02800	OBMJAD_14185	IOIPBJ_08515	GFCLJI_13065	IKIFDB_11820	IBFOMC_12965	ADPACF_09475	OHGKMD_04230	BCODAC_16420	PPCPPG_03640	EDEGFO_08445	LJEMAB_05320	HLBIHI_05060	JOFDCN_12435	BAHOPI_08530	EGDBNN_09345	DAAIBB_02600	PICGJF_05100	OIINBE_13575	ONOFHN_03265	FCGAEF_10370	KNKPKC_13435	KMOFAA_16400	PNLBPI_04360	EPLFMB_10055
HFJOBK_01100	persistent	HTH arsR-type domain-containing protein	201	201	1	329	329	329	NMFLFE_08185	DNMBOG_15645	ECPNBN_18255	KJKELG_18835	EGKHMO_17530	BCFECL_16980	HBMJCK_19720	FNPFNO_19800	CCGMOA_16170	IBDNEM_16320	MJAIMI_17710	IHNEOE_18075	IHNBPI_18650	EGIKKC_17815	PLHLAG_15325	LFECDK_11215	JHLAHM_02795	OBMJAD_14180	IOIPBJ_08520	GFCLJI_13070	IKIFDB_11815	IBFOMC_12960	ADPACF_09470	OHGKMD_04225	BCODAC_16415	PPCPPG_03645	EDEGFO_08450	LJEMAB_05325	HLBIHI_05065	JOFDCN_12440	BAHOPI_08535	EGDBNN_09350	DAAIBB_02595	PICGJF_05105	OIINBE_13580	ONOFHN_03270	FCGAEF_10375	KNKPKC_13430	KMOFAA_16405	PNLBPI_04355	EPLFMB_10050
HFJOBK_01110	persistent	HTH lysR-type domain-containing protein	203	203	1	557	902	900.3	NMFLFE_08195	DNMBOG_15635	ECPNBN_18245	KJKELG_18845	EGKHMO_17520	BCFECL_16990	HBMJCK_19730	FNPFNO_19790	CCGMOA_16160	IBDNEM_16310	MJAIMI_17720	IHNEOE_18085	IHNBPI_18640	EGIKKC_17825	PLHLAG_15335	LFECDK_11225	JHLAHM_02785	OBMJAD_14170	IOIPBJ_08530	GFCLJI_13080	IKIFDB_11805	IBFOMC_12950	ADPACF_09460	OHGKMD_04215	BCODAC_16405	PPCPPG_03655	EDEGFO_08460	LJEMAB_05335	HLBIHI_05075	JOFDCN_12450	BAHOPI_08545	EGDBNN_09360	DAAIBB_02585	PICGJF_05115	OIINBE_13590	ONOFHN_03280	FCGAEF_10385	KNKPKC_13420	KMOFAA_16415	PNLBPI_04345	EPLFMB_10040
HFJOBK_01115	persistent	Chromate transport protein	203	203	1	560	560	560	NMFLFE_08200	DNMBOG_15630	ECPNBN_18240	KJKELG_18850	EGKHMO_17515	BCFECL_16995	HBMJCK_19735	FNPFNO_19785	CCGMOA_16155	IBDNEM_16305	MJAIMI_17725	IHNEOE_18090	IHNBPI_18635	EGIKKC_17830	PLHLAG_15340	LFECDK_11230	JHLAHM_02780	OBMJAD_14165	IOIPBJ_08535	GFCLJI_13085	IKIFDB_11800	IBFOMC_12945	ADPACF_09455	OHGKMD_04210	BCODAC_16400	PPCPPG_03660	EDEGFO_08465	LJEMAB_05340	HLBIHI_05080	JOFDCN_12455	BAHOPI_08550	EGDBNN_09365	DAAIBB_02580	PICGJF_05120	OIINBE_13595	ONOFHN_03285	FCGAEF_10390	KNKPKC_13415	KMOFAA_16420	PNLBPI_04340	EPLFMB_10035
HFJOBK_01120	persistent	Chromate transporter	203	203	1	521	521	521	NMFLFE_08205	DNMBOG_15625	ECPNBN_18235	KJKELG_18855	EGKHMO_17510	BCFECL_17000	HBMJCK_19740	FNPFNO_19780	CCGMOA_16150	IBDNEM_16300	MJAIMI_17730	IHNEOE_18095	IHNBPI_18630	EGIKKC_17835	PLHLAG_15345	LFECDK_11235	JHLAHM_02775	OBMJAD_14160	IOIPBJ_08540	GFCLJI_13090	IKIFDB_11795	IBFOMC_12940	ADPACF_09450	OHGKMD_04205	BCODAC_16395	PPCPPG_03665	EDEGFO_08470	LJEMAB_05345	HLBIHI_05085	JOFDCN_12460	BAHOPI_08555	EGDBNN_09370	DAAIBB_02575	PICGJF_05125	OIINBE_13600	ONOFHN_03290	FCGAEF_10395	KNKPKC_13410	KMOFAA_16425	PNLBPI_04335	EPLFMB_10030
HFJOBK_01125	shell	Alkyl hydroperoxide reductase subunit F	191	364	1.91	251	1565	1027.83	NMFLFE_08210	DNMBOG_08980 "DNMBOG_13505"	ECPNBN_18230 "ECPNBN_00465"	KJKELG_18860 "KJKELG_01735"	EGKHMO_17505 "EGKHMO_00460"	BCFECL_17005 "BCFECL_05405"	HBMJCK_08845 "HBMJCK_18320"	FNPFNO_17680 "FNPFNO_06780"	CCGMOA_16145 "CCGMOA_08725"	IBDNEM_06410 "IBDNEM_16295"	MJAIMI_12090 "MJAIMI_17735"	IHNEOE_18100 "IHNEOE_02645"	IHNBPI_08555 "IHNBPI_18625"	EGIKKC_17510 "EGIKKC_10350"	PLHLAG_04355 "PLHLAG_12010"	LFECDK_00005 "LFECDK_16300"	JHLAHM_05355 "JHLAHM_02770"	OBMJAD_14155 "OBMJAD_02475"	IOIPBJ_08545 "IOIPBJ_06810"	GFCLJI_19190 "GFCLJI_18500"	IKIFDB_05300 "IKIFDB_06960"	IBFOMC_00005 "IBFOMC_05310"	ADPACF_03325 "ADPACF_07605"	OHGKMD_11625 "OHGKMD_15925"	BCODAC_12680 "BCODAC_15525"	PPCPPG_15255 "PPCPPG_15540"	EDEGFO_06525 "EDEGFO_08475"	LJEMAB_03380 "LJEMAB_05350"	HLBIHI_04145	JOFDCN_00780 "JOFDCN_01560"	BAHOPI_06880 "BAHOPI_08560"	EGDBNN_09375 "EGDBNN_07770"	DAAIBB_14805 "DAAIBB_10760"	PICGJF_05130 "PICGJF_07415"	OIINBE_13605 "OIINBE_15100"	ONOFHN_16705 "ONOFHN_04790"	FCGAEF_08710 "FCGAEF_10400"	KNKPKC_15135 "KNKPKC_13405"	KMOFAA_11710 "KMOFAA_16790"	PNLBPI_03450 "PNLBPI_12500"	EPLFMB_15635 "EPLFMB_01920"
HFJOBK_01140	persistent	Tetratricopeptide repeat protein	203	203	1	941	941	941	NMFLFE_08220	DNMBOG_08990	ECPNBN_18220	KJKELG_18870	EGKHMO_17495	BCFECL_17015	HBMJCK_18310	FNPFNO_17690	CCGMOA_16135	IBDNEM_16285	MJAIMI_17745	IHNEOE_18110	IHNBPI_18615	EGIKKC_17520	PLHLAG_04345	LFECDK_00015	JHLAHM_02760	OBMJAD_14145	IOIPBJ_08555	GFCLJI_19200	IKIFDB_06970	IBFOMC_00015	ADPACF_03315	OHGKMD_15915	BCODAC_15535	PPCPPG_15530	EDEGFO_08485	LJEMAB_05360	HLBIHI_04135	JOFDCN_01570	BAHOPI_08570	EGDBNN_09385	DAAIBB_14815	PICGJF_05140	OIINBE_13615	ONOFHN_04780	FCGAEF_10410	KNKPKC_13395	KMOFAA_11720	PNLBPI_03440	EPLFMB_01930
HFJOBK_01145	persistent	Serine acetyltransferase	203	203	1	815	815	815	NMFLFE_08225	DNMBOG_08995	ECPNBN_18215	KJKELG_18875	EGKHMO_17490	BCFECL_17020	HBMJCK_18305	FNPFNO_17695	CCGMOA_16130	IBDNEM_16280	MJAIMI_17750	IHNEOE_18115	IHNBPI_18610	EGIKKC_17525	PLHLAG_04340	LFECDK_00020	JHLAHM_02755	OBMJAD_14140	IOIPBJ_08560	GFCLJI_19205	IKIFDB_06975	IBFOMC_00020	ADPACF_03310	OHGKMD_15910	BCODAC_15540	PPCPPG_15525	EDEGFO_08490	LJEMAB_05365	HLBIHI_04130	JOFDCN_01575	BAHOPI_08575	EGDBNN_09390	DAAIBB_14820	PICGJF_05145	OIINBE_13620	ONOFHN_04775	FCGAEF_10415	KNKPKC_13390	KMOFAA_11725	PNLBPI_03435	EPLFMB_01935
HFJOBK_01150	persistent	tRNA (cytidine/uridine-2'-O-)-methyltransferase TrmJ	203	203	1	839	839	839	NMFLFE_08230	DNMBOG_09000	ECPNBN_18210	KJKELG_18880	EGKHMO_17485	BCFECL_17025	HBMJCK_18300	FNPFNO_17700	CCGMOA_16125	IBDNEM_16275	MJAIMI_17755	IHNEOE_18120	IHNBPI_18605	EGIKKC_17530	PLHLAG_04335	LFECDK_00025	JHLAHM_02750	OBMJAD_14135	IOIPBJ_08565	GFCLJI_19210	IKIFDB_06980	IBFOMC_00025	ADPACF_03305	OHGKMD_15905	BCODAC_15545	PPCPPG_15520	EDEGFO_08495	LJEMAB_05370	HLBIHI_04125	JOFDCN_01580	BAHOPI_08580	EGDBNN_09395	DAAIBB_14825	PICGJF_05150	OIINBE_13625	ONOFHN_04770	FCGAEF_10420	KNKPKC_13385	KMOFAA_11730	PNLBPI_03430	EPLFMB_01940
HFJOBK_01165	persistent	Type II asparaginase	203	208	1.02	143	1067	1036.96	NMFLFE_08240	DNMBOG_09010	ECPNBN_18200	KJKELG_18890	EGKHMO_17475	BCFECL_17035	HBMJCK_18290	FNPFNO_17710	CCGMOA_16115	IBDNEM_16265	MJAIMI_17765	IHNEOE_18130	IHNBPI_18595	EGIKKC_17540	PLHLAG_04325	LFECDK_00035	JHLAHM_02740	OBMJAD_14125	IOIPBJ_08575	GFCLJI_19220	IKIFDB_06990	IBFOMC_00035	ADPACF_03295	OHGKMD_15895	BCODAC_15555	PPCPPG_15510	EDEGFO_08505	LJEMAB_05380	HLBIHI_04115	JOFDCN_01590	BAHOPI_08590	EGDBNN_09405	DAAIBB_14835	PICGJF_05160	OIINBE_13635	ONOFHN_04760	FCGAEF_10430	KNKPKC_13375	KMOFAA_11740	PNLBPI_03420	EPLFMB_01950
HFJOBK_01170	persistent	C4-dicarboxylate ABC transporter	202	202	1	365	1307	1301.3	NMFLFE_08245	DNMBOG_09015	ECPNBN_18195	KJKELG_18895	EGKHMO_17470	BCFECL_17040	HBMJCK_18285	FNPFNO_17715	CCGMOA_16110	IBDNEM_16260	MJAIMI_17770	IHNEOE_18135	IHNBPI_18590	EGIKKC_14490	PLHLAG_04320	LFECDK_00040	JHLAHM_14290	OBMJAD_13085	IOIPBJ_08580	GFCLJI_14955	IKIFDB_06995	IBFOMC_00040	ADPACF_03290	OHGKMD_15890	BCODAC_10015	PPCPPG_15505	EDEGFO_08510	LJEMAB_05385	HLBIHI_04110	JOFDCN_01595	BAHOPI_08595	EGDBNN_09410	DAAIBB_14840	PICGJF_05165	OIINBE_14640	ONOFHN_12415	FCGAEF_10435	KNKPKC_13370	KMOFAA_03190	PNLBPI_03415	EPLFMB_01955
HFJOBK_01175	persistent	Aminotransferase	203	203	1	1430	1430	1430	NMFLFE_08250	DNMBOG_09020	ECPNBN_18190	KJKELG_18900	EGKHMO_17465	BCFECL_17045	HBMJCK_18280	FNPFNO_17720	CCGMOA_16105	IBDNEM_16255	MJAIMI_17775	IHNEOE_18140	IHNBPI_18585	EGIKKC_14495	PLHLAG_04315	LFECDK_00045	JHLAHM_14295	OBMJAD_13080	IOIPBJ_08585	GFCLJI_14960	IKIFDB_07000	IBFOMC_00045	ADPACF_03285	OHGKMD_15885	BCODAC_10020	PPCPPG_15500	EDEGFO_08515	LJEMAB_05390	HLBIHI_04105	JOFDCN_01600	BAHOPI_08600	EGDBNN_09415	DAAIBB_14845	PICGJF_05170	OIINBE_14645	ONOFHN_12410	FCGAEF_10440	KNKPKC_13365	KMOFAA_03195	PNLBPI_03410	EPLFMB_01960
HFJOBK_01180	persistent	Peptide methionine sulfoxide reductase MsrB	203	203	1	419	419	419	NMFLFE_08255	DNMBOG_09025	ECPNBN_18185	KJKELG_18905	EGKHMO_17460	BCFECL_17050	HBMJCK_18275	FNPFNO_17725	CCGMOA_16100	IBDNEM_16250	MJAIMI_17780	IHNEOE_18145	IHNBPI_18580	EGIKKC_14500	PLHLAG_04310	LFECDK_00050	JHLAHM_14300	OBMJAD_13075	IOIPBJ_08590	GFCLJI_14965	IKIFDB_07005	IBFOMC_00050	ADPACF_03280	OHGKMD_15880	BCODAC_10025	PPCPPG_15495	EDEGFO_08520	LJEMAB_05395	HLBIHI_04100	JOFDCN_01605	BAHOPI_08605	EGDBNN_09420	DAAIBB_14850	PICGJF_05175	OIINBE_14650	ONOFHN_12405	FCGAEF_10445	KNKPKC_13360	KMOFAA_03200	PNLBPI_03405	EPLFMB_01965
HFJOBK_01185	persistent	Glutathione peroxidase	203	203	1	212	485	483.66	NMFLFE_08260	DNMBOG_09030	ECPNBN_18180	KJKELG_18910	EGKHMO_17455	BCFECL_17055	HBMJCK_18270	FNPFNO_17730	CCGMOA_16095	IBDNEM_16245	MJAIMI_17785	IHNEOE_18150	IHNBPI_18575	EGIKKC_14505	PLHLAG_04305	LFECDK_00055	JHLAHM_14305	OBMJAD_13070	IOIPBJ_08595	GFCLJI_14970	IKIFDB_07010	IBFOMC_00055	ADPACF_03275	OHGKMD_15875	BCODAC_10030	PPCPPG_15490	EDEGFO_08525	LJEMAB_05400	HLBIHI_04095	JOFDCN_01610	BAHOPI_08610	EGDBNN_09425	DAAIBB_14855	PICGJF_05180	OIINBE_14655	ONOFHN_12400	FCGAEF_10450	KNKPKC_13355	KMOFAA_03205	PNLBPI_03400	EPLFMB_01970
HFJOBK_01190	persistent	HTH araC/xylS-type domain-containing protein	203	203	1	845	845	845	NMFLFE_08265	DNMBOG_09035	ECPNBN_18175	KJKELG_18915	EGKHMO_17450	BCFECL_17060	HBMJCK_18265	FNPFNO_17735	CCGMOA_16090	IBDNEM_16240	MJAIMI_17790	IHNEOE_18155	IHNBPI_18570	EGIKKC_14510	PLHLAG_04300	LFECDK_00060	JHLAHM_14310	OBMJAD_13065	IOIPBJ_08600	GFCLJI_14975	IKIFDB_07015	IBFOMC_00060	ADPACF_03270	OHGKMD_15870	BCODAC_10035	PPCPPG_15485	EDEGFO_08530	LJEMAB_05405	HLBIHI_04090	JOFDCN_01615	BAHOPI_08615	EGDBNN_09430	DAAIBB_14860	PICGJF_05185	OIINBE_14660	ONOFHN_12395	FCGAEF_10455	KNKPKC_13350	KMOFAA_03210	PNLBPI_03395	EPLFMB_01975
HFJOBK_01195	persistent	Threonine efflux protein	203	203	1	455	632	631.13	NMFLFE_08270	DNMBOG_09040	ECPNBN_18170	KJKELG_19660	EGKHMO_17445	BCFECL_17065	HBMJCK_18260	FNPFNO_17740	CCGMOA_16085	IBDNEM_16235	MJAIMI_17795	IHNEOE_18160	IHNBPI_18565	EGIKKC_14515	PLHLAG_04295	LFECDK_00065	JHLAHM_14315	OBMJAD_13060	IOIPBJ_08605	GFCLJI_14980	IKIFDB_07020	IBFOMC_00065	ADPACF_03265	OHGKMD_15865	BCODAC_10040	PPCPPG_15480	EDEGFO_08535	LJEMAB_05410	HLBIHI_04085	JOFDCN_01620	BAHOPI_08620	EGDBNN_09435	DAAIBB_14865	PICGJF_05190	OIINBE_14665	ONOFHN_12390	FCGAEF_10460	KNKPKC_13345	KMOFAA_03215	PNLBPI_03390	EPLFMB_01980
HFJOBK_01200	persistent	LL-diaminopimelate aminotransferase	203	203	1	1226	1226	1226	NMFLFE_08275	DNMBOG_09045	ECPNBN_18165	KJKELG_19655	EGKHMO_17440	BCFECL_17070	HBMJCK_18255	FNPFNO_17745	CCGMOA_16080	IBDNEM_16230	MJAIMI_17800	IHNEOE_18165	IHNBPI_18560	EGIKKC_14520	PLHLAG_04290	LFECDK_00070	JHLAHM_14320	OBMJAD_13055	IOIPBJ_08610	GFCLJI_14985	IKIFDB_07025	IBFOMC_00070	ADPACF_03260	OHGKMD_15860	BCODAC_10045	PPCPPG_15475	EDEGFO_08555	LJEMAB_05440	HLBIHI_04080	JOFDCN_01625	BAHOPI_08625	EGDBNN_09440	DAAIBB_14870	PICGJF_05195	OIINBE_14670	ONOFHN_12385	FCGAEF_10465	KNKPKC_13340	KMOFAA_03220	PNLBPI_03385	EPLFMB_01985
HFJOBK_01205	persistent	Bifunctional uridylyltransferase/uridylyl-removing enzyme	203	203	1	2663	2663	2663	NMFLFE_08280	DNMBOG_09050	ECPNBN_18160	KJKELG_19650	EGKHMO_17435	BCFECL_17075	HBMJCK_18250	FNPFNO_17750	CCGMOA_16075	IBDNEM_16225	MJAIMI_17805	IHNEOE_18170	IHNBPI_18555	EGIKKC_14525	PLHLAG_04285	LFECDK_00075	JHLAHM_14325	OBMJAD_13050	IOIPBJ_08615	GFCLJI_14990	IKIFDB_07030	IBFOMC_00075	ADPACF_03255	OHGKMD_15855	BCODAC_10050	PPCPPG_15470	EDEGFO_08560	LJEMAB_05445	HLBIHI_04075	JOFDCN_01630	BAHOPI_08630	EGDBNN_09445	DAAIBB_14875	PICGJF_05200	OIINBE_14675	ONOFHN_12380	FCGAEF_10470	KNKPKC_13335	KMOFAA_03225	PNLBPI_03380	EPLFMB_01990
HFJOBK_01215	persistent	4-oxalocrotonate tautomerase family enzyme	203	203	1	389	389	389	NMFLFE_08290	DNMBOG_09060	ECPNBN_18150	KJKELG_19640	EGKHMO_17425	BCFECL_17085	HBMJCK_18240	FNPFNO_17760	CCGMOA_16065	IBDNEM_16215	MJAIMI_17815	IHNEOE_18180	IHNBPI_18545	EGIKKC_14535	PLHLAG_04275	LFECDK_00085	JHLAHM_14335	OBMJAD_13040	IOIPBJ_08625	GFCLJI_15000	IKIFDB_07040	IBFOMC_00085	ADPACF_03245	OHGKMD_15845	BCODAC_10060	PPCPPG_15460	EDEGFO_08570	LJEMAB_05455	HLBIHI_04065	JOFDCN_01640	BAHOPI_08640	EGDBNN_09455	DAAIBB_14885	PICGJF_05210	OIINBE_14685	ONOFHN_12370	FCGAEF_10480	KNKPKC_13325	KMOFAA_03235	PNLBPI_03370	EPLFMB_02000
HFJOBK_01220	persistent	L-valine transporter subunit YgaH	203	203	1	341	341	341	NMFLFE_08295	DNMBOG_09065	ECPNBN_18145	KJKELG_19635	EGKHMO_17420	BCFECL_17090	HBMJCK_18235	FNPFNO_17765	CCGMOA_16060	IBDNEM_16210	MJAIMI_17820	IHNEOE_18185	IHNBPI_18540	EGIKKC_14540	PLHLAG_04270	LFECDK_00090	JHLAHM_14340	OBMJAD_13035	IOIPBJ_08630	GFCLJI_15005	IKIFDB_07045	IBFOMC_00090	ADPACF_03240	OHGKMD_15840	BCODAC_10065	PPCPPG_15455	EDEGFO_08575	LJEMAB_05460	HLBIHI_04060	JOFDCN_01645	BAHOPI_08645	EGDBNN_09460	DAAIBB_14890	PICGJF_05215	OIINBE_14690	ONOFHN_12365	FCGAEF_10485	KNKPKC_13320	KMOFAA_03240	PNLBPI_03365	EPLFMB_02005
HFJOBK_01225	persistent	Amino acid transport protein	203	203	1	575	740	738.37	NMFLFE_08300	DNMBOG_09070	ECPNBN_18140	KJKELG_19630	EGKHMO_17415	BCFECL_17095	HBMJCK_18230	FNPFNO_17770	CCGMOA_16055	IBDNEM_16205	MJAIMI_17825	IHNEOE_18190	IHNBPI_18535	EGIKKC_14545	PLHLAG_04265	LFECDK_00095	JHLAHM_14345	OBMJAD_13030	IOIPBJ_08635	GFCLJI_15010	IKIFDB_07050	IBFOMC_00095	ADPACF_03235	OHGKMD_15835	BCODAC_10070	PPCPPG_15450	EDEGFO_08580	LJEMAB_05465	HLBIHI_04055	JOFDCN_01650	BAHOPI_08650	EGDBNN_09465	DAAIBB_14895	PICGJF_05220	OIINBE_14695	ONOFHN_12360	FCGAEF_10490	KNKPKC_13315	KMOFAA_03245	PNLBPI_03360	EPLFMB_02010
HFJOBK_01230	persistent	hypothetical protein	203	203	1	191	491	488.04	NMFLFE_08305	DNMBOG_09075	ECPNBN_18135	KJKELG_19625	EGKHMO_17410	BCFECL_17100	HBMJCK_18225	FNPFNO_17775	CCGMOA_16050	IBDNEM_16200	MJAIMI_17830	IHNEOE_18195	IHNBPI_18530	EGIKKC_14550	PLHLAG_04260	LFECDK_00100	JHLAHM_14350	OBMJAD_13025	IOIPBJ_08640	GFCLJI_15015	IKIFDB_07055	IBFOMC_00100	ADPACF_03230	OHGKMD_15830	BCODAC_10075	PPCPPG_15445	EDEGFO_08585	LJEMAB_05470	HLBIHI_04050	JOFDCN_01655	BAHOPI_08655	EGDBNN_09470	DAAIBB_14900	PICGJF_05225	OIINBE_14700	ONOFHN_12355	FCGAEF_10495	KNKPKC_13310	KMOFAA_03250	PNLBPI_03355	EPLFMB_02015
HFJOBK_01235	persistent	Lipoprotein	203	203	1	335	335	335	NMFLFE_08310	DNMBOG_09080	ECPNBN_18130	KJKELG_19620	EGKHMO_17405	BCFECL_17105	HBMJCK_18220	FNPFNO_17780	CCGMOA_16045	IBDNEM_16195	MJAIMI_17835	IHNEOE_18200	IHNBPI_18525	EGIKKC_14555	PLHLAG_04255	LFECDK_00105	JHLAHM_14355	OBMJAD_13020	IOIPBJ_08645	GFCLJI_15020	IKIFDB_07060	IBFOMC_00105	ADPACF_03225	OHGKMD_15825	BCODAC_10080	PPCPPG_15440	EDEGFO_08590	LJEMAB_05475	HLBIHI_04045	JOFDCN_01660	BAHOPI_08660	EGDBNN_09475	DAAIBB_14905	PICGJF_05230	OIINBE_14705	ONOFHN_12350	FCGAEF_10500	KNKPKC_13305	KMOFAA_03255	PNLBPI_03350	EPLFMB_02020
HFJOBK_01240	persistent	Crp/Fnr family transcriptional regulator	203	203	1	707	710	707.01	NMFLFE_08315	DNMBOG_09085	ECPNBN_18125	KJKELG_19615	EGKHMO_17400	BCFECL_17110	HBMJCK_18215	FNPFNO_17785	CCGMOA_16040	IBDNEM_16190	MJAIMI_17840	IHNEOE_18205	IHNBPI_18520	EGIKKC_14560	PLHLAG_04250	LFECDK_00110	JHLAHM_14360	OBMJAD_13015	IOIPBJ_08650	GFCLJI_15025	IKIFDB_07065	IBFOMC_00110	ADPACF_03220	OHGKMD_15820	BCODAC_10085	PPCPPG_15435	EDEGFO_08595	LJEMAB_05480	HLBIHI_04040	JOFDCN_01665	BAHOPI_08665	EGDBNN_09480	DAAIBB_14910	PICGJF_05235	OIINBE_14710	ONOFHN_12345	FCGAEF_10505	KNKPKC_13300	KMOFAA_03260	PNLBPI_03345	EPLFMB_02025
HFJOBK_01245	persistent	Membrane protein YGL010W	203	203	1	521	521	521	NMFLFE_08320	DNMBOG_09090	ECPNBN_18120	KJKELG_19610	EGKHMO_17395	BCFECL_17115	HBMJCK_18210	FNPFNO_17790	CCGMOA_16035	IBDNEM_16185	MJAIMI_17845	IHNEOE_18210	IHNBPI_18515	EGIKKC_14565	PLHLAG_04245	LFECDK_00115	JHLAHM_14365	OBMJAD_13010	IOIPBJ_08655	GFCLJI_15030	IKIFDB_07070	IBFOMC_00115	ADPACF_03215	OHGKMD_15815	BCODAC_10090	PPCPPG_15430	EDEGFO_08600	LJEMAB_05485	HLBIHI_04035	JOFDCN_01670	BAHOPI_08670	EGDBNN_09485	DAAIBB_14915	PICGJF_05240	OIINBE_14715	ONOFHN_12340	FCGAEF_10510	KNKPKC_13295	KMOFAA_03265	PNLBPI_03340	EPLFMB_02030
HFJOBK_01250	persistent	Ribosome-binding ATPase YchF	203	203	1	1091	1091	1091	NMFLFE_08325	DNMBOG_09095	ECPNBN_18115	KJKELG_19605	EGKHMO_17390	BCFECL_17120	HBMJCK_18205	FNPFNO_17795	CCGMOA_16030	IBDNEM_16180	MJAIMI_17850	IHNEOE_18215	IHNBPI_18510	EGIKKC_14570	PLHLAG_04240	LFECDK_00120	JHLAHM_14370	OBMJAD_13005	IOIPBJ_08660	GFCLJI_15035	IKIFDB_07075	IBFOMC_00120	ADPACF_03210	OHGKMD_15810	BCODAC_10095	PPCPPG_15425	EDEGFO_08605	LJEMAB_05490	HLBIHI_04030	JOFDCN_01675	BAHOPI_08675	EGDBNN_09490	DAAIBB_14920	PICGJF_05245	OIINBE_14720	ONOFHN_12335	FCGAEF_10515	KNKPKC_13290	KMOFAA_03270	PNLBPI_03335	EPLFMB_02035
HFJOBK_01255	persistent	DL-methionine transporter subunit	203	203	1	659	659	659	NMFLFE_08330	DNMBOG_09100	ECPNBN_18110	KJKELG_19600	EGKHMO_17385	BCFECL_17125	HBMJCK_18200	FNPFNO_17800	CCGMOA_16025	IBDNEM_16175	MJAIMI_17855	IHNEOE_18220	IHNBPI_18505	EGIKKC_14575	PLHLAG_04235	LFECDK_00125	JHLAHM_14375	OBMJAD_13000	IOIPBJ_08665	GFCLJI_15040	IKIFDB_07080	IBFOMC_00125	ADPACF_03205	OHGKMD_15805	BCODAC_10100	PPCPPG_15420	EDEGFO_08610	LJEMAB_05495	HLBIHI_04025	JOFDCN_01680	BAHOPI_08680	EGDBNN_09495	DAAIBB_14925	PICGJF_05250	OIINBE_14725	ONOFHN_12330	FCGAEF_10520	KNKPKC_13285	KMOFAA_03275	PNLBPI_03330	EPLFMB_02040
HFJOBK_01260	persistent	Methionine import ATP-binding protein MetN 1	203	203	1	1070	1070	1070	NMFLFE_08335	DNMBOG_09105	ECPNBN_18105	KJKELG_19595	EGKHMO_17380	BCFECL_17130	HBMJCK_18195	FNPFNO_17805	CCGMOA_16020	IBDNEM_16170	MJAIMI_17860	IHNEOE_18225	IHNBPI_18500	EGIKKC_14580	PLHLAG_04230	LFECDK_00130	JHLAHM_14380	OBMJAD_12995	IOIPBJ_08670	GFCLJI_15045	IKIFDB_07085	IBFOMC_00130	ADPACF_03200	OHGKMD_15800	BCODAC_10105	PPCPPG_15415	EDEGFO_08615	LJEMAB_05500	HLBIHI_04020	JOFDCN_01685	BAHOPI_08685	EGDBNN_09500	DAAIBB_14930	PICGJF_05255	OIINBE_14730	ONOFHN_12325	FCGAEF_10525	KNKPKC_13280	KMOFAA_03280	PNLBPI_03325	EPLFMB_02045
HFJOBK_01265	persistent	D-methionine transport system substrate-binding protein	203	203	1	833	833	833	NMFLFE_08340	DNMBOG_09110	ECPNBN_18100	KJKELG_19590	EGKHMO_17375	BCFECL_17135	HBMJCK_18190	FNPFNO_17810	CCGMOA_16015	IBDNEM_16165	MJAIMI_17865	IHNEOE_18230	IHNBPI_18495	EGIKKC_14585	PLHLAG_04225	LFECDK_00135	JHLAHM_14385	OBMJAD_12990	IOIPBJ_08675	GFCLJI_15050	IKIFDB_07090	IBFOMC_00135	ADPACF_03195	OHGKMD_15795	BCODAC_10110	PPCPPG_15410	EDEGFO_08620	LJEMAB_05505	HLBIHI_04015	JOFDCN_01690	BAHOPI_08690	EGDBNN_09505	DAAIBB_14935	PICGJF_05260	OIINBE_14735	ONOFHN_12320	FCGAEF_10530	KNKPKC_13275	KMOFAA_03285	PNLBPI_03320	EPLFMB_02050
HFJOBK_01270	persistent	Methionine transporter	203	230	1.13	296	830	724.05	NMFLFE_08345	DNMBOG_09115	ECPNBN_18095	KJKELG_19585	EGKHMO_17370	BCFECL_17140	HBMJCK_18185	FNPFNO_17815	CCGMOA_16010	IBDNEM_16160	MJAIMI_17870	IHNEOE_18235	IHNBPI_18490	EGIKKC_14590	PLHLAG_04220	LFECDK_00140	JHLAHM_14390	OBMJAD_12985	IOIPBJ_08680	GFCLJI_15055	IKIFDB_07095	IBFOMC_00140	ADPACF_03190	OHGKMD_15790 "OHGKMD_20870"	BCODAC_10115	PPCPPG_15405	EDEGFO_08625	LJEMAB_05510	HLBIHI_04010	JOFDCN_01695	BAHOPI_08695	EGDBNN_09510	DAAIBB_14940	PICGJF_05265	OIINBE_14740	ONOFHN_12315	FCGAEF_10535	KNKPKC_13270	KMOFAA_03290	PNLBPI_03315	EPLFMB_02055
HFJOBK_01275	persistent	Luciferase-like domain-containing protein	200	202	1.01	299	1412	1385.77	NMFLFE_08350	DNMBOG_09120	ECPNBN_18090	KJKELG_19580	EGKHMO_17365	BCFECL_17145	HBMJCK_18180	FNPFNO_17820	CCGMOA_16005	IBDNEM_16155	MJAIMI_17875	IHNEOE_18240	IHNBPI_18485	EGIKKC_14595	PLHLAG_04215	LFECDK_00145	JHLAHM_14395	OBMJAD_12980	IOIPBJ_08685	GFCLJI_15060	IKIFDB_07100	IBFOMC_00145	ADPACF_03185	OHGKMD_20875	BCODAC_10125 "BCODAC_10120"	PPCPPG_15400	EDEGFO_08630	LJEMAB_05515	HLBIHI_04005	JOFDCN_01700	BAHOPI_08700	EGDBNN_09515	DAAIBB_14945	PICGJF_05270	OIINBE_14745	ONOFHN_12310	FCGAEF_10540	KNKPKC_13265 "KNKPKC_13260"	KMOFAA_03295	PNLBPI_03310	EPLFMB_02060
HFJOBK_01280	persistent	Acyl-CoA dehydrogenase	203	203	1	1223	1223	1223	NMFLFE_08355	DNMBOG_09125	ECPNBN_18085	KJKELG_19575	EGKHMO_17360	BCFECL_17150	HBMJCK_18175	FNPFNO_17825	CCGMOA_16000	IBDNEM_16150	MJAIMI_17880	IHNEOE_18245	IHNBPI_18480	EGIKKC_14600	PLHLAG_04210	LFECDK_00150	JHLAHM_14400	OBMJAD_12975	IOIPBJ_08690	GFCLJI_15065	IKIFDB_07105	IBFOMC_00150	ADPACF_03180	OHGKMD_20880	BCODAC_10130	PPCPPG_15395	EDEGFO_08635	LJEMAB_05520	HLBIHI_04000	JOFDCN_01705	BAHOPI_08705	EGDBNN_09520	DAAIBB_14950	PICGJF_05275	OIINBE_14750	ONOFHN_12305	FCGAEF_10545	KNKPKC_13255	KMOFAA_03300	PNLBPI_03305	EPLFMB_02065
HFJOBK_01285	persistent	Acyl-CoA dehydrogenase	203	203	1	1211	1211	1211	NMFLFE_08360	DNMBOG_09130	ECPNBN_18080	KJKELG_19570	EGKHMO_17355	BCFECL_17155	HBMJCK_18170	FNPFNO_17830	CCGMOA_15995	IBDNEM_16145	MJAIMI_17885	IHNEOE_18250	IHNBPI_18475	EGIKKC_14605	PLHLAG_04205	LFECDK_00155	JHLAHM_14405	OBMJAD_12970	IOIPBJ_08695	GFCLJI_15070	IKIFDB_07110	IBFOMC_00155	ADPACF_03175	OHGKMD_20885	BCODAC_10135	PPCPPG_15390	EDEGFO_08640	LJEMAB_05525	HLBIHI_03995	JOFDCN_01710	BAHOPI_08710	EGDBNN_09525	DAAIBB_14955	PICGJF_05280	OIINBE_14755	ONOFHN_12300	FCGAEF_10550	KNKPKC_13250	KMOFAA_03305	PNLBPI_03300	EPLFMB_02070
HFJOBK_01290	persistent	GST N-terminal domain-containing protein	202	202	1	479	764	762.59	NMFLFE_08365	DNMBOG_09135	ECPNBN_18075	KJKELG_19565	EGKHMO_17350	BCFECL_17160	HBMJCK_18165	FNPFNO_17835	CCGMOA_15990	IBDNEM_16140	MJAIMI_17890	IHNEOE_18255	IHNBPI_18470	EGIKKC_14610	PLHLAG_04200	LFECDK_00160	JHLAHM_14410	OBMJAD_12965	IOIPBJ_08700	GFCLJI_15075	IKIFDB_07115	IBFOMC_00160	ADPACF_03170	OHGKMD_20890	BCODAC_20300	PPCPPG_15385	EDEGFO_08645	LJEMAB_05530	HLBIHI_03990	JOFDCN_01715	BAHOPI_08715	EGDBNN_09530	DAAIBB_14960	PICGJF_05285	OIINBE_14760	ONOFHN_12295	FCGAEF_10555	KNKPKC_13245	KMOFAA_03310	PNLBPI_03295	EPLFMB_02075
HFJOBK_01295	persistent	Solute-binding protein family 3/N-terminal domain-containing protein	203	203	1	659	893	891.85	NMFLFE_08370	DNMBOG_17735	ECPNBN_14730	KJKELG_07985	EGKHMO_19530	BCFECL_13120	HBMJCK_13680	FNPFNO_12570	CCGMOA_19550	IBDNEM_11245	MJAIMI_12780	IHNEOE_15955	IHNBPI_20670	EGIKKC_18585	PLHLAG_04195	LFECDK_00165	JHLAHM_18630	OBMJAD_18700	IOIPBJ_08705	GFCLJI_15080	IKIFDB_07120	IBFOMC_00165	ADPACF_03165	OHGKMD_20895	BCODAC_18535	PPCPPG_15380	EDEGFO_08650	LJEMAB_05535	HLBIHI_03985	JOFDCN_01720	BAHOPI_08720	EGDBNN_09535	DAAIBB_14965	PICGJF_05290	OIINBE_14765	ONOFHN_12290	FCGAEF_10560	KNKPKC_13240	KMOFAA_05945	PNLBPI_03290	EPLFMB_02080
HFJOBK_01300	persistent	ABC transporter permease subunit	203	203	1	842	842	842	NMFLFE_08375	DNMBOG_17730	ECPNBN_14735	KJKELG_07990	EGKHMO_19525	BCFECL_13115	HBMJCK_13685	FNPFNO_12565	CCGMOA_19555	IBDNEM_11250	MJAIMI_12785	IHNEOE_15950	IHNBPI_20665	EGIKKC_18590	PLHLAG_04190	LFECDK_00170	JHLAHM_18635	OBMJAD_18705	IOIPBJ_08710	GFCLJI_15085	IKIFDB_07125	IBFOMC_00170	ADPACF_03160	OHGKMD_20900	BCODAC_18530	PPCPPG_15375	EDEGFO_08655	LJEMAB_05540	HLBIHI_03980	JOFDCN_01725	BAHOPI_08725	EGDBNN_09540	DAAIBB_14970	PICGJF_05295	OIINBE_14770	ONOFHN_12285	FCGAEF_10565	KNKPKC_13235	KMOFAA_05940	PNLBPI_03285	EPLFMB_02085
HFJOBK_01305	persistent	ABC transporter permease subunit	203	203	1	677	677	677	NMFLFE_08380	DNMBOG_17725	ECPNBN_14740	KJKELG_07995	EGKHMO_19520	BCFECL_13110	HBMJCK_13690	FNPFNO_12560	CCGMOA_19560	IBDNEM_11255	MJAIMI_12790	IHNEOE_15945	IHNBPI_20660	EGIKKC_18595	PLHLAG_04185	LFECDK_00175	JHLAHM_18640	OBMJAD_18710	IOIPBJ_08715	GFCLJI_15090	IKIFDB_07130	IBFOMC_00175	ADPACF_03155	OHGKMD_20905	BCODAC_18525	PPCPPG_15370	EDEGFO_08660	LJEMAB_05545	HLBIHI_03975	JOFDCN_01730	BAHOPI_08730	EGDBNN_09545	DAAIBB_14975	PICGJF_05300	OIINBE_14775	ONOFHN_12280	FCGAEF_10570	KNKPKC_13230	KMOFAA_05935	PNLBPI_03280	EPLFMB_02090
HFJOBK_01310	persistent	Glutamine transport ATP-binding protein GlnQ	203	203	1	743	743	743	NMFLFE_08385	DNMBOG_17720	ECPNBN_14745	KJKELG_08000	EGKHMO_19515	BCFECL_13105	HBMJCK_13695	FNPFNO_12555	CCGMOA_19565	IBDNEM_11260	MJAIMI_12795	IHNEOE_15940	IHNBPI_20655	EGIKKC_18600	PLHLAG_04180	LFECDK_00180	JHLAHM_18645	OBMJAD_18715	IOIPBJ_08720	GFCLJI_15095	IKIFDB_07135	IBFOMC_00180	ADPACF_03150	OHGKMD_20910	BCODAC_18520	PPCPPG_15365	EDEGFO_08665	LJEMAB_05550	HLBIHI_03970	JOFDCN_01735	BAHOPI_08735	EGDBNN_09550	DAAIBB_14980	PICGJF_05305	OIINBE_14780	ONOFHN_12275	FCGAEF_10575	KNKPKC_13225	KMOFAA_05930	PNLBPI_03275	EPLFMB_02095
HFJOBK_01315	persistent	DcaP-like protein	203	203	1	1316	1331	1326.34	NMFLFE_08390	DNMBOG_17715	ECPNBN_14750	KJKELG_08005	EGKHMO_19510	BCFECL_13100	HBMJCK_13700	FNPFNO_12550	CCGMOA_19570	IBDNEM_11265	MJAIMI_12800	IHNEOE_15935	IHNBPI_20650	EGIKKC_18605	PLHLAG_04175	LFECDK_00185	JHLAHM_18650	OBMJAD_18720	IOIPBJ_08725	GFCLJI_15100	IKIFDB_07140	IBFOMC_00185	ADPACF_03145	OHGKMD_20915	BCODAC_18515	PPCPPG_15360	EDEGFO_08670	LJEMAB_05555	HLBIHI_03965	JOFDCN_01740	BAHOPI_08740	EGDBNN_09555	DAAIBB_14985	PICGJF_05310	OIINBE_14785	ONOFHN_12270	FCGAEF_10580	KNKPKC_13220	KMOFAA_05925	PNLBPI_03270	EPLFMB_02105
HFJOBK_01320	persistent	HTH asnC-type domain-containing protein	203	203	1	311	470	469.22	NMFLFE_08395	DNMBOG_17710	ECPNBN_14755	KJKELG_08010	EGKHMO_19505	BCFECL_13095	HBMJCK_13705	FNPFNO_12545	CCGMOA_19575	IBDNEM_11270	MJAIMI_12805	IHNEOE_15930	IHNBPI_20645	EGIKKC_18610	PLHLAG_04170	LFECDK_00190	JHLAHM_18655	OBMJAD_19265	IOIPBJ_08730	GFCLJI_15105	IKIFDB_07145	IBFOMC_00190	ADPACF_03140	OHGKMD_20920	BCODAC_19645	PPCPPG_15355	EDEGFO_08675	LJEMAB_05560	HLBIHI_03960	JOFDCN_01745	BAHOPI_08745	EGDBNN_09560	DAAIBB_14990	PICGJF_05315	OIINBE_14790	ONOFHN_12265	FCGAEF_10585	KNKPKC_13215	KMOFAA_10840	PNLBPI_03265	EPLFMB_02110
HFJOBK_01325	persistent	putative transcriptional regulatory protein ETA_14870	203	203	1	749	749	749	NMFLFE_08400	DNMBOG_17465	ECPNBN_14760	KJKELG_08255	EGKHMO_19500	BCFECL_13090	HBMJCK_13710	FNPFNO_12540	CCGMOA_19580	IBDNEM_11275	MJAIMI_12810	IHNEOE_15925	IHNBPI_20640	EGIKKC_18615	PLHLAG_04165	LFECDK_00195	JHLAHM_18660	OBMJAD_19270	IOIPBJ_08735	GFCLJI_15110	IKIFDB_07150	IBFOMC_00195	ADPACF_03135	OHGKMD_20925	BCODAC_19650	PPCPPG_15350	EDEGFO_08680	LJEMAB_05565	HLBIHI_03955	JOFDCN_01750	BAHOPI_08750	EGDBNN_09565	DAAIBB_14995	PICGJF_05320	OIINBE_14795	ONOFHN_12260	FCGAEF_10590	KNKPKC_13210	KMOFAA_10835	PNLBPI_03260	EPLFMB_02115
HFJOBK_01340	shell	HTH tetR-type domain-containing protein	182	182	1	338	575	556.01	NMFLFE_08410	DNMBOG_17455	ECPNBN_14770	KJKELG_08265	EGKHMO_19490	BCFECL_13080	HBMJCK_13720	FNPFNO_12530	CCGMOA_19590	IBDNEM_11285	MJAIMI_12820	IHNEOE_15915	IHNBPI_15790		PLHLAG_04155	LFECDK_00205			IOIPBJ_08745	GFCLJI_15120	IKIFDB_07160	IBFOMC_00205	ADPACF_03125	OHGKMD_20935		PPCPPG_15340	EDEGFO_08690	LJEMAB_05575	HLBIHI_03945	JOFDCN_01760	BAHOPI_08760	EGDBNN_09575	DAAIBB_15005	PICGJF_05330	OIINBE_17340	ONOFHN_12250	FCGAEF_10600	KNKPKC_13200	KMOFAA_10825	PNLBPI_03250	EPLFMB_02125
HFJOBK_01345	shell	Iron-containing redox enzyme family protein	197	197	1	551	863	861.14	NMFLFE_08415	DNMBOG_17450	ECPNBN_14775	KJKELG_08270	EGKHMO_19485	BCFECL_13075	HBMJCK_13725	FNPFNO_12525	CCGMOA_19595	IBDNEM_11290	MJAIMI_12825	IHNEOE_15910	IHNBPI_15795		PLHLAG_04150	LFECDK_00210	JHLAHM_19385	OBMJAD_19240	IOIPBJ_08750	GFCLJI_15125	IKIFDB_07165	IBFOMC_00210	ADPACF_03120	OHGKMD_20940	BCODAC_19675	PPCPPG_15335	EDEGFO_08695	LJEMAB_05580	HLBIHI_03940	JOFDCN_01765	BAHOPI_08765	EGDBNN_09580	DAAIBB_15010	PICGJF_05335	OIINBE_17345	ONOFHN_09025	FCGAEF_10605	KNKPKC_13195	KMOFAA_14820	PNLBPI_03245	EPLFMB_02130
HFJOBK_01355	shell	Integrase	189	191	1.01	128	1232	1193.97	NMFLFE_08425	DNMBOG_17440	ECPNBN_14785	KJKELG_08280	EGKHMO_19475 "EGKHMO_15805"	BCFECL_13065	HBMJCK_13735	FNPFNO_12515	CCGMOA_19605	IBDNEM_11300	MJAIMI_12835	IHNEOE_15900	IHNBPI_15805		PLHLAG_04140	LFECDK_00220	JHLAHM_19395	OBMJAD_18200	IOIPBJ_08770 "IOIPBJ_08760"	GFCLJI_15135	IKIFDB_07175	IBFOMC_00220	ADPACF_03110	OHGKMD_20950		PPCPPG_15325	EDEGFO_08705	LJEMAB_05590	HLBIHI_03930	JOFDCN_01775	BAHOPI_08775	EGDBNN_09590	DAAIBB_15020	PICGJF_05345	OIINBE_17355	ONOFHN_09015	FCGAEF_10615	KNKPKC_13185	KMOFAA_14810	PNLBPI_03235	EPLFMB_02140
HFJOBK_01365	shell	Lipoprotein	197	197	1	98	98	98		DNMBOG_17435	ECPNBN_14795	KJKELG_08290	EGKHMO_15815	BCFECL_13060	HBMJCK_13745	FNPFNO_12510	CCGMOA_19615	IBDNEM_11310	MJAIMI_12845	IHNEOE_15895	IHNBPI_15815		PLHLAG_04135	LFECDK_00230	JHLAHM_18735	OBMJAD_18210	IOIPBJ_08780	GFCLJI_15145	IKIFDB_07185	IBFOMC_00230	ADPACF_03105	OHGKMD_20960	BCODAC_17975	PPCPPG_15320	EDEGFO_08715	LJEMAB_05600	HLBIHI_03925	JOFDCN_01785	BAHOPI_08785	EGDBNN_09600	DAAIBB_15030	PICGJF_05355	OIINBE_17365	ONOFHN_09010	FCGAEF_10625	KNKPKC_13180	KMOFAA_14805	PNLBPI_03230	EPLFMB_02150
HFJOBK_01375	shell	Chlorhexidine efflux transporter domain-containing protein	197	197	1	437	437	437		DNMBOG_17420	ECPNBN_14805	KJKELG_08300	EGKHMO_15825	BCFECL_13045	HBMJCK_13755	FNPFNO_12495	CCGMOA_19625	IBDNEM_11320	MJAIMI_12855	IHNEOE_15880	IHNBPI_15825		PLHLAG_04120	LFECDK_00240	JHLAHM_18745	OBMJAD_18220	IOIPBJ_08790	GFCLJI_15155	IKIFDB_07195	IBFOMC_00240	ADPACF_03090	OHGKMD_20970	BCODAC_17960	PPCPPG_15305	EDEGFO_08725	LJEMAB_05610	HLBIHI_03910	JOFDCN_01795	BAHOPI_08795	EGDBNN_09610	DAAIBB_15040	PICGJF_05365	OIINBE_17375	ONOFHN_08995	FCGAEF_10635	KNKPKC_13165	KMOFAA_14790	PNLBPI_03215	EPLFMB_02160
HFJOBK_01380	shell	NCS1 nucleoside transporter	185	185	1	347	1415	1392.41		DNMBOG_17415	ECPNBN_14810	KJKELG_08305	EGKHMO_15830	BCFECL_13040	HBMJCK_13760	FNPFNO_12490	CCGMOA_19630	IBDNEM_11325	MJAIMI_12860	IHNEOE_15875	IHNBPI_15830		PLHLAG_04115	LFECDK_00245	JHLAHM_18750	OBMJAD_18225	IOIPBJ_08795	GFCLJI_15160	IKIFDB_07200	IBFOMC_00245	ADPACF_03085	OHGKMD_20975	BCODAC_17955	PPCPPG_15300	EDEGFO_08730	LJEMAB_05615	HLBIHI_03905	JOFDCN_01800	BAHOPI_08800	EGDBNN_09615	DAAIBB_15045	PICGJF_05370	OIINBE_17380	ONOFHN_08990	FCGAEF_10640	KNKPKC_13160	KMOFAA_14785	PNLBPI_03210	EPLFMB_02165
HFJOBK_01385	shell	hypothetical protein	197	197	1	410	464	463.18		DNMBOG_17410	ECPNBN_14815	KJKELG_08310	EGKHMO_15835	BCFECL_13035	HBMJCK_13765	FNPFNO_12485	CCGMOA_19635	IBDNEM_11330	MJAIMI_12865	IHNEOE_15870	IHNBPI_15835		PLHLAG_04110	LFECDK_00250	JHLAHM_18755	OBMJAD_18230	IOIPBJ_08800	GFCLJI_15165	IKIFDB_07205	IBFOMC_00250	ADPACF_03080	OHGKMD_20980	BCODAC_17950	PPCPPG_15295	EDEGFO_08735	LJEMAB_05620	HLBIHI_03900	JOFDCN_01805	BAHOPI_08805	EGDBNN_09620	DAAIBB_15050	PICGJF_05375	OIINBE_17385	ONOFHN_08985	FCGAEF_10645	KNKPKC_13155	KMOFAA_14780	PNLBPI_03205	EPLFMB_02170
HFJOBK_01390	persistent	EamA domain-containing protein	198	199	1.01	413	929	924.79		DNMBOG_17405	ECPNBN_14820	KJKELG_08315	EGKHMO_15840	BCFECL_13030	HBMJCK_13770	FNPFNO_12480	CCGMOA_19640	IBDNEM_11335	MJAIMI_12870	IHNEOE_15865	IHNBPI_15840		PLHLAG_04105	LFECDK_00255	JHLAHM_18760	OBMJAD_18235	IOIPBJ_08805	GFCLJI_15170	IKIFDB_07210	IBFOMC_00255	ADPACF_03075	OHGKMD_20985 "OHGKMD_00005"	BCODAC_17945	PPCPPG_15290	EDEGFO_08740	LJEMAB_05625	HLBIHI_03895	JOFDCN_01810	BAHOPI_08810	EGDBNN_09625	DAAIBB_15055	PICGJF_05380	OIINBE_17390	ONOFHN_08980	FCGAEF_10650	KNKPKC_13150	KMOFAA_14775	PNLBPI_03200	EPLFMB_02175
HFJOBK_01395	persistent	HTH lysR-type domain-containing protein	197	198	1.01	206	851	846.67		DNMBOG_17400	ECPNBN_14825	KJKELG_08320	EGKHMO_15845	BCFECL_13025	HBMJCK_13775	FNPFNO_12475	CCGMOA_19645	IBDNEM_11340	MJAIMI_12875	IHNEOE_15860	IHNBPI_15845		PLHLAG_04100	LFECDK_00260	JHLAHM_18765	OBMJAD_18240	IOIPBJ_08810	GFCLJI_15175	IKIFDB_07215	IBFOMC_00260	ADPACF_03070	OHGKMD_00010	BCODAC_17940	PPCPPG_15285	EDEGFO_08745	LJEMAB_05630	HLBIHI_03890	JOFDCN_01815	BAHOPI_08815	EGDBNN_09630	DAAIBB_15060	PICGJF_05385	OIINBE_17395	ONOFHN_08975	FCGAEF_10655	KNKPKC_13145 "KNKPKC_13140"	KMOFAA_14770	PNLBPI_03195	EPLFMB_02180
HFJOBK_01400	persistent	Fimbrial-type adhesion domain-containing protein	200	200	1	1010	1019	1018.96		DNMBOG_17390	ECPNBN_14835	KJKELG_08330	EGKHMO_15855	BCFECL_13015	HBMJCK_13785	FNPFNO_12465	CCGMOA_20520	IBDNEM_11350	MJAIMI_12885	IHNEOE_15850	IHNBPI_15855	EGIKKC_19135	PLHLAG_04090	LFECDK_00270	JHLAHM_18990	OBMJAD_18660	IOIPBJ_08820	GFCLJI_15185	IKIFDB_07225	IBFOMC_00270	ADPACF_03060	OHGKMD_00020	BCODAC_18980	PPCPPG_15275	EDEGFO_08755	LJEMAB_05640	HLBIHI_03880	JOFDCN_01825	BAHOPI_08825	EGDBNN_09640	DAAIBB_15070	PICGJF_05395	OIINBE_18385	ONOFHN_08965	FCGAEF_10665	KNKPKC_13130	KMOFAA_03315	PNLBPI_03185	EPLFMB_02190
HFJOBK_01415	persistent	Pili assembly chaperone N-terminal domain-containing protein	197	197	1	449	740	737.96		DNMBOG_17380	ECPNBN_14845	KJKELG_08340	EGKHMO_15865	BCFECL_13005	HBMJCK_13795	FNPFNO_12455	CCGMOA_20510	IBDNEM_11360	MJAIMI_12895	IHNEOE_15840	IHNBPI_15865	EGIKKC_19125	PLHLAG_04080	LFECDK_00280	JHLAHM_19000	OBMJAD_18670	IOIPBJ_08830	GFCLJI_15195	IKIFDB_07235	IBFOMC_00280	ADPACF_03050	OHGKMD_00030		PPCPPG_15265	EDEGFO_08765	LJEMAB_05650	HLBIHI_03870	JOFDCN_01835	BAHOPI_08835	EGDBNN_09650	DAAIBB_15080	PICGJF_05405	OIINBE_18395	ONOFHN_08955	FCGAEF_10675	KNKPKC_13120	KMOFAA_03325	PNLBPI_03175	EPLFMB_02200
HFJOBK_01420	persistent	Major fimbrial subunit SMF-1	203	204	1	119	662	560.43	NMFLFE_08430	DNMBOG_17375	ECPNBN_14850	KJKELG_08345	EGKHMO_15870	BCFECL_13000	HBMJCK_13800	FNPFNO_12450	CCGMOA_20505	IBDNEM_11365	MJAIMI_12900	IHNEOE_15835	IHNBPI_15870	EGIKKC_19120	PLHLAG_04075	LFECDK_00285	JHLAHM_19005	OBMJAD_18675	IOIPBJ_08835	GFCLJI_15200	IKIFDB_07240	IBFOMC_00285	ADPACF_03045	OHGKMD_00035 "OHGKMD_12710"	BCODAC_20105	PPCPPG_15260	EDEGFO_08770	LJEMAB_05655	HLBIHI_03865	JOFDCN_01840	BAHOPI_08840	EGDBNN_09655	DAAIBB_15085	PICGJF_05410	OIINBE_18400	ONOFHN_08950	FCGAEF_10680	KNKPKC_13115	KMOFAA_03330	PNLBPI_03170	EPLFMB_02205
HFJOBK_01425	persistent	hypothetical protein	197	198	1.01	290	350	349.65	NMFLFE_08435	DNMBOG_17370	ECPNBN_14855	KJKELG_08350	EGKHMO_15875	BCFECL_12995	HBMJCK_13805	FNPFNO_12445	CCGMOA_13780	IBDNEM_11370	MJAIMI_12905	IHNEOE_15830	IHNBPI_15875	EGIKKC_16325	PLHLAG_04070	LFECDK_00290	JHLAHM_17910	OBMJAD_17120	IOIPBJ_08840	GFCLJI_15205	IKIFDB_07245	IBFOMC_00290	ADPACF_03040	OHGKMD_12715		PPCPPG_13825	EDEGFO_08775	LJEMAB_05660	HLBIHI_03860	JOFDCN_01845	BAHOPI_08845	EGDBNN_09660	DAAIBB_15090	PICGJF_05415	OIINBE_16290	ONOFHN_08945	FCGAEF_10685	KNKPKC_13110	KMOFAA_03335	PNLBPI_03165	EPLFMB_02210
HFJOBK_01430	persistent	hypothetical protein	201	202	1	212	212	212	NMFLFE_08440	DNMBOG_17365	ECPNBN_14860	KJKELG_08355	EGKHMO_15880	BCFECL_12990	HBMJCK_13810	FNPFNO_12440	CCGMOA_13775	IBDNEM_11375	MJAIMI_12910	IHNEOE_15825	IHNBPI_15880	EGIKKC_16330	PLHLAG_04065	LFECDK_00295	JHLAHM_17905	OBMJAD_17125	IOIPBJ_08845	GFCLJI_15210	IKIFDB_07250	IBFOMC_00295	ADPACF_03035	OHGKMD_12720	BCODAC_16920	PPCPPG_13830	EDEGFO_08780	LJEMAB_05665	HLBIHI_03855	JOFDCN_01850	BAHOPI_08850	EGDBNN_09665	DAAIBB_15095	PICGJF_05420	OIINBE_16295	ONOFHN_08940	FCGAEF_10690	KNKPKC_13105	KMOFAA_03340	PNLBPI_03160	EPLFMB_02215
HFJOBK_01435	persistent	Biotin synthase	202	203	1	599	989	987.08	NMFLFE_08445	DNMBOG_17360	ECPNBN_14865	KJKELG_08360	EGKHMO_15885	BCFECL_12985	HBMJCK_13815	FNPFNO_12435	CCGMOA_13770	IBDNEM_11380	MJAIMI_12915	IHNEOE_15820	IHNBPI_15885	EGIKKC_16335	PLHLAG_04060	LFECDK_00300	JHLAHM_17900	OBMJAD_17130	IOIPBJ_08850	GFCLJI_15215	IKIFDB_07255	IBFOMC_00300	ADPACF_03030	OHGKMD_12725	BCODAC_16925	PPCPPG_13835	EDEGFO_08785	LJEMAB_05670	HLBIHI_03850	JOFDCN_01855	BAHOPI_08855	EGDBNN_09670	DAAIBB_15100	PICGJF_05425	OIINBE_16300	ONOFHN_08935	FCGAEF_10695	KNKPKC_13100	KMOFAA_03345	PNLBPI_03155	EPLFMB_02220
HFJOBK_01440	persistent	Epoxyqueuosine reductase	203	205	1.01	365	1088	1082.69	NMFLFE_08450	DNMBOG_17355	ECPNBN_14870	KJKELG_08365	EGKHMO_15890	BCFECL_12980	HBMJCK_13825 "HBMJCK_13820"	FNPFNO_12430	CCGMOA_13765	IBDNEM_11385	MJAIMI_12920	IHNEOE_15815	IHNBPI_15890	EGIKKC_16340	PLHLAG_04055	LFECDK_00305	JHLAHM_17895	OBMJAD_17135	IOIPBJ_08855	GFCLJI_15220	IKIFDB_07260	IBFOMC_00305	ADPACF_03025	OHGKMD_12730	BCODAC_16930	PPCPPG_13840	EDEGFO_08790	LJEMAB_05675	HLBIHI_03845	JOFDCN_01860	BAHOPI_08860	EGDBNN_09675	DAAIBB_15105	PICGJF_05430	OIINBE_16305	ONOFHN_08930	FCGAEF_10700	KNKPKC_13095	KMOFAA_03350	PNLBPI_03150	EPLFMB_02225
HFJOBK_01445	persistent	Bifunctional NAD(P)H-hydrate repair enzyme	203	205	1.01	590	1460	1452.16	NMFLFE_08455	DNMBOG_17350	ECPNBN_14875	KJKELG_08370	EGKHMO_15895	BCFECL_12975	HBMJCK_13830	FNPFNO_12425	CCGMOA_13760	IBDNEM_11390	MJAIMI_12925	IHNEOE_15810	IHNBPI_15895	EGIKKC_16345	PLHLAG_04050	LFECDK_00310	JHLAHM_17890	OBMJAD_17140	IOIPBJ_08860	GFCLJI_15225	IKIFDB_07265	IBFOMC_00310	ADPACF_03020	OHGKMD_12740 "OHGKMD_12735"	BCODAC_16935	PPCPPG_13845	EDEGFO_08795	LJEMAB_05680	HLBIHI_03840	JOFDCN_01865	BAHOPI_08865	EGDBNN_09680	DAAIBB_15110	PICGJF_05435	OIINBE_16310	ONOFHN_08925	FCGAEF_10705	KNKPKC_13090	KMOFAA_03355	PNLBPI_03145	EPLFMB_02230
HFJOBK_01450	persistent	Crossover junction endodeoxyribonuclease RuvC	203	204	1	545	545	545	NMFLFE_08460	DNMBOG_17345	ECPNBN_14880	KJKELG_08375	EGKHMO_15900	BCFECL_12970	HBMJCK_13835	FNPFNO_12420	CCGMOA_13755	IBDNEM_11395	MJAIMI_12930	IHNEOE_15805	IHNBPI_15900	EGIKKC_16350	PLHLAG_04045	LFECDK_00315	JHLAHM_17885	OBMJAD_17145	IOIPBJ_08865	GFCLJI_15230	IKIFDB_07270	IBFOMC_00315	ADPACF_03015	OHGKMD_12745	BCODAC_16940	PPCPPG_13850	EDEGFO_08800	LJEMAB_05685	HLBIHI_03835	JOFDCN_01870	BAHOPI_08870	EGDBNN_09685	DAAIBB_15115	PICGJF_05440	OIINBE_16315	ONOFHN_08920	FCGAEF_10710	KNKPKC_13085	KMOFAA_03360	PNLBPI_03140	EPLFMB_02235
HFJOBK_01455	persistent	HTH cro/C1-type domain-containing protein	203	204	1	593	593	593	NMFLFE_08465	DNMBOG_17340	ECPNBN_14885	KJKELG_08380	EGKHMO_15905	BCFECL_12965	HBMJCK_13840	FNPFNO_12415	CCGMOA_13750	IBDNEM_11400	MJAIMI_12935	IHNEOE_15800	IHNBPI_15905	EGIKKC_16355	PLHLAG_04040	LFECDK_00320	JHLAHM_17880	OBMJAD_17150	IOIPBJ_08870	GFCLJI_15235	IKIFDB_07275	IBFOMC_00320	ADPACF_03010	OHGKMD_12750	BCODAC_16945	PPCPPG_13855	EDEGFO_08805	LJEMAB_05690	HLBIHI_03830	JOFDCN_01875	BAHOPI_08875	EGDBNN_09690	DAAIBB_15120	PICGJF_05445	OIINBE_16320	ONOFHN_08915	FCGAEF_10715	KNKPKC_13080	KMOFAA_03365	PNLBPI_03135	EPLFMB_02240
HFJOBK_01460	persistent	N-acetyltransferase domain-containing protein	203	206	1.01	152	545	540.37	NMFLFE_08470	DNMBOG_17335	ECPNBN_14890	KJKELG_08385	EGKHMO_15910	BCFECL_12960	HBMJCK_13845	FNPFNO_12410	CCGMOA_13745	IBDNEM_11405	MJAIMI_12940	IHNEOE_15795	IHNBPI_15910	EGIKKC_16360	PLHLAG_04035	LFECDK_00325	JHLAHM_17875	OBMJAD_17155	IOIPBJ_08875	GFCLJI_15240	IKIFDB_07280	IBFOMC_00325	ADPACF_03005	OHGKMD_03745 "OHGKMD_12755"	BCODAC_16950	PPCPPG_13860	EDEGFO_08810	LJEMAB_05695	HLBIHI_03825	JOFDCN_01880	BAHOPI_08880	EGDBNN_09695	DAAIBB_15125	PICGJF_05450	OIINBE_16325	ONOFHN_08910	FCGAEF_10720	KNKPKC_13075	KMOFAA_03370	PNLBPI_03130	EPLFMB_02245
HFJOBK_01465	persistent	OXA-51 family carbapenem-hydrolyzing class D beta-lactamase OXA-64	203	204	1	824	824	824	NMFLFE_08475	DNMBOG_17330	ECPNBN_14895	KJKELG_08390	EGKHMO_15915	BCFECL_12955	HBMJCK_13850	FNPFNO_12405	CCGMOA_13740	IBDNEM_11410	MJAIMI_12945	IHNEOE_15790	IHNBPI_15915	EGIKKC_16365	PLHLAG_04030	LFECDK_00330	JHLAHM_17870	OBMJAD_17160	IOIPBJ_08880	GFCLJI_15245	IKIFDB_07285	IBFOMC_00330	ADPACF_03000	OHGKMD_03750	BCODAC_16955	PPCPPG_13865	EDEGFO_08815	LJEMAB_05700	HLBIHI_03820	JOFDCN_01885	BAHOPI_08885	EGDBNN_09700	DAAIBB_15130	PICGJF_05455	OIINBE_16330	ONOFHN_08905	FCGAEF_10725	KNKPKC_13070	KMOFAA_03375	PNLBPI_03125	EPLFMB_02250
HFJOBK_01470	persistent	Phage T7 F exclusion suppressor FxsA	200	201	1	560	560	560	NMFLFE_08480	DNMBOG_17325	ECPNBN_14900	KJKELG_08395	EGKHMO_15920	BCFECL_12950	HBMJCK_13855	FNPFNO_12400	CCGMOA_13735	IBDNEM_11415	MJAIMI_12950	IHNEOE_15785	IHNBPI_15920	EGIKKC_16370	PLHLAG_04025	LFECDK_00335	JHLAHM_17865	OBMJAD_17165	IOIPBJ_08885	GFCLJI_15250	IKIFDB_07290	IBFOMC_00335	ADPACF_02995	OHGKMD_11590	BCODAC_16960	PPCPPG_13870	EDEGFO_08820	LJEMAB_05705	HLBIHI_03815	JOFDCN_01890	BAHOPI_08890	EGDBNN_09705	DAAIBB_15135	PICGJF_05460	OIINBE_16335	ONOFHN_08900	FCGAEF_10730	KNKPKC_13065	KMOFAA_03380	PNLBPI_03120	EPLFMB_02255
HFJOBK_01475	persistent	DUF2986 domain-containing protein	198	199	1.01	185	185	185	NMFLFE_08485	DNMBOG_17320	ECPNBN_14905	KJKELG_08400	EGKHMO_15925	BCFECL_12945	HBMJCK_13860	FNPFNO_12395	CCGMOA_13730	IBDNEM_11420	MJAIMI_12955	IHNEOE_15780	IHNBPI_15925	EGIKKC_16375	PLHLAG_04020	LFECDK_00340	JHLAHM_17860	OBMJAD_17170	IOIPBJ_08890	GFCLJI_15255	IKIFDB_07295	IBFOMC_00340	ADPACF_02990	OHGKMD_11585	BCODAC_16965	PPCPPG_13875	EDEGFO_08825	LJEMAB_05710	HLBIHI_03810	JOFDCN_01895	BAHOPI_08895	EGDBNN_09710	DAAIBB_15140	PICGJF_05465	OIINBE_16340	ONOFHN_08895	FCGAEF_10735	KNKPKC_13060	KMOFAA_03385	PNLBPI_03115	EPLFMB_02260
HFJOBK_01480	persistent	Zinc-ribbon domain-containing protein	203	204	1	248	248	248	NMFLFE_08490	DNMBOG_17315	ECPNBN_14910	KJKELG_08405	EGKHMO_15930	BCFECL_12940	HBMJCK_13865	FNPFNO_12390	CCGMOA_13725	IBDNEM_11425	MJAIMI_12960	IHNEOE_15775	IHNBPI_15930	EGIKKC_16380	PLHLAG_04015	LFECDK_00345	JHLAHM_17855	OBMJAD_17175	IOIPBJ_08895	GFCLJI_15260	IKIFDB_07300	IBFOMC_00345	ADPACF_02985	OHGKMD_11580	BCODAC_19845	PPCPPG_13880	EDEGFO_08830	LJEMAB_05715	HLBIHI_03805	JOFDCN_01900	BAHOPI_08900	EGDBNN_09715	DAAIBB_15145	PICGJF_05470	OIINBE_16345	ONOFHN_08890	FCGAEF_10740	KNKPKC_13055	KMOFAA_10220	PNLBPI_03110	EPLFMB_02265
HFJOBK_01485	persistent	S-adenosylmethionine synthase	203	204	1	1166	1166	1166	NMFLFE_08495	DNMBOG_17310	ECPNBN_14915	KJKELG_08410	EGKHMO_15935	BCFECL_12935	HBMJCK_13870	FNPFNO_12385	CCGMOA_13720	IBDNEM_11430	MJAIMI_12965	IHNEOE_15770	IHNBPI_15935	EGIKKC_16385	PLHLAG_04010	LFECDK_00350	JHLAHM_17850	OBMJAD_17180	IOIPBJ_08900	GFCLJI_15265	IKIFDB_07305	IBFOMC_00350	ADPACF_02980	OHGKMD_11575	BCODAC_19850	PPCPPG_13885	EDEGFO_08835	LJEMAB_05720	HLBIHI_03800	JOFDCN_01905	BAHOPI_08905	EGDBNN_09720	DAAIBB_15150	PICGJF_05475	OIINBE_16350	ONOFHN_08885	FCGAEF_10745	KNKPKC_13050	KMOFAA_10225	PNLBPI_03105	EPLFMB_02270
HFJOBK_01490	persistent	Transketolase 2	203	204	1	1988	1988	1988	NMFLFE_08500	DNMBOG_17305	ECPNBN_14920	KJKELG_08415	EGKHMO_15940	BCFECL_12930	HBMJCK_13875	FNPFNO_12380	CCGMOA_13715	IBDNEM_11435	MJAIMI_12970	IHNEOE_15765	IHNBPI_15940	EGIKKC_16390	PLHLAG_04005	LFECDK_00355	JHLAHM_15565	OBMJAD_16475	IOIPBJ_08905	GFCLJI_15270	IKIFDB_07310	IBFOMC_00355	ADPACF_02975	OHGKMD_11570	BCODAC_19300	PPCPPG_13890	EDEGFO_08840	LJEMAB_05725	HLBIHI_03795	JOFDCN_01910	BAHOPI_08910	EGDBNN_09725	DAAIBB_15155	PICGJF_05480	OIINBE_05145	ONOFHN_08880	FCGAEF_10750	KNKPKC_13045	KMOFAA_10230	PNLBPI_03100	EPLFMB_02275
HFJOBK_01495	persistent	hypothetical protein	203	204	1	407	407	407	NMFLFE_08505	DNMBOG_17300	ECPNBN_14925	KJKELG_08420	EGKHMO_15945	BCFECL_12925	HBMJCK_13880	FNPFNO_12375	CCGMOA_13710	IBDNEM_11440	MJAIMI_12975	IHNEOE_15760	IHNBPI_15945	EGIKKC_16395	PLHLAG_04000	LFECDK_00360	JHLAHM_15560	OBMJAD_16470	IOIPBJ_08910	GFCLJI_15275	IKIFDB_07315	IBFOMC_00360	ADPACF_02970	OHGKMD_11565	BCODAC_19305	PPCPPG_13895	EDEGFO_08845	LJEMAB_05730	HLBIHI_03790	JOFDCN_01915	BAHOPI_08915	EGDBNN_09730	DAAIBB_15160	PICGJF_05485	OIINBE_05150	ONOFHN_08875	FCGAEF_10755	KNKPKC_13040	KMOFAA_10235	PNLBPI_03095	EPLFMB_02280
HFJOBK_01500	persistent	Lipid/polyisoprenoid-binding YceI-like domain-containing protein	203	205	1.01	149	590	586.2	NMFLFE_08510	DNMBOG_17295	ECPNBN_14930	KJKELG_08425	EGKHMO_15950	BCFECL_12920	HBMJCK_13885	FNPFNO_12370	CCGMOA_13705	IBDNEM_11445	MJAIMI_12980	IHNEOE_15755	IHNBPI_15950	EGIKKC_16400	PLHLAG_03995	LFECDK_00365	JHLAHM_15555	OBMJAD_16465	IOIPBJ_08915	GFCLJI_15280	IKIFDB_07320	IBFOMC_00365	ADPACF_02965	OHGKMD_15260 "OHGKMD_11560"	BCODAC_20075	PPCPPG_13900	EDEGFO_08850	LJEMAB_05735	HLBIHI_03785	JOFDCN_01920	BAHOPI_08920	EGDBNN_09735	DAAIBB_15165	PICGJF_05490	OIINBE_05155	ONOFHN_08870	FCGAEF_10760	KNKPKC_13035	KMOFAA_10240	PNLBPI_03090	EPLFMB_02285
HFJOBK_01505	persistent	LRAT domain-containing protein	203	205	1.01	239	590	586.84	NMFLFE_08515	DNMBOG_17290	ECPNBN_14935	KJKELG_08430	EGKHMO_15955	BCFECL_12915	HBMJCK_13890	FNPFNO_12365	CCGMOA_13700	IBDNEM_11450	MJAIMI_12985	IHNEOE_15750	IHNBPI_15955	EGIKKC_16405	PLHLAG_03990	LFECDK_00370	JHLAHM_15550	OBMJAD_16460	IOIPBJ_08920	GFCLJI_15285	IKIFDB_07325	IBFOMC_00370	ADPACF_02960	OHGKMD_15255	BCODAC_20070	PPCPPG_13905	EDEGFO_08855	LJEMAB_05740	HLBIHI_03780	JOFDCN_01925	BAHOPI_08925	EGDBNN_09740	DAAIBB_15170	PICGJF_05495	OIINBE_05160	ONOFHN_08865	FCGAEF_10765	KNKPKC_13030	KMOFAA_10245	PNLBPI_03085	EPLFMB_02290
HFJOBK_01510	persistent	Phosphodiester glycosidase domain-containing protein	201	202	1	515	746	744.86	NMFLFE_08520	DNMBOG_17285	ECPNBN_14940	KJKELG_08435	EGKHMO_15960	BCFECL_12910	HBMJCK_13895	FNPFNO_12360	CCGMOA_13695	IBDNEM_11455	MJAIMI_12990	IHNEOE_15745	IHNBPI_15960	EGIKKC_16410	PLHLAG_03985	LFECDK_00375	JHLAHM_15545	OBMJAD_16455	IOIPBJ_08925	GFCLJI_15290	IKIFDB_07330	IBFOMC_00375	ADPACF_02955	OHGKMD_15250	BCODAC_14525	PPCPPG_13910	EDEGFO_08860	LJEMAB_05745	HLBIHI_03775	JOFDCN_01930	BAHOPI_08930	EGDBNN_09745	DAAIBB_15175	PICGJF_05500	OIINBE_05165	ONOFHN_08860	FCGAEF_10770	KNKPKC_13025	KMOFAA_10250	PNLBPI_03080	EPLFMB_02295
HFJOBK_01515	persistent	Regulatory protein RecX	201	202	1	230	230	230	NMFLFE_08525	DNMBOG_17280	ECPNBN_14945	KJKELG_08440	EGKHMO_15965	BCFECL_12905	HBMJCK_13900	FNPFNO_12355	CCGMOA_13690	IBDNEM_11460	MJAIMI_12995	IHNEOE_15740	IHNBPI_15965	EGIKKC_16415	PLHLAG_03980	LFECDK_00380	JHLAHM_15540	OBMJAD_16450	IOIPBJ_08930	GFCLJI_15295	IKIFDB_07335	IBFOMC_00380	ADPACF_02950	OHGKMD_15245	BCODAC_14530	PPCPPG_13915	EDEGFO_08865	LJEMAB_05750	HLBIHI_03770	JOFDCN_01935	BAHOPI_08935	EGDBNN_09750	DAAIBB_15180	PICGJF_05505	OIINBE_05170	ONOFHN_08855	FCGAEF_10775	KNKPKC_13020	KMOFAA_10255	PNLBPI_03075	EPLFMB_02300
HFJOBK_01520	persistent	tRNA/tmRNA (uracil-C(5))-methyltransferase	202	202	1	1085	1085	1085	NMFLFE_08530	DNMBOG_17275	ECPNBN_14950	KJKELG_08445	EGKHMO_15970	BCFECL_12900	HBMJCK_13905	FNPFNO_12350	CCGMOA_13685	IBDNEM_11465	MJAIMI_13000	IHNEOE_15735	IHNBPI_15970	EGIKKC_18365	PLHLAG_03975	LFECDK_00385	JHLAHM_15535	OBMJAD_16445	IOIPBJ_08935	GFCLJI_15300	IKIFDB_07340	IBFOMC_00385	ADPACF_02945	OHGKMD_15240	BCODAC_14535	PPCPPG_13920	EDEGFO_08870	LJEMAB_05755	HLBIHI_03765	JOFDCN_01940	BAHOPI_08940	EGDBNN_09755	DAAIBB_15185	PICGJF_05510	OIINBE_05175	ONOFHN_08850	FCGAEF_10780	KNKPKC_13015	KMOFAA_10260	PNLBPI_03070	EPLFMB_02305
HFJOBK_10285	shell	Cro/Cl family transcriptional regulator	36	38	1.06	248	248	248				KJKELG_13025																							EDEGFO_12115	LJEMAB_16775	HLBIHI_05780	JOFDCN_06035	BAHOPI_06415	EGDBNN_12940 "EGDBNN_07490"	DAAIBB_20745	PICGJF_21330			FCGAEF_08340		KMOFAA_11080	PNLBPI_12870	EPLFMB_12360
HFJOBK_10300	shell	Lipoprotein	39	39	1	440	440	440				KJKELG_13015												LFECDK_13700								OHGKMD_11075			EDEGFO_12125	LJEMAB_16765	HLBIHI_05790	JOFDCN_06025	BAHOPI_06330	EGDBNN_07400	DAAIBB_12665	PICGJF_08205			FCGAEF_08330		KMOFAA_11070	PNLBPI_12880
HFJOBK_10305	shell	hypothetical protein	39	39	1	290	290	290				KJKELG_13010												LFECDK_13695								OHGKMD_11070			EDEGFO_12130	LJEMAB_16760	HLBIHI_05795	JOFDCN_06020	BAHOPI_06325	EGDBNN_07395	DAAIBB_12660	PICGJF_08210			FCGAEF_08325		KMOFAA_11065	PNLBPI_12885
HFJOBK_10310	shell	hypothetical protein	190	228	1.2	323	323	323			ECPNBN_01520	KJKELG_13005 "KJKELG_17960"	EGKHMO_02840	BCFECL_00095	HBMJCK_02940	FNPFNO_01405	CCGMOA_00095	IBDNEM_00095	MJAIMI_00095	IHNEOE_03195	IHNBPI_01705	EGIKKC_06165		LFECDK_13690 "LFECDK_15825"	JHLAHM_17645	OBMJAD_14380 "OBMJAD_16315"		GFCLJI_11725	IKIFDB_04550	IBFOMC_04895	ADPACF_07190	OHGKMD_05415 "OHGKMD_11065"	BCODAC_05880	PPCPPG_09065	EDEGFO_12135	LJEMAB_14195 "LJEMAB_16755"	HLBIHI_05800	JOFDCN_06015	BAHOPI_06320 "BAHOPI_12250"	EGDBNN_15350 "EGDBNN_07390"	DAAIBB_12655 "DAAIBB_19620"	PICGJF_08215 "PICGJF_19190"	OIINBE_16010 "OIINBE_18185"	ONOFHN_08410	FCGAEF_08320	KNKPKC_07225	KMOFAA_11060	PNLBPI_12890	EPLFMB_12375
HFJOBK_10315	shell	DUF1071 domain-containing protein	172	175	1.02	767	767	767				KJKELG_17965			HBMJCK_02945	FNPFNO_01410	CCGMOA_00090	IBDNEM_00090	MJAIMI_00090			EGIKKC_06160		LFECDK_15820 "LFECDK_13685"	JHLAHM_17650	OBMJAD_16320		GFCLJI_11730	IKIFDB_04555	IBFOMC_04890	ADPACF_07185			PPCPPG_09070	EDEGFO_12140	LJEMAB_16750	HLBIHI_05805	JOFDCN_06010	BAHOPI_06315	EGDBNN_07385	DAAIBB_12650	PICGJF_08220	OIINBE_18450	ONOFHN_08415	FCGAEF_08315		KMOFAA_11055	PNLBPI_12895
HFJOBK_10330	shell	Phosphoadenosine phosphosulphate reductase domain-containing protein	153	197	1.29	776	875	863.65															PLHLAG_11565			OBMJAD_11150 "OBMJAD_16335"	IOIPBJ_06280 "IOIPBJ_04275"	GFCLJI_19715 "GFCLJI_11745"	IKIFDB_04570					PPCPPG_09085	EDEGFO_12155	LJEMAB_16735	HLBIHI_02025	JOFDCN_19235	BAHOPI_12270	EGDBNN_13025	DAAIBB_12635	PICGJF_08235	OIINBE_18045	ONOFHN_08430	FCGAEF_15585
HFJOBK_10335	shell	DUF3861 domain-containing protein	159	180	1.13	284	284	284											MJAIMI_13735			EGIKKC_06145				OBMJAD_16340		GFCLJI_11750	IKIFDB_04575	IBFOMC_04870	ADPACF_07165			PPCPPG_09090	EDEGFO_12160	LJEMAB_16730	HLBIHI_02020	JOFDCN_19240	BAHOPI_12275	EGDBNN_13030	DAAIBB_12630	PICGJF_08240	OIINBE_18040	ONOFHN_08435		KNKPKC_17205
HFJOBK_10340	shell	hypothetical protein	157	176	1.12	257	257	257	NMFLFE_04375										MJAIMI_13740					LFECDK_15795		OBMJAD_16345		GFCLJI_11755	IKIFDB_04580	IBFOMC_04865	ADPACF_07160			PPCPPG_09095	EDEGFO_12165	LJEMAB_16725	HLBIHI_02015	JOFDCN_19245	BAHOPI_12280	EGDBNN_13035	DAAIBB_12625	PICGJF_08245	OIINBE_18035	ONOFHN_08440
HFJOBK_10345	shell	Helix-turn-helix domain-containing protein	161	161	1	269	269	269	NMFLFE_11765														PLHLAG_00415			OBMJAD_16350	IOIPBJ_12060	GFCLJI_11760	IKIFDB_04585			OHGKMD_16220	BCODAC_17130	PPCPPG_09100	EDEGFO_12170	LJEMAB_16720	HLBIHI_02010	JOFDCN_19250	BAHOPI_12285	EGDBNN_13040	DAAIBB_12620	PICGJF_08250	OIINBE_18030	ONOFHN_08445
HFJOBK_10365	shell	HTH tetR-type domain-containing protein	194	194	1	260	572	568.55	NMFLFE_11780	DNMBOG_19885	ECPNBN_17830	KJKELG_11170	EGKHMO_13510	BCFECL_11985	HBMJCK_14500	FNPFNO_17440	CCGMOA_12105	IBDNEM_17150	MJAIMI_11020	IHNEOE_17320	IHNBPI_17715	EGIKKC_14615	PLHLAG_00390	LFECDK_03250	JHLAHM_11355		IOIPBJ_12085	GFCLJI_11775	IKIFDB_04600	IBFOMC_02945	ADPACF_00390	OHGKMD_16205		PPCPPG_09115	EDEGFO_12185	LJEMAB_16705	HLBIHI_01995	JOFDCN_19265	BAHOPI_12300	EGDBNN_13055	DAAIBB_12605	PICGJF_08265	OIINBE_18015	ONOFHN_08460	FCGAEF_13640	KNKPKC_09565	KMOFAA_16370	PNLBPI_10335	EPLFMB_12920
HFJOBK_10370	persistent	PepSY domain-containing protein	203	203	1	1070	1340	1336.19	NMFLFE_11785	DNMBOG_19880	ECPNBN_17825	KJKELG_11165	EGKHMO_13505	BCFECL_11980	HBMJCK_14495	FNPFNO_17445	CCGMOA_12110	IBDNEM_17155	MJAIMI_11025	IHNEOE_17325	IHNBPI_17710	EGIKKC_10965	PLHLAG_00385	LFECDK_03255	JHLAHM_18270	OBMJAD_17730	IOIPBJ_12090	GFCLJI_11780	IKIFDB_04605	IBFOMC_02950	ADPACF_00385	OHGKMD_16200	BCODAC_12675	PPCPPG_09120	EDEGFO_12190	LJEMAB_16700	HLBIHI_01990	JOFDCN_19270	BAHOPI_12305	EGDBNN_13060	DAAIBB_12600	PICGJF_08270	OIINBE_05985	ONOFHN_08465	FCGAEF_13645	KNKPKC_09560	KMOFAA_14880	PNLBPI_10330	EPLFMB_12925
HFJOBK_10375	persistent	Glutamate synthase domain-containing protein	203	204	1	365	1673	1664.22	NMFLFE_11790	DNMBOG_19875	ECPNBN_17820	KJKELG_11160	EGKHMO_13500	BCFECL_11975	HBMJCK_14490	FNPFNO_17450	CCGMOA_12115	IBDNEM_17160	MJAIMI_11030	IHNEOE_17330	IHNBPI_17705	EGIKKC_10970	PLHLAG_00380	LFECDK_03260	JHLAHM_18265	OBMJAD_17725	IOIPBJ_12095	GFCLJI_11785	IKIFDB_04610	IBFOMC_02955	ADPACF_00380	OHGKMD_16195	BCODAC_12670	PPCPPG_09125	EDEGFO_12195	LJEMAB_16695	HLBIHI_01985	JOFDCN_19275	BAHOPI_12310	EGDBNN_13065	DAAIBB_12595	PICGJF_08275	OIINBE_05980	ONOFHN_08470	FCGAEF_13650	KNKPKC_09555 "KNKPKC_09550"	KMOFAA_14875	PNLBPI_10325	EPLFMB_12930
HFJOBK_10380	persistent	Alpha/beta fold hydrolase	203	203	1	1028	1028	1028	NMFLFE_11795	DNMBOG_19870	ECPNBN_17815	KJKELG_11155	EGKHMO_13495	BCFECL_11970	HBMJCK_14485	FNPFNO_17455	CCGMOA_12120	IBDNEM_17165	MJAIMI_11035	IHNEOE_17335	IHNBPI_17700	EGIKKC_10975	PLHLAG_00375	LFECDK_03265	JHLAHM_18260	OBMJAD_17720	IOIPBJ_12100	GFCLJI_11790	IKIFDB_04615	IBFOMC_02960	ADPACF_00375	OHGKMD_16190	BCODAC_12665	PPCPPG_09130	EDEGFO_12200	LJEMAB_16690	HLBIHI_01980	JOFDCN_19280	BAHOPI_12315	EGDBNN_13070	DAAIBB_12590	PICGJF_08280	OIINBE_05975	ONOFHN_08475	FCGAEF_13655	KNKPKC_09545	KMOFAA_14870	PNLBPI_10320	EPLFMB_12935
HFJOBK_10385	persistent	DUF218 domain-containing protein	203	204	1	485	1130	1124.44	NMFLFE_11800	DNMBOG_19865	ECPNBN_17810	KJKELG_11150	EGKHMO_13490	BCFECL_11965	HBMJCK_14480	FNPFNO_17460	CCGMOA_12125	IBDNEM_17170	MJAIMI_11040	IHNEOE_17340	IHNBPI_17695	EGIKKC_10980	PLHLAG_00370	LFECDK_03270	JHLAHM_18255	OBMJAD_17715	IOIPBJ_12105	GFCLJI_11795	IKIFDB_04620	IBFOMC_02965	ADPACF_00370	OHGKMD_16185	BCODAC_12660	PPCPPG_09135	EDEGFO_12205	LJEMAB_16685	HLBIHI_01975	JOFDCN_19285	BAHOPI_12320	EGDBNN_13075	DAAIBB_12585	PICGJF_08285	OIINBE_05970	ONOFHN_08480	FCGAEF_13660	KNKPKC_09540	KMOFAA_14865	PNLBPI_10315	EPLFMB_12940
HFJOBK_10390	persistent	UDP-N-acetylenolpyruvoylglucosamine reductase	203	203	1	1034	1034	1034	NMFLFE_11805	DNMBOG_19860	ECPNBN_17805	KJKELG_11145	EGKHMO_13485	BCFECL_11960	HBMJCK_14475	FNPFNO_17465	CCGMOA_12130	IBDNEM_17175	MJAIMI_11045	IHNEOE_17345	IHNBPI_17690	EGIKKC_10985	PLHLAG_00365	LFECDK_03275	JHLAHM_18250	OBMJAD_17710	IOIPBJ_12110	GFCLJI_11800	IKIFDB_04625	IBFOMC_02970	ADPACF_00365	OHGKMD_16180	BCODAC_12655	PPCPPG_09140	EDEGFO_12210	LJEMAB_16680	HLBIHI_01970	JOFDCN_19290	BAHOPI_12325	EGDBNN_13080	DAAIBB_12580	PICGJF_08290	OIINBE_05965	ONOFHN_08485	FCGAEF_13665	KNKPKC_09535	KMOFAA_14860	PNLBPI_10310	EPLFMB_12945
HFJOBK_10400	cloud	hypothetical protein	1	1	1	242	242	242
HFJOBK_10405	persistent	Lactonase	203	204	1	482	1244	1235.88	NMFLFE_11815	DNMBOG_19850	ECPNBN_17795	KJKELG_11135	EGKHMO_13475	BCFECL_11950 "BCFECL_11945"	HBMJCK_14465	FNPFNO_17475	CCGMOA_12140	IBDNEM_17185	MJAIMI_11055	IHNEOE_17355	IHNBPI_17680	EGIKKC_10995	PLHLAG_00355	LFECDK_03285	JHLAHM_18240	OBMJAD_17700	IOIPBJ_12120	GFCLJI_11810	IKIFDB_04635	IBFOMC_02980	ADPACF_00355	OHGKMD_16170	BCODAC_12645	PPCPPG_09150	EDEGFO_12220	LJEMAB_16670	HLBIHI_01960	JOFDCN_19300	BAHOPI_12335	EGDBNN_13090	DAAIBB_12570	PICGJF_08300	OIINBE_05955	ONOFHN_08495	FCGAEF_13675	KNKPKC_09525	KMOFAA_14850	PNLBPI_10300	EPLFMB_12955
HFJOBK_10410	persistent	Iron-containing alcohol dehydrogenase	203	203	1	1085	1193	1156.82	NMFLFE_11820	DNMBOG_19845	ECPNBN_17790	KJKELG_11130	EGKHMO_13470	BCFECL_11940	HBMJCK_14460	FNPFNO_14500	CCGMOA_12145	IBDNEM_14075	MJAIMI_11060	IHNEOE_17360	IHNBPI_17675	EGIKKC_11000	PLHLAG_00350	LFECDK_03290	JHLAHM_13695	OBMJAD_12265	IOIPBJ_12125	GFCLJI_11815	IKIFDB_04640	IBFOMC_02985	ADPACF_00350	OHGKMD_16165	BCODAC_12640	PPCPPG_09155	EDEGFO_12225	LJEMAB_16665	HLBIHI_01955	JOFDCN_19305	BAHOPI_12340	EGDBNN_13095	DAAIBB_12565	PICGJF_08305	OIINBE_05950	ONOFHN_08500	FCGAEF_13680	KNKPKC_09520	KMOFAA_14845	PNLBPI_10295	EPLFMB_12960
HFJOBK_10415	persistent	Acyl-CoA thioester hydrolase	203	203	1	434	434	434	NMFLFE_11825	DNMBOG_19840	ECPNBN_17785	KJKELG_11125	EGKHMO_13465	BCFECL_11935	HBMJCK_14455	FNPFNO_14505	CCGMOA_12150	IBDNEM_14080	MJAIMI_11065	IHNEOE_17365	IHNBPI_17670	EGIKKC_11005	PLHLAG_00345	LFECDK_03295	JHLAHM_13700	OBMJAD_12260	IOIPBJ_12130	GFCLJI_11820	IKIFDB_04645	IBFOMC_02990	ADPACF_00345	OHGKMD_16160	BCODAC_12635	PPCPPG_09160	EDEGFO_12230	LJEMAB_16660	HLBIHI_01950	JOFDCN_19310	BAHOPI_12345	EGDBNN_13100	DAAIBB_12560	PICGJF_08310	OIINBE_05945	ONOFHN_08505	FCGAEF_13685	KNKPKC_09515	KMOFAA_14840	PNLBPI_10290	EPLFMB_12965
HFJOBK_10420	persistent	phospholipase C	203	203	1	2228	2228	2228	NMFLFE_11830	DNMBOG_19835	ECPNBN_17780	KJKELG_11120	EGKHMO_13460	BCFECL_11930	HBMJCK_14450	FNPFNO_14510	CCGMOA_12155	IBDNEM_14085	MJAIMI_11070	IHNEOE_17370	IHNBPI_17665	EGIKKC_11010	PLHLAG_00340	LFECDK_03300	JHLAHM_13705	OBMJAD_12255	IOIPBJ_12135	GFCLJI_11825	IKIFDB_04650	IBFOMC_02995	ADPACF_00340	OHGKMD_16155	BCODAC_12630	PPCPPG_09165	EDEGFO_12235	LJEMAB_16655	HLBIHI_01945	JOFDCN_19315	BAHOPI_12350	EGDBNN_13105	DAAIBB_12555	PICGJF_08315	OIINBE_05940	ONOFHN_08510	FCGAEF_13690	KNKPKC_09510	KMOFAA_14835	PNLBPI_10285	EPLFMB_12970
HFJOBK_10425	persistent	hypothetical protein	203	203	1	95	95	95	NMFLFE_11835	DNMBOG_19830	ECPNBN_17775	KJKELG_11115	EGKHMO_13455	BCFECL_11925	HBMJCK_14445	FNPFNO_14515	CCGMOA_12160	IBDNEM_14090	MJAIMI_11075	IHNEOE_17375	IHNBPI_17660	EGIKKC_11015	PLHLAG_00335	LFECDK_03305	JHLAHM_13710	OBMJAD_12250	IOIPBJ_12140	GFCLJI_11830	IKIFDB_04655	IBFOMC_03000	ADPACF_00335	OHGKMD_16150	BCODAC_12625	PPCPPG_09170	EDEGFO_12240	LJEMAB_16650	HLBIHI_01940	JOFDCN_19320	BAHOPI_12355	EGDBNN_13110	DAAIBB_12550	PICGJF_08320	OIINBE_05935	ONOFHN_08515	FCGAEF_13695	KNKPKC_09505	KMOFAA_14830	PNLBPI_10280	EPLFMB_12975
HFJOBK_10440	persistent	Metalloprotease secretion chaperone CpaB	203	203	1	632	632	632	NMFLFE_11845	DNMBOG_19815	ECPNBN_17765	KJKELG_11105	EGKHMO_13445	BCFECL_11915	HBMJCK_14435	FNPFNO_14525	CCGMOA_12170	IBDNEM_14100	MJAIMI_11085	IHNEOE_17385	IHNBPI_17650	EGIKKC_11025	PLHLAG_00325	LFECDK_03315	JHLAHM_13720	OBMJAD_12240	IOIPBJ_12150	GFCLJI_11840	IKIFDB_04665	IBFOMC_03010	ADPACF_00325	OHGKMD_16140	BCODAC_12615	PPCPPG_09180	EDEGFO_12250	LJEMAB_16640	HLBIHI_01930	JOFDCN_19330	BAHOPI_12365	EGDBNN_13120	DAAIBB_12540	PICGJF_08335	OIINBE_05925	ONOFHN_08525	FCGAEF_13710	KNKPKC_09495	KMOFAA_07240	PNLBPI_10270	EPLFMB_12985
HFJOBK_10445	persistent	metalloendopeptidase CpaA	203	205	1.01	275	1781	1762.14	NMFLFE_11850	DNMBOG_19810	ECPNBN_17760	KJKELG_11100	EGKHMO_13440	BCFECL_11910	HBMJCK_14430	FNPFNO_14530	CCGMOA_12175	IBDNEM_14105	MJAIMI_11090	IHNEOE_17390	IHNBPI_17645	EGIKKC_11030	PLHLAG_00320	LFECDK_03320	JHLAHM_13725	OBMJAD_12235	IOIPBJ_12155	GFCLJI_11845	IKIFDB_04670	IBFOMC_03015	ADPACF_00320	OHGKMD_16135	BCODAC_12610	PPCPPG_09185	EDEGFO_12255	LJEMAB_16635	HLBIHI_01925	JOFDCN_19335	BAHOPI_12370	EGDBNN_13125	DAAIBB_12535	PICGJF_08340	OIINBE_05920	ONOFHN_08530	FCGAEF_13715	KNKPKC_09490	KMOFAA_07245	PNLBPI_10265	EPLFMB_12990
HFJOBK_10455	persistent	HTH tetR-type domain-containing protein	203	203	1	578	578	578	NMFLFE_11860	DNMBOG_19800	ECPNBN_17750	KJKELG_11090	EGKHMO_13430	BCFECL_11900	HBMJCK_14420	FNPFNO_14540	CCGMOA_12185	IBDNEM_14115	MJAIMI_11100	IHNEOE_17400	IHNBPI_17635	EGIKKC_11040	PLHLAG_00310	LFECDK_03330	JHLAHM_13735	OBMJAD_12225	IOIPBJ_12165	GFCLJI_11855	IKIFDB_04680	IBFOMC_03025	ADPACF_00310	OHGKMD_16125	BCODAC_12440	PPCPPG_09195	EDEGFO_12265	LJEMAB_16625	HLBIHI_01915	JOFDCN_19345	BAHOPI_12380	EGDBNN_13135	DAAIBB_12525	PICGJF_08350	OIINBE_05910	ONOFHN_08540	FCGAEF_13725	KNKPKC_09475	KMOFAA_07255	PNLBPI_10255	EPLFMB_13000
HFJOBK_10460	persistent	Beta-lactamase class C	203	203	1	1259	1259	1259	NMFLFE_11865	DNMBOG_19795	ECPNBN_17745	KJKELG_11085	EGKHMO_13425	BCFECL_11895	HBMJCK_14415	FNPFNO_14545	CCGMOA_12190	IBDNEM_14120	MJAIMI_11105	IHNEOE_17405	IHNBPI_17630	EGIKKC_11045	PLHLAG_00305	LFECDK_03335	JHLAHM_13740	OBMJAD_12220	IOIPBJ_12170	GFCLJI_11860	IKIFDB_04685	IBFOMC_03030	ADPACF_00305	OHGKMD_16120	BCODAC_12445	PPCPPG_09200	EDEGFO_12270	LJEMAB_16620	HLBIHI_01910	JOFDCN_19350	BAHOPI_12385	EGDBNN_13140	DAAIBB_12520	PICGJF_08355	OIINBE_05905	ONOFHN_08545	FCGAEF_13730	KNKPKC_09470	KMOFAA_07260	PNLBPI_10250	EPLFMB_13005
HFJOBK_10465	persistent	MaoC-like domain-containing protein	203	203	1	854	854	854	NMFLFE_11870	DNMBOG_19790	ECPNBN_17740	KJKELG_11080	EGKHMO_13420	BCFECL_11890	HBMJCK_14410	FNPFNO_14550	CCGMOA_12195	IBDNEM_14125	MJAIMI_11110	IHNEOE_17410	IHNBPI_17625	EGIKKC_11050	PLHLAG_00300	LFECDK_03340	JHLAHM_13745	OBMJAD_12215	IOIPBJ_12175	GFCLJI_11865	IKIFDB_04690	IBFOMC_03035	ADPACF_00300	OHGKMD_16115	BCODAC_12450	PPCPPG_09205	EDEGFO_12275	LJEMAB_16615	HLBIHI_01905	JOFDCN_19355	BAHOPI_12390	EGDBNN_13145	DAAIBB_12515	PICGJF_08360	OIINBE_05900	ONOFHN_08550	FCGAEF_13735	KNKPKC_09465	KMOFAA_07265	PNLBPI_10245	EPLFMB_13010
HFJOBK_10470	persistent	2,3-dihydro-2,3-dihydroxybenzoate dehydrogenase	203	203	1	1391	1391	1391	NMFLFE_11875	DNMBOG_19785	ECPNBN_17735	KJKELG_11075	EGKHMO_13415	BCFECL_11885	HBMJCK_14405	FNPFNO_14555	CCGMOA_12200	IBDNEM_14130	MJAIMI_11115	IHNEOE_17415	IHNBPI_17620	EGIKKC_11055	PLHLAG_00295	LFECDK_03345	JHLAHM_13750	OBMJAD_12210	IOIPBJ_12180	GFCLJI_11870	IKIFDB_04695	IBFOMC_03040	ADPACF_00295	OHGKMD_16110	BCODAC_12455	PPCPPG_09210	EDEGFO_12280	LJEMAB_16610	HLBIHI_01900	JOFDCN_19360	BAHOPI_12395	EGDBNN_13150	DAAIBB_12510	PICGJF_08365	OIINBE_05895	ONOFHN_08555	FCGAEF_13740	KNKPKC_09460	KMOFAA_07270	PNLBPI_10240	EPLFMB_13015
HFJOBK_10475	persistent	3-ketoacyl-CoA thiolase	203	203	1	1568	1568	1568	NMFLFE_11880	DNMBOG_19780	ECPNBN_17730	KJKELG_11070	EGKHMO_13410	BCFECL_11880	HBMJCK_14400	FNPFNO_14560	CCGMOA_12205	IBDNEM_14135	MJAIMI_11120	IHNEOE_17420	IHNBPI_17615	EGIKKC_11060	PLHLAG_00290	LFECDK_03350	JHLAHM_13755	OBMJAD_12205	IOIPBJ_12185	GFCLJI_11875	IKIFDB_04700	IBFOMC_03045	ADPACF_00290	OHGKMD_16105	BCODAC_12460	PPCPPG_09215	EDEGFO_12285	LJEMAB_16605	HLBIHI_01895	JOFDCN_19365	BAHOPI_12400	EGDBNN_13155	DAAIBB_12505	PICGJF_08370	OIINBE_05890	ONOFHN_08560	FCGAEF_13745	KNKPKC_09455	KMOFAA_07275	PNLBPI_10235	EPLFMB_13020
HFJOBK_10480	persistent	chlorhexidine efflux PACE transporter AceI	203	203	1	413	434	433.9	NMFLFE_11885	DNMBOG_19775	ECPNBN_17725	KJKELG_11065	EGKHMO_13405	BCFECL_11875	HBMJCK_14395	FNPFNO_14565	CCGMOA_12210	IBDNEM_14140	MJAIMI_11125	IHNEOE_17425	IHNBPI_17610	EGIKKC_11065	PLHLAG_00285	LFECDK_03355	JHLAHM_13760	OBMJAD_12200	IOIPBJ_12190	GFCLJI_11880	IKIFDB_04705	IBFOMC_03050	ADPACF_00285	OHGKMD_06150	BCODAC_12465	PPCPPG_09220	EDEGFO_12290	LJEMAB_16600	HLBIHI_01890	JOFDCN_19370	BAHOPI_12405	EGDBNN_13160	DAAIBB_12500	PICGJF_08375	OIINBE_05885	ONOFHN_08565	FCGAEF_13750	KNKPKC_09450	KMOFAA_07280	PNLBPI_10230	EPLFMB_13025
HFJOBK_10485	persistent	HTH-type transcriptional regulator AceR	203	203	1	893	893	893	NMFLFE_11890	DNMBOG_19770	ECPNBN_17720	KJKELG_11060	EGKHMO_13400	BCFECL_11870	HBMJCK_14390	FNPFNO_14570	CCGMOA_12215	IBDNEM_14145	MJAIMI_11130	IHNEOE_17430	IHNBPI_17605	EGIKKC_11070	PLHLAG_00280	LFECDK_03360	JHLAHM_13765	OBMJAD_12195	IOIPBJ_12195	GFCLJI_11885	IKIFDB_04710	IBFOMC_03055	ADPACF_00280	OHGKMD_06145	BCODAC_12470	PPCPPG_09225	EDEGFO_12295	LJEMAB_16595	HLBIHI_01885	JOFDCN_19375	BAHOPI_12410	EGDBNN_13165	DAAIBB_12495	PICGJF_08380	OIINBE_05880	ONOFHN_08570	FCGAEF_13755	KNKPKC_09445	KMOFAA_07285	PNLBPI_10225	EPLFMB_13030
HFJOBK_10490	persistent	Transaldolase A	203	203	1	554	989	986.86	NMFLFE_11895	DNMBOG_19765	ECPNBN_17715	KJKELG_11055	EGKHMO_13395	BCFECL_11865	HBMJCK_14385	FNPFNO_14575	CCGMOA_12220	IBDNEM_14150	MJAIMI_11135	IHNEOE_17435	IHNBPI_17600	EGIKKC_11075	PLHLAG_00275	LFECDK_03365	JHLAHM_13770	OBMJAD_12190	IOIPBJ_12200	GFCLJI_11890	IKIFDB_04715	IBFOMC_03060	ADPACF_00275	OHGKMD_06140	BCODAC_12475	PPCPPG_09230	EDEGFO_12300	LJEMAB_16590	HLBIHI_01880	JOFDCN_19380	BAHOPI_12415	EGDBNN_13170	DAAIBB_12490	PICGJF_08385	OIINBE_05875	ONOFHN_08575	FCGAEF_13760	KNKPKC_09440	KMOFAA_07290	PNLBPI_10220	EPLFMB_13035
HFJOBK_10495	persistent	Leucine efflux protein	203	203	1	650	650	650	NMFLFE_11900	DNMBOG_19760	ECPNBN_17710	KJKELG_11050	EGKHMO_13390	BCFECL_11860	HBMJCK_14380	FNPFNO_14580	CCGMOA_12225	IBDNEM_14155	MJAIMI_11140	IHNEOE_17440	IHNBPI_17595	EGIKKC_11080	PLHLAG_00270	LFECDK_03370	JHLAHM_13775	OBMJAD_12185	IOIPBJ_12205	GFCLJI_11895	IKIFDB_04720	IBFOMC_03065	ADPACF_00270	OHGKMD_06135	BCODAC_12480	PPCPPG_09235	EDEGFO_12305	LJEMAB_16585	HLBIHI_01875	JOFDCN_19385	BAHOPI_12420	EGDBNN_13175	DAAIBB_12485	PICGJF_08390	OIINBE_05870	ONOFHN_08580	FCGAEF_13765	KNKPKC_09435	KMOFAA_07295	PNLBPI_10215	EPLFMB_13040
HFJOBK_10500	persistent	HTH asnC-type domain-containing protein	203	203	1	410	473	472.47	NMFLFE_11905	DNMBOG_19755	ECPNBN_17705	KJKELG_11045	EGKHMO_13385	BCFECL_11855	HBMJCK_14375	FNPFNO_14585	CCGMOA_12230	IBDNEM_14160	MJAIMI_11145	IHNEOE_17445	IHNBPI_17590	EGIKKC_11085	PLHLAG_00265	LFECDK_03375	JHLAHM_13780	OBMJAD_12180	IOIPBJ_12210	GFCLJI_11900	IKIFDB_04725	IBFOMC_03070	ADPACF_00265	OHGKMD_06130	BCODAC_12485	PPCPPG_09240	EDEGFO_12310	LJEMAB_16580	HLBIHI_01870	JOFDCN_19390	BAHOPI_12425	EGDBNN_13180	DAAIBB_12480	PICGJF_08395	OIINBE_05865	ONOFHN_08585	FCGAEF_13770	KNKPKC_09430	KMOFAA_07300	PNLBPI_10210	EPLFMB_13045
HFJOBK_10505	persistent	Benzoate membrane transport protein	203	203	1	1172	1172	1172	NMFLFE_11910	DNMBOG_19750	ECPNBN_17700	KJKELG_11040	EGKHMO_13380	BCFECL_11850	HBMJCK_14370	FNPFNO_14590	CCGMOA_12235	IBDNEM_14165	MJAIMI_11150	IHNEOE_17450	IHNBPI_17585	EGIKKC_11090	PLHLAG_00260	LFECDK_03380	JHLAHM_13785	OBMJAD_12175	IOIPBJ_12215	GFCLJI_11905	IKIFDB_04730	IBFOMC_03075	ADPACF_00260	OHGKMD_06125	BCODAC_12490	PPCPPG_09245	EDEGFO_12315	LJEMAB_16575	HLBIHI_01865	JOFDCN_19395	BAHOPI_12430	EGDBNN_13185	DAAIBB_12475	PICGJF_08400	OIINBE_05860	ONOFHN_08590	FCGAEF_13775	KNKPKC_09425	KMOFAA_07305	PNLBPI_10205	EPLFMB_13050
HFJOBK_10510	persistent	Protein MgtC	203	203	1	206	719	716.47	NMFLFE_11915	DNMBOG_19745	ECPNBN_17695	KJKELG_11035	EGKHMO_13375	BCFECL_11845	HBMJCK_14365	FNPFNO_14595	CCGMOA_12240	IBDNEM_14170	MJAIMI_11155	IHNEOE_17455	IHNBPI_17580	EGIKKC_11095	PLHLAG_00255	LFECDK_03385	JHLAHM_13790	OBMJAD_12170	IOIPBJ_12220	GFCLJI_11910	IKIFDB_04735	IBFOMC_03080	ADPACF_00255	OHGKMD_06120	BCODAC_12495	PPCPPG_09250	EDEGFO_12320	LJEMAB_16570	HLBIHI_01860	JOFDCN_19400	BAHOPI_12435	EGDBNN_13190	DAAIBB_12470	PICGJF_08405	OIINBE_05855	ONOFHN_08595	FCGAEF_13780	KNKPKC_09420	KMOFAA_07310	PNLBPI_10200	EPLFMB_13055
HFJOBK_10515	persistent	Magnesium-transporting ATPase, P-type 1	202	205	1.01	1310	2756	2709.54	NMFLFE_11920	DNMBOG_19740	ECPNBN_17690	KJKELG_11030	EGKHMO_13370	BCFECL_11840	HBMJCK_14360	FNPFNO_14600	CCGMOA_12245	IBDNEM_14175	MJAIMI_11160	IHNEOE_17460	IHNBPI_17575	EGIKKC_11100	PLHLAG_00250	LFECDK_03390	JHLAHM_13795	OBMJAD_12165		GFCLJI_11915	IKIFDB_04740	IBFOMC_03085	ADPACF_00250	OHGKMD_06115	BCODAC_12500	PPCPPG_09255	EDEGFO_12325	LJEMAB_16565	HLBIHI_01855	JOFDCN_19405	BAHOPI_12440	EGDBNN_13195	DAAIBB_12465	PICGJF_08410	OIINBE_05850	ONOFHN_08600	FCGAEF_13785	KNKPKC_09415	KMOFAA_07315	PNLBPI_10195	EPLFMB_13060
HFJOBK_10520	persistent	hypothetical protein	202	202	1	161	161	161	NMFLFE_11925	DNMBOG_19735	ECPNBN_17685	KJKELG_11025	EGKHMO_13365	BCFECL_11835	HBMJCK_14355	FNPFNO_14605	CCGMOA_12250	IBDNEM_14180	MJAIMI_11165	IHNEOE_17465	IHNBPI_17570	EGIKKC_11105	PLHLAG_00245	LFECDK_03395	JHLAHM_13800	OBMJAD_12160		GFCLJI_11920	IKIFDB_04745	IBFOMC_03090	ADPACF_00245	OHGKMD_06110	BCODAC_12505	PPCPPG_09260	EDEGFO_12330	LJEMAB_16560	HLBIHI_01850	JOFDCN_19410	BAHOPI_12445	EGDBNN_13200	DAAIBB_12460	PICGJF_08415	OIINBE_05845	ONOFHN_08605	FCGAEF_13790	KNKPKC_09410	KMOFAA_07320	PNLBPI_10190	EPLFMB_13065
HFJOBK_10525	persistent	RDD domain-containing protein	202	202	1	188	443	441.5	NMFLFE_11930	DNMBOG_19730	ECPNBN_17680	KJKELG_11020	EGKHMO_13360	BCFECL_11830	HBMJCK_14350	FNPFNO_14610	CCGMOA_12255	IBDNEM_14185	MJAIMI_11170	IHNEOE_17470	IHNBPI_17565	EGIKKC_11110	PLHLAG_00240	LFECDK_03400	JHLAHM_13805	OBMJAD_12155	IOIPBJ_12230	GFCLJI_11925	IKIFDB_04750	IBFOMC_03095	ADPACF_00240	OHGKMD_06105	BCODAC_12510	PPCPPG_09265	EDEGFO_12335	LJEMAB_16555	HLBIHI_01845	JOFDCN_19415	BAHOPI_12450	EGDBNN_13205	DAAIBB_12455	PICGJF_08420	OIINBE_05840	ONOFHN_08610	FCGAEF_13795	KNKPKC_09405	KMOFAA_07325	PNLBPI_10185	EPLFMB_13070
HFJOBK_10530	shell	hypothetical protein	184	184	1	173	173	173	NMFLFE_11935	DNMBOG_19725	ECPNBN_17675	KJKELG_11015	EGKHMO_13355	BCFECL_11825	HBMJCK_14345	FNPFNO_14615	CCGMOA_12260	IBDNEM_14190	MJAIMI_11175	IHNEOE_17475	IHNBPI_17560		PLHLAG_00235	LFECDK_03405			IOIPBJ_12235	GFCLJI_11930	IKIFDB_04755	IBFOMC_03100	ADPACF_00235	OHGKMD_06100		PPCPPG_09270	EDEGFO_12340	LJEMAB_16550	HLBIHI_01840	JOFDCN_19420	BAHOPI_12455	EGDBNN_13210	DAAIBB_12450	PICGJF_08425	OIINBE_05835	ONOFHN_17075	FCGAEF_13800	KNKPKC_09400		PNLBPI_10180	EPLFMB_13075
HFJOBK_10535	shell	TfoX/Sxy family protein	197	197	1	203	227	226.88	NMFLFE_11940	DNMBOG_19720	ECPNBN_17670	KJKELG_11010	EGKHMO_13350	BCFECL_11820	HBMJCK_14340	FNPFNO_14620	CCGMOA_12265	IBDNEM_14195	MJAIMI_11180	IHNEOE_17480	IHNBPI_17555	EGIKKC_19355	PLHLAG_00230	LFECDK_03410	JHLAHM_18985	OBMJAD_19050	IOIPBJ_12240	GFCLJI_11935	IKIFDB_04760	IBFOMC_03105	ADPACF_00230	OHGKMD_06095	BCODAC_19035	PPCPPG_09275	EDEGFO_12345	LJEMAB_16545	HLBIHI_01835	JOFDCN_19425	BAHOPI_12460	EGDBNN_13215	DAAIBB_12445	PICGJF_08430	OIINBE_05830	ONOFHN_17070	FCGAEF_13805	KNKPKC_09395	KMOFAA_13245	PNLBPI_10175	EPLFMB_13080
HFJOBK_10540	persistent	Universal stress protein	203	203	1	395	467	442.88	NMFLFE_11945	DNMBOG_19715	ECPNBN_17665	KJKELG_11005	EGKHMO_13345	BCFECL_11815	HBMJCK_14335	FNPFNO_14625	CCGMOA_12270	IBDNEM_14200	MJAIMI_11185	IHNEOE_17485	IHNBPI_17550	EGIKKC_19360	PLHLAG_00225	LFECDK_03415	JHLAHM_18980	OBMJAD_19045	IOIPBJ_12245	GFCLJI_11940	IKIFDB_04765	IBFOMC_03110	ADPACF_00225	OHGKMD_06090	BCODAC_19040	PPCPPG_09280	EDEGFO_12350	LJEMAB_16540	HLBIHI_01830	JOFDCN_19430	BAHOPI_12465	EGDBNN_13220	DAAIBB_12440	PICGJF_08435	OIINBE_05825	ONOFHN_17065	FCGAEF_13810	KNKPKC_09390	KMOFAA_13240	PNLBPI_10170	EPLFMB_13085
HFJOBK_10545	persistent	ABC transporter domain-containing protein	201	201	1	1556	1598	1585.76	NMFLFE_11950	DNMBOG_19710	ECPNBN_17660	KJKELG_11000	EGKHMO_13340	BCFECL_11810	HBMJCK_14330	FNPFNO_14630	CCGMOA_12275	IBDNEM_14205	MJAIMI_11190	IHNEOE_17490	IHNBPI_17545	EGIKKC_19365	PLHLAG_00220	LFECDK_03420	JHLAHM_18975	OBMJAD_19040	IOIPBJ_12250	GFCLJI_11945	IKIFDB_04770	IBFOMC_03115	ADPACF_00220	OHGKMD_06085	BCODAC_19045	PPCPPG_09285	EDEGFO_12355	LJEMAB_16535	HLBIHI_01825	JOFDCN_19435	BAHOPI_12470	EGDBNN_13225	DAAIBB_12435	PICGJF_08440	OIINBE_05820	ONOFHN_17060	FCGAEF_13815	KNKPKC_09385	KMOFAA_13235	PNLBPI_10165	EPLFMB_13090
HFJOBK_10550	shell	DNA breaking-rejoining protein	194	194	1	224	425	423.39	NMFLFE_11955	DNMBOG_19705	ECPNBN_17655	KJKELG_10995	EGKHMO_13335	BCFECL_11805	HBMJCK_14325	FNPFNO_14635	CCGMOA_12280	IBDNEM_14210	MJAIMI_11195	IHNEOE_17495	IHNBPI_17540		PLHLAG_00215	LFECDK_03425	JHLAHM_18970	OBMJAD_19035		GFCLJI_11950	IKIFDB_04775	IBFOMC_03120	ADPACF_00215	OHGKMD_06080	BCODAC_20360	PPCPPG_09290	EDEGFO_12360	LJEMAB_16530	HLBIHI_01820	JOFDCN_19440	BAHOPI_12475	EGDBNN_13230	DAAIBB_12430	PICGJF_08445	OIINBE_05815	ONOFHN_17055	FCGAEF_13820	KNKPKC_09380		PNLBPI_10160	EPLFMB_13095
HFJOBK_10555	persistent	Lipoprotein	201	201	1	131	131	131	NMFLFE_11960	DNMBOG_19700	ECPNBN_17650	KJKELG_10990	EGKHMO_13330	BCFECL_11800	HBMJCK_14320	FNPFNO_14640	CCGMOA_12285	IBDNEM_14215	MJAIMI_11200	IHNEOE_17500	IHNBPI_17535	EGIKKC_19075	PLHLAG_00210	LFECDK_03430	JHLAHM_18965	OBMJAD_19325		GFCLJI_11955	IKIFDB_04780	IBFOMC_03125	ADPACF_00210	OHGKMD_06075	BCODAC_19835	PPCPPG_09295	EDEGFO_12365	LJEMAB_16525	HLBIHI_01815	JOFDCN_19445	BAHOPI_12480	EGDBNN_13235	DAAIBB_12425	PICGJF_08450	OIINBE_05810	ONOFHN_17050	FCGAEF_13825	KNKPKC_09375	KMOFAA_08000	PNLBPI_10155	EPLFMB_13100
HFJOBK_10560	persistent	OmpW family protein	202	203	1	539	1112	1103.03	NMFLFE_11965	DNMBOG_19695	ECPNBN_17645	KJKELG_10985	EGKHMO_13325	BCFECL_11795	HBMJCK_14315	FNPFNO_14645	CCGMOA_12290	IBDNEM_14220	MJAIMI_11205	IHNEOE_17505	IHNBPI_17530	EGIKKC_19080	PLHLAG_00205	LFECDK_03435	JHLAHM_18960	OBMJAD_19320		GFCLJI_11960	IKIFDB_04785	IBFOMC_03130	ADPACF_00205	OHGKMD_06070	BCODAC_19840	PPCPPG_09300	EDEGFO_12370	LJEMAB_16520	HLBIHI_01810	JOFDCN_19450	BAHOPI_12485	EGDBNN_13240	DAAIBB_12420	PICGJF_08455	OIINBE_05805	ONOFHN_17045	FCGAEF_13830	KNKPKC_09370 "KNKPKC_09365"	KMOFAA_07995	PNLBPI_10150	EPLFMB_13105
HFJOBK_10565	persistent	FhuE receptor	202	202	1	257	2156	2145.17	NMFLFE_11970	DNMBOG_19690	ECPNBN_17640	KJKELG_10980	EGKHMO_13320	BCFECL_11790	HBMJCK_14310	FNPFNO_14650	CCGMOA_12295	IBDNEM_14225	MJAIMI_11210	IHNEOE_17510	IHNBPI_17525	EGIKKC_19085	PLHLAG_00200	LFECDK_03440	JHLAHM_16810	OBMJAD_19030	IOIPBJ_12260	GFCLJI_11965	IKIFDB_04790	IBFOMC_03135	ADPACF_00200	OHGKMD_06065	BCODAC_19600	PPCPPG_09305	EDEGFO_12375	LJEMAB_16515	HLBIHI_01805	JOFDCN_19455	BAHOPI_12490	EGDBNN_13245	DAAIBB_12415	PICGJF_08460	OIINBE_05800	ONOFHN_17040	FCGAEF_13835	KNKPKC_09360	KMOFAA_07990	PNLBPI_10145	EPLFMB_13110
HFJOBK_10570	persistent	N-acetyltransferase domain-containing protein	201	201	1	506	506	506	NMFLFE_11975	DNMBOG_19685	ECPNBN_17635	KJKELG_10975	EGKHMO_13315	BCFECL_11785	HBMJCK_14305	FNPFNO_14655	CCGMOA_12300	IBDNEM_14230	MJAIMI_11215	IHNEOE_17515	IHNBPI_17520	EGIKKC_19090	PLHLAG_00195	LFECDK_03445	JHLAHM_16815	OBMJAD_19025	IOIPBJ_12265	GFCLJI_11970	IKIFDB_04795	IBFOMC_03140	ADPACF_00195	OHGKMD_06060	BCODAC_20345	PPCPPG_09310	EDEGFO_12380	LJEMAB_16510	HLBIHI_01800	JOFDCN_19460	BAHOPI_12495	EGDBNN_13250	DAAIBB_12410	PICGJF_08465	OIINBE_05795	ONOFHN_17035	FCGAEF_13840	KNKPKC_09355	KMOFAA_07985	PNLBPI_10140	EPLFMB_13115
HFJOBK_10580	persistent	hypothetical protein	198	198	1	221	281	280.7	NMFLFE_11985	DNMBOG_19675	ECPNBN_17625	KJKELG_10965	EGKHMO_13305	BCFECL_11775	HBMJCK_14295	FNPFNO_14665	CCGMOA_12310	IBDNEM_14240	MJAIMI_11225	IHNEOE_17525	IHNBPI_17510		PLHLAG_00185	LFECDK_03455	JHLAHM_16825		IOIPBJ_12275	GFCLJI_11980	IKIFDB_04805	IBFOMC_03150	ADPACF_00185	OHGKMD_06050	BCODAC_19110	PPCPPG_09320	EDEGFO_12390	LJEMAB_16500	HLBIHI_01790	JOFDCN_19470	BAHOPI_12505	EGDBNN_13260	DAAIBB_12400	PICGJF_08475	OIINBE_05785	ONOFHN_17025	FCGAEF_13850	KNKPKC_09345	KMOFAA_07975	PNLBPI_10130	EPLFMB_13125
HFJOBK_10590	persistent	hypothetical protein	201	201	1	251	251	251	NMFLFE_11995	DNMBOG_19665	ECPNBN_17615	KJKELG_10955	EGKHMO_13295	BCFECL_11765	HBMJCK_14285	FNPFNO_14675	CCGMOA_12320	IBDNEM_14250	MJAIMI_11235	IHNEOE_17535	IHNBPI_17500	EGIKKC_19400	PLHLAG_00175	LFECDK_03465	JHLAHM_16835	OBMJAD_19245	IOIPBJ_12285	GFCLJI_11990	IKIFDB_04815	IBFOMC_03160	ADPACF_00175	OHGKMD_06040	BCODAC_19120	PPCPPG_09330	EDEGFO_12400	LJEMAB_16490	HLBIHI_01780	JOFDCN_19480	BAHOPI_12515	EGDBNN_13270	DAAIBB_12390	PICGJF_08485	OIINBE_05775	ONOFHN_17015	FCGAEF_13860	KNKPKC_09335	KMOFAA_07965	PNLBPI_10120	EPLFMB_13135
HFJOBK_10600	persistent	TonB-dependent siderophore receptor	203	204	1	1085	2267	2252.16	NMFLFE_12005	DNMBOG_19655	ECPNBN_17605	KJKELG_10945	EGKHMO_13285	BCFECL_11755	HBMJCK_14275	FNPFNO_14685	CCGMOA_12330	IBDNEM_14260	MJAIMI_11245	IHNEOE_17545	IHNBPI_17490	EGIKKC_18705	PLHLAG_00165	LFECDK_03475	JHLAHM_16845	OBMJAD_18275	IOIPBJ_12295	GFCLJI_12000	IKIFDB_04825	IBFOMC_03170	ADPACF_00165	OHGKMD_06030	BCODAC_18025	PPCPPG_09340	EDEGFO_12410	LJEMAB_16480	HLBIHI_01770	JOFDCN_19490	BAHOPI_12525	EGDBNN_13280	DAAIBB_12380	PICGJF_08495	OIINBE_05765	ONOFHN_17005	FCGAEF_13870	KNKPKC_09320 "KNKPKC_09325"	KMOFAA_07955	PNLBPI_10110	EPLFMB_13145
HFJOBK_10615	shell	beta-lactamase	196	196	1	833	1247	1240.66	NMFLFE_12020	DNMBOG_19640	ECPNBN_19970	KJKELG_10930	EGKHMO_13270	BCFECL_11740	HBMJCK_14260	FNPFNO_14700	CCGMOA_12345	IBDNEM_14275	MJAIMI_11260	IHNEOE_20000	IHNBPI_19845	EGIKKC_18690	PLHLAG_00150	LFECDK_03490	JHLAHM_16860	OBMJAD_18260	IOIPBJ_12310	GFCLJI_12015	IKIFDB_04840	IBFOMC_03185	ADPACF_00150	OHGKMD_06015	BCODAC_18040	PPCPPG_09355	EDEGFO_12425	LJEMAB_16465	HLBIHI_01755	JOFDCN_19505	BAHOPI_14570	EGDBNN_13295	DAAIBB_12365	PICGJF_08510	OIINBE_05750	ONOFHN_16990	FCGAEF_13885	KNKPKC_09305	KMOFAA_07940	PNLBPI_10095	EPLFMB_13160
HFJOBK_10620	shell	N-acetyltransferase domain-containing protein	196	196	1	428	428	428	NMFLFE_12025	DNMBOG_19635	ECPNBN_19965	KJKELG_10925	EGKHMO_13265	BCFECL_11735	HBMJCK_14255	FNPFNO_14705	CCGMOA_12350	IBDNEM_14280	MJAIMI_11265	IHNEOE_19995	IHNBPI_19840	EGIKKC_18685	PLHLAG_00145	LFECDK_03495	JHLAHM_16865	OBMJAD_18255	IOIPBJ_12315	GFCLJI_12020	IKIFDB_04845	IBFOMC_03190	ADPACF_00145	OHGKMD_06010	BCODAC_18045	PPCPPG_09360	EDEGFO_12430	LJEMAB_16460	HLBIHI_01750	JOFDCN_19510	BAHOPI_14575	EGDBNN_13300	DAAIBB_12360	PICGJF_08515	OIINBE_05745	ONOFHN_16985	FCGAEF_13890	KNKPKC_09300	KMOFAA_07935	PNLBPI_10090	EPLFMB_13165
HFJOBK_10625	shell	Initiator Rep protein domain-containing protein	195	195	1	458	458	458	NMFLFE_12030	DNMBOG_19630	ECPNBN_19960	KJKELG_10920	EGKHMO_13260	BCFECL_11730	HBMJCK_14250	FNPFNO_14710	CCGMOA_12355	IBDNEM_14285	MJAIMI_11270	IHNEOE_19990	IHNBPI_19835	EGIKKC_18680	PLHLAG_00140	LFECDK_03500	JHLAHM_16870	OBMJAD_18250	IOIPBJ_12320	GFCLJI_12025	IKIFDB_04850	IBFOMC_03195	ADPACF_00140	OHGKMD_06005	BCODAC_18050	PPCPPG_09365	EDEGFO_12435	LJEMAB_16455	HLBIHI_01745	JOFDCN_19515	BAHOPI_14580	EGDBNN_13305	DAAIBB_12355	PICGJF_08520	OIINBE_05740	ONOFHN_16980	FCGAEF_13895	KNKPKC_09290	KMOFAA_07930	PNLBPI_10085	EPLFMB_13170
HFJOBK_10630	shell	3-(3-hydroxy-phenyl)propionate/3-hydroxycinnamic acid hydroxylase	196	198	1.01	461	1610	1592.71	NMFLFE_12040 "NMFLFE_12035"	DNMBOG_13930	ECPNBN_19955	KJKELG_10915	EGKHMO_13255	BCFECL_11725	HBMJCK_14245	FNPFNO_14715	CCGMOA_12360	IBDNEM_14290	MJAIMI_11275	IHNEOE_19985	IHNBPI_19830	EGIKKC_19040	PLHLAG_00135	LFECDK_03505	JHLAHM_14590	OBMJAD_18655	IOIPBJ_12325	GFCLJI_12030	IKIFDB_04855	IBFOMC_03200	ADPACF_00135	OHGKMD_06000	BCODAC_19855	PPCPPG_09370	EDEGFO_12440	LJEMAB_16450	HLBIHI_01740	JOFDCN_19520	BAHOPI_14585	EGDBNN_13310	DAAIBB_12350	PICGJF_08525	OIINBE_13130	ONOFHN_16975	FCGAEF_13900	KNKPKC_09285	KMOFAA_15250	PNLBPI_10080	EPLFMB_13175
HFJOBK_10635	shell	HTH lysR-type domain-containing protein	189	214	1.13	302	896	732	NMFLFE_12045	DNMBOG_13925	ECPNBN_19950	KJKELG_10910	EGKHMO_13250	BCFECL_11720	HBMJCK_14240	FNPFNO_14720	CCGMOA_12365	IBDNEM_14295	MJAIMI_11280	IHNEOE_19980	IHNBPI_19825	EGIKKC_19035	PLHLAG_00130	LFECDK_03510	JHLAHM_14595	OBMJAD_18650	IOIPBJ_12330	GFCLJI_12035	IKIFDB_04860	IBFOMC_03205	ADPACF_00130	OHGKMD_05995		PPCPPG_09375	EDEGFO_12445	LJEMAB_16445	HLBIHI_01735	JOFDCN_19525	BAHOPI_14590	EGDBNN_13315	DAAIBB_12345	PICGJF_08530	OIINBE_13135	ONOFHN_16970	FCGAEF_13905	KNKPKC_09280	KMOFAA_15255	PNLBPI_10075	EPLFMB_13180
HFJOBK_10650	shell	Major facilitator superfamily (MFS) profile domain-containing protein	186	193	1.04	278	1205	1127.06	NMFLFE_12055	DNMBOG_13915	ECPNBN_19940	KJKELG_10900	EGKHMO_13240	BCFECL_11710	HBMJCK_14230	FNPFNO_14730	CCGMOA_12375	IBDNEM_14305	MJAIMI_11290	IHNEOE_19970	IHNBPI_19815	EGIKKC_19025	PLHLAG_00120	LFECDK_03520	JHLAHM_14605	OBMJAD_18640	IOIPBJ_12340	GFCLJI_12045	IKIFDB_04870	IBFOMC_03215	ADPACF_00120	OHGKMD_05985	BCODAC_19015	PPCPPG_09385	EDEGFO_12455	LJEMAB_16435	HLBIHI_01725	JOFDCN_19535	BAHOPI_14600	EGDBNN_13325	DAAIBB_12335	PICGJF_08540	OIINBE_13145	ONOFHN_16960	FCGAEF_13915	KNKPKC_09270	KMOFAA_15265	PNLBPI_10065	EPLFMB_13190
HFJOBK_10655	shell	Phenylpropionate dioxygenase ferredoxin reductase subunit	184	188	1.02	356	1220	1195.43	NMFLFE_12060	DNMBOG_13910	ECPNBN_19935	KJKELG_10895	EGKHMO_13235	BCFECL_11705	HBMJCK_14225	FNPFNO_14735	CCGMOA_12380	IBDNEM_14310	MJAIMI_11295	IHNEOE_19965	IHNBPI_19810	EGIKKC_17350	PLHLAG_00115	LFECDK_03525	JHLAHM_14610	OBMJAD_15385	IOIPBJ_12350	GFCLJI_12050	IKIFDB_04875	IBFOMC_03220	ADPACF_00115	OHGKMD_05980		PPCPPG_09390	EDEGFO_12460	LJEMAB_16430	HLBIHI_01720	JOFDCN_19540	BAHOPI_14605	EGDBNN_13330	DAAIBB_12330	PICGJF_08545	OIINBE_18230	ONOFHN_16955	FCGAEF_13920	KNKPKC_09265	KMOFAA_15270	PNLBPI_10060	EPLFMB_13195
HFJOBK_10660	shell	2,3-dihydroxyphenylpropionate/2,3-dihydroxicinnam ic acid 1,2-dioxygenase	185	185	1	917	956	955.79	NMFLFE_12065	DNMBOG_13905	ECPNBN_19930	KJKELG_10890	EGKHMO_13230	BCFECL_11700	HBMJCK_14220	FNPFNO_14740	CCGMOA_12385	IBDNEM_14315	MJAIMI_11300	IHNEOE_19960	IHNBPI_19805	EGIKKC_17355	PLHLAG_00110	LFECDK_03530	JHLAHM_14615	OBMJAD_15390	IOIPBJ_12355	GFCLJI_12055	IKIFDB_04880	IBFOMC_03225	ADPACF_00110	OHGKMD_05975	BCODAC_18355	PPCPPG_09395	EDEGFO_12465	LJEMAB_16425	HLBIHI_01715	JOFDCN_19545	BAHOPI_14610	EGDBNN_13335	DAAIBB_12325	PICGJF_08550	OIINBE_18225	ONOFHN_16950	FCGAEF_13925	KNKPKC_09260	KMOFAA_15275	PNLBPI_10055	EPLFMB_13200
HFJOBK_10665	shell	3-(Cis-5,6-dihydroxycyclohexa-1, 3-dien-1-yl)propanoate dehydrogenase	185	185	1	815	815	815	NMFLFE_12070	DNMBOG_13900	ECPNBN_19925	KJKELG_10885	EGKHMO_13225	BCFECL_11695	HBMJCK_14215	FNPFNO_14745	CCGMOA_12390	IBDNEM_14320	MJAIMI_11305	IHNEOE_19955	IHNBPI_19800	EGIKKC_17360	PLHLAG_00105	LFECDK_03535	JHLAHM_14620	OBMJAD_15395	IOIPBJ_12360	GFCLJI_12060	IKIFDB_04885	IBFOMC_03230	ADPACF_00105	OHGKMD_05970	BCODAC_18350	PPCPPG_09400	EDEGFO_12470	LJEMAB_16420	HLBIHI_01710	JOFDCN_19550	BAHOPI_14615	EGDBNN_13340	DAAIBB_12320	PICGJF_08555	OIINBE_18220	ONOFHN_16945	FCGAEF_13930	KNKPKC_09255	KMOFAA_15280	PNLBPI_10050	EPLFMB_13205
HFJOBK_10670	shell	3-phenylpropionate/cinnamic acid dioxygenase ferredoxin subunit	185	185	1	326	347	326.11	NMFLFE_12075	DNMBOG_13895	ECPNBN_19920	KJKELG_10880	EGKHMO_13220	BCFECL_11690	HBMJCK_14210	FNPFNO_14750	CCGMOA_12395	IBDNEM_14325	MJAIMI_11310	IHNEOE_19950	IHNBPI_19795	EGIKKC_17365	PLHLAG_00100	LFECDK_03540	JHLAHM_14625	OBMJAD_15400	IOIPBJ_12365	GFCLJI_12065	IKIFDB_04890	IBFOMC_03235	ADPACF_00100	OHGKMD_05965	BCODAC_18345	PPCPPG_09405	EDEGFO_12475	LJEMAB_16415	HLBIHI_01705	JOFDCN_19555	BAHOPI_14620	EGDBNN_13345	DAAIBB_12315	PICGJF_08560	OIINBE_18215	ONOFHN_16940	FCGAEF_13935	KNKPKC_09250	KMOFAA_15285	PNLBPI_10045	EPLFMB_13210
HFJOBK_10675	shell	3-phenylpropionate/cinnamic acid dioxygenase subunit beta	185	185	1	560	560	560	NMFLFE_12080	DNMBOG_13890	ECPNBN_19915	KJKELG_10875	EGKHMO_13215	BCFECL_11685	HBMJCK_14205	FNPFNO_14755	CCGMOA_12400	IBDNEM_14330	MJAIMI_11315	IHNEOE_19945	IHNBPI_19790	EGIKKC_17370	PLHLAG_00095	LFECDK_03545	JHLAHM_14630	OBMJAD_15405	IOIPBJ_12370	GFCLJI_12070	IKIFDB_04895	IBFOMC_03240	ADPACF_00095	OHGKMD_05960	BCODAC_18340	PPCPPG_09410	EDEGFO_12480	LJEMAB_16410	HLBIHI_01700	JOFDCN_19560	BAHOPI_14625	EGDBNN_13350	DAAIBB_12310	PICGJF_08565	OIINBE_18210	ONOFHN_16935	FCGAEF_13940	KNKPKC_09245	KMOFAA_15290	PNLBPI_10040	EPLFMB_13215
HFJOBK_10680	shell	3-phenylpropionate/cinnamic acid dioxygenase subunit alpha	185	185	1	1349	1403	1402.68	NMFLFE_12085	DNMBOG_13885	ECPNBN_19910	KJKELG_10870	EGKHMO_13210	BCFECL_11680	HBMJCK_14200	FNPFNO_14760	CCGMOA_12405	IBDNEM_14335	MJAIMI_11320	IHNEOE_19940	IHNBPI_19785	EGIKKC_17375	PLHLAG_00090	LFECDK_03550	JHLAHM_14635	OBMJAD_15410	IOIPBJ_12375	GFCLJI_12075	IKIFDB_04900	IBFOMC_03245	ADPACF_00090	OHGKMD_05955	BCODAC_18335	PPCPPG_09415	EDEGFO_12485	LJEMAB_16405	HLBIHI_01695	JOFDCN_19565	BAHOPI_14630	EGDBNN_13355	DAAIBB_12305	PICGJF_08570	OIINBE_18205	ONOFHN_16930	FCGAEF_13945	KNKPKC_09240	KMOFAA_15295	PNLBPI_10035	EPLFMB_13220
HFJOBK_10685	shell	DNA-binding transcriptional activator AllS	179	179	1	197	965	893.34	NMFLFE_12090	DNMBOG_13880	ECPNBN_19905	KJKELG_10865	EGKHMO_13205	BCFECL_11675	HBMJCK_14195	FNPFNO_14765	CCGMOA_12410	IBDNEM_14340	MJAIMI_11325	IHNEOE_19935	IHNBPI_19780	EGIKKC_17380	PLHLAG_00085	LFECDK_03555	JHLAHM_14640	OBMJAD_15415	IOIPBJ_12380	GFCLJI_12080	IKIFDB_04905	IBFOMC_03250	ADPACF_00085	OHGKMD_05950	BCODAC_20280	PPCPPG_09425	EDEGFO_12490	LJEMAB_16400	HLBIHI_01690	JOFDCN_19570	BAHOPI_14635	EGDBNN_13360	DAAIBB_12300	PICGJF_08575	OIINBE_18200	ONOFHN_16925	FCGAEF_13950	KNKPKC_09235	KMOFAA_15300	PNLBPI_10030	EPLFMB_13225
HFJOBK_10690	shell	Alpha/beta hydrolase	181	181	1	860	860	860	NMFLFE_12095	DNMBOG_13875	ECPNBN_19900	KJKELG_10860	EGKHMO_13200	BCFECL_11670	HBMJCK_14190	FNPFNO_14770	CCGMOA_12415	IBDNEM_14345	MJAIMI_11330	IHNEOE_19930	IHNBPI_19775	EGIKKC_17385	PLHLAG_00080	LFECDK_03560	JHLAHM_14645	OBMJAD_15420	IOIPBJ_12385	GFCLJI_12085	IKIFDB_04910	IBFOMC_03255	ADPACF_00080	OHGKMD_05945	BCODAC_19385	PPCPPG_09430	EDEGFO_12495	LJEMAB_16395	HLBIHI_01685	JOFDCN_19575	BAHOPI_14640	EGDBNN_13365	DAAIBB_12295	PICGJF_08580	OIINBE_18195	ONOFHN_16920	FCGAEF_13955	KNKPKC_09230	KMOFAA_15305	PNLBPI_10025	EPLFMB_13230
HFJOBK_10695	shell	Porin	180	180	1	1310	1439	1310.72	NMFLFE_12100	DNMBOG_13870	ECPNBN_19895	KJKELG_10855	EGKHMO_13195	BCFECL_11665	HBMJCK_14185	FNPFNO_14775	CCGMOA_12420	IBDNEM_14350	MJAIMI_11335	IHNEOE_19925	IHNBPI_19770	EGIKKC_17390	PLHLAG_00075	LFECDK_03565	JHLAHM_14650	OBMJAD_15425	IOIPBJ_12390	GFCLJI_12090	IKIFDB_04915	IBFOMC_03260	ADPACF_00075	OHGKMD_05940	BCODAC_19380	PPCPPG_09435	EDEGFO_12500	LJEMAB_16390	HLBIHI_01680	JOFDCN_19580	BAHOPI_14645	EGDBNN_13370	DAAIBB_12290	PICGJF_08585	OIINBE_18190	ONOFHN_16915	FCGAEF_13960	KNKPKC_09225	KMOFAA_15310	PNLBPI_10020	EPLFMB_13235
HFJOBK_10700	shell	4-hydroxy-2-oxovalerate aldolase 1	177	178	1.01	233	1019	1008.96	NMFLFE_12105	DNMBOG_13865	ECPNBN_19890	KJKELG_10850	EGKHMO_13190	BCFECL_11660	HBMJCK_14180	FNPFNO_14780	CCGMOA_12425	IBDNEM_14355	MJAIMI_11340	IHNEOE_19920	IHNBPI_19765	EGIKKC_17395	PLHLAG_00070	LFECDK_03570	JHLAHM_14655	OBMJAD_15430	IOIPBJ_12395	GFCLJI_12095	IKIFDB_04925 "IKIFDB_04920"	IBFOMC_03265	ADPACF_00070	OHGKMD_05935	BCODAC_19080	PPCPPG_09440	EDEGFO_12505	LJEMAB_16385	HLBIHI_01675	JOFDCN_19585	BAHOPI_14650	EGDBNN_13375	DAAIBB_12285	PICGJF_08590	OIINBE_18235	ONOFHN_16910	FCGAEF_13965	KNKPKC_09220	KMOFAA_15315	PNLBPI_10015	EPLFMB_13240
HFJOBK_10705	shell	Acetaldehyde dehydrogenase	177	177	1	809	905	904.46	NMFLFE_12110	DNMBOG_13860	ECPNBN_19885	KJKELG_10845	EGKHMO_13185	BCFECL_11655	HBMJCK_14175	FNPFNO_14785	CCGMOA_12430	IBDNEM_14360	MJAIMI_11345	IHNEOE_19915	IHNBPI_19760	EGIKKC_17400	PLHLAG_00065	LFECDK_03575	JHLAHM_14660	OBMJAD_15435	IOIPBJ_12400	GFCLJI_12100	IKIFDB_04930	IBFOMC_03270	ADPACF_00065	OHGKMD_05930	BCODAC_19075	PPCPPG_09445	EDEGFO_12510	LJEMAB_16380	HLBIHI_01670	JOFDCN_19590	BAHOPI_14655	EGDBNN_13380	DAAIBB_12280	PICGJF_08595	OIINBE_18240	ONOFHN_16905	FCGAEF_13970	KNKPKC_09215	KMOFAA_15320	PNLBPI_10010	EPLFMB_13245
HFJOBK_10710	shell	2-keto-4-pentenoate hydratase 1	177	177	1	797	797	797	NMFLFE_12115	DNMBOG_13855	ECPNBN_19880	KJKELG_10840	EGKHMO_13180	BCFECL_11650	HBMJCK_14170	FNPFNO_14790	CCGMOA_12435	IBDNEM_14365	MJAIMI_11350	IHNEOE_19910	IHNBPI_19755	EGIKKC_17405	PLHLAG_00060	LFECDK_03580	JHLAHM_14665	OBMJAD_15440	IOIPBJ_12405	GFCLJI_12105	IKIFDB_04935	IBFOMC_03275	ADPACF_00060	OHGKMD_05925	BCODAC_19070	PPCPPG_09450	EDEGFO_12515	LJEMAB_16375	HLBIHI_01665	JOFDCN_19595	BAHOPI_14660	EGDBNN_13385	DAAIBB_12275	PICGJF_08600	OIINBE_18245	ONOFHN_16900	FCGAEF_13975	KNKPKC_09210	KMOFAA_15325	PNLBPI_10005	EPLFMB_13250
HFJOBK_10720	shell	Major facilitator superfamily (MFS) profile domain-containing protein	174	180	1.03	476	1415	1357.48	NMFLFE_12125	DNMBOG_17750	ECPNBN_20770	KJKELG_20665	EGKHMO_19800	BCFECL_19580	HBMJCK_20015	FNPFNO_20060	CCGMOA_20560	IBDNEM_19035	MJAIMI_21065	IHNEOE_20810	IHNBPI_20730	EGIKKC_19285	PLHLAG_00050	LFECDK_03590	JHLAHM_14675	OBMJAD_15450	IOIPBJ_12415	GFCLJI_12115	IKIFDB_04945	IBFOMC_03285	ADPACF_00050	OHGKMD_05915		PPCPPG_09460	EDEGFO_12525	LJEMAB_16365	HLBIHI_01655	JOFDCN_19605	BAHOPI_14670	EGDBNN_13395	DAAIBB_12265	PICGJF_08610	OIINBE_18255	ONOFHN_16890	FCGAEF_13985	KNKPKC_09200	KMOFAA_15335	PNLBPI_09995	EPLFMB_13260
HFJOBK_10725	shell	Ribonuclease BN	178	178	1	1037	1070	1069.81	NMFLFE_12130	DNMBOG_17755	ECPNBN_20765	KJKELG_20660	EGKHMO_19795	BCFECL_19585	HBMJCK_20020	FNPFNO_20065	CCGMOA_20565	IBDNEM_19030	MJAIMI_21070	IHNEOE_20805	IHNBPI_20725	EGIKKC_19280	PLHLAG_00045	LFECDK_03595	JHLAHM_14680	OBMJAD_15455	IOIPBJ_12420	GFCLJI_12120	IKIFDB_04950	IBFOMC_03290	ADPACF_00045	OHGKMD_05910	BCODAC_19190	PPCPPG_09465	EDEGFO_12530	LJEMAB_16360	HLBIHI_01650	JOFDCN_19610	BAHOPI_14675	EGDBNN_13400	DAAIBB_12260	PICGJF_08615	OIINBE_18260	ONOFHN_16885	FCGAEF_13990	KNKPKC_09195	KMOFAA_15340	PNLBPI_09990	EPLFMB_13265
HFJOBK_10730	shell	hypothetical protein	176	176	1	302	491	476.73	NMFLFE_12135	DNMBOG_17760	ECPNBN_20760	KJKELG_20655	EGKHMO_19790	BCFECL_19590	HBMJCK_20025	FNPFNO_20070	CCGMOA_20570	IBDNEM_19025	MJAIMI_21075	IHNEOE_20800	IHNBPI_20720	EGIKKC_19275	PLHLAG_00040	LFECDK_03600	JHLAHM_14685	OBMJAD_15460	IOIPBJ_12425	GFCLJI_12125	IKIFDB_04955	IBFOMC_03295	ADPACF_00040	OHGKMD_05905	BCODAC_19195	PPCPPG_09470	EDEGFO_12550	LJEMAB_16355	HLBIHI_01645	JOFDCN_19615	BAHOPI_14680	EGDBNN_13405	DAAIBB_12255	PICGJF_08620	OIINBE_18265	ONOFHN_16880	FCGAEF_13995	KNKPKC_09190	KMOFAA_15345	PNLBPI_09985	EPLFMB_13270
HFJOBK_10735	shell	DUF202 domain-containing protein	165	165	1	338	353	352.91	NMFLFE_12140														PLHLAG_00035	LFECDK_03605	JHLAHM_14690	OBMJAD_15465	IOIPBJ_12430	GFCLJI_12130	IKIFDB_04960	IBFOMC_03300	ADPACF_00035		BCODAC_19815	PPCPPG_09475	EDEGFO_12555	LJEMAB_16350	HLBIHI_01640	JOFDCN_19620	BAHOPI_14685	EGDBNN_13410	DAAIBB_12250	PICGJF_08625	OIINBE_18270	ONOFHN_16875	FCGAEF_14000	KNKPKC_09185	KMOFAA_15350	PNLBPI_09980	EPLFMB_13275
HFJOBK_10745	shell	HTH araC/xylS-type domain-containing protein	166	167	1.01	170	1001	994.05	NMFLFE_12150	DNMBOG_14760	ECPNBN_20460	KJKELG_20130	EGKHMO_19465	BCFECL_19620						IHNEOE_20545	IHNBPI_20470		PLHLAG_00025	LFECDK_03615	JHLAHM_14700		IOIPBJ_12440	GFCLJI_12140	IKIFDB_04970	IBFOMC_03310	ADPACF_00025	OHGKMD_04095		PPCPPG_09485	EDEGFO_12565	LJEMAB_16340	HLBIHI_01630	JOFDCN_19630	BAHOPI_14695	EGDBNN_13420	DAAIBB_12240	PICGJF_08635	OIINBE_18825 "OIINBE_18280"	ONOFHN_16865	FCGAEF_14010	KNKPKC_09175	KMOFAA_15360	PNLBPI_09970	EPLFMB_13285
HFJOBK_10750	shell	Membrane fusion protein (MFP) family protein	168	170	1.01	215	1190	1183.03	NMFLFE_12155	DNMBOG_14755	ECPNBN_20465	KJKELG_20135	EGKHMO_19460	BCFECL_19625 "BCFECL_19375"						IHNEOE_20550	IHNBPI_20465		PLHLAG_00020	LFECDK_03620	JHLAHM_18685	OBMJAD_18725	IOIPBJ_12445	GFCLJI_12145	IKIFDB_04975	IBFOMC_03315	ADPACF_00020	OHGKMD_04100		PPCPPG_09490	EDEGFO_12570	LJEMAB_16335	HLBIHI_01625	JOFDCN_19635	BAHOPI_14700	EGDBNN_13425	DAAIBB_12235	PICGJF_08640	OIINBE_18335	ONOFHN_16860	FCGAEF_14015	KNKPKC_09170	KMOFAA_02430	PNLBPI_09965	EPLFMB_13290
HFJOBK_10765	shell	Outer membrane protein TolC	175	175	1	944	1514	1509.99	NMFLFE_12165	DNMBOG_14745	ECPNBN_20475	KJKELG_20145	EGKHMO_19450	BCFECL_19365						IHNEOE_20560	IHNBPI_20455		PLHLAG_00010	LFECDK_03630	JHLAHM_18675	OBMJAD_18735	IOIPBJ_12460	GFCLJI_12155	IKIFDB_04985	IBFOMC_03325	ADPACF_00010	OHGKMD_04110	BCODAC_18770	PPCPPG_09500	EDEGFO_12610	LJEMAB_16305	HLBIHI_01615	JOFDCN_19645	BAHOPI_14710	EGDBNN_13435	DAAIBB_12225	PICGJF_20555	OIINBE_18345	ONOFHN_16850	FCGAEF_14025	KNKPKC_09160	KMOFAA_02420	PNLBPI_09955	EPLFMB_13300
HFJOBK_14370	shell	DUF262 domain-containing protein	22	22	1	1937	1937	1937																	JHLAHM_09305	OBMJAD_08200													BAHOPI_15875	EGDBNN_16745	DAAIBB_08700	PICGJF_14390					KMOFAA_00210	PNLBPI_12425	EPLFMB_06335
HFJOBK_14375	shell	hypothetical protein	10	10	1	3533	3533	3533																															BAHOPI_15880	EGDBNN_16750	DAAIBB_08705	PICGJF_14395					KMOFAA_00215	PNLBPI_12420	EPLFMB_06330
HFJOBK_14380	shell	ATPase-like protein	156	158	1.01	1460	3680	3630.39		DNMBOG_14470	ECPNBN_18765	KJKELG_19975	EGKHMO_19025	BCFECL_19290	HBMJCK_19490	FNPFNO_19500	CCGMOA_16855		MJAIMI_20355	IHNEOE_20380	IHNBPI_20225				JHLAHM_09295	OBMJAD_08190						OHGKMD_05870							BAHOPI_15885	EGDBNN_16755	DAAIBB_08710	PICGJF_14400					KMOFAA_00220	PNLBPI_12415	EPLFMB_06325
HFJOBK_14390	shell	Inner membrane protein	157	157	1	611	611	611		DNMBOG_14460	ECPNBN_18755	KJKELG_19965	EGKHMO_19015	BCFECL_19280	HBMJCK_19500	FNPFNO_19490	CCGMOA_16845		MJAIMI_20345	IHNEOE_20390	IHNBPI_20235	EGIKKC_18860			JHLAHM_09285	OBMJAD_08180						OHGKMD_05880							BAHOPI_15895	EGDBNN_16765	DAAIBB_08720	PICGJF_14410					KMOFAA_00230	PNLBPI_12405	EPLFMB_06315
HFJOBK_14395	shell	WYL domain-containing protein	157	157	1	740	866	865.2		DNMBOG_14455	ECPNBN_18750	KJKELG_19960	EGKHMO_19010	BCFECL_19275	HBMJCK_19505	FNPFNO_19485	CCGMOA_16840		MJAIMI_21170	IHNEOE_20395	IHNBPI_20240	EGIKKC_18855			JHLAHM_09280	OBMJAD_08175						OHGKMD_05885							BAHOPI_15900	EGDBNN_16770	DAAIBB_08725	PICGJF_14415					KMOFAA_00235	PNLBPI_12400	EPLFMB_06310
HFJOBK_14415	shell	Hydrolase or metal-binding protein	13	13	1	311	896	844.54																					IKIFDB_17825										BAHOPI_15915	EGDBNN_16785	DAAIBB_08740	PICGJF_14430					KMOFAA_00250	PNLBPI_12385	EPLFMB_06295
HFJOBK_14420	shell	YqaJ viral recombinase domain-containing protein	11	12	1.09	215	1064	993.25																															BAHOPI_15920	EGDBNN_16790	DAAIBB_08745	PICGJF_14435					KMOFAA_00255	PNLBPI_12380	EPLFMB_06290
HFJOBK_14425	shell	hypothetical protein	10	10	1	197	197	197																															BAHOPI_15925	EGDBNN_16795	DAAIBB_08750	PICGJF_14440					KMOFAA_00260	PNLBPI_12375	EPLFMB_06285
HFJOBK_14435	shell	HTH OST-type domain-containing protein	10	10	1	788	788	788																															BAHOPI_15935	EGDBNN_16805	DAAIBB_08760	PICGJF_14450					KMOFAA_00270	PNLBPI_12365	EPLFMB_06275
HFJOBK_14440	shell	Zinc ribbon domain-containing protein	10	10	1	386	386	386																															BAHOPI_15940	EGDBNN_16810	DAAIBB_08765	PICGJF_14455					KMOFAA_00275	PNLBPI_12360	EPLFMB_06270
HFJOBK_14445	cloud	hypothetical protein	1	1	1	182	182	182
HFJOBK_14450	shell	Lipoprotein	10	10	1	356	356	356																															BAHOPI_15945	EGDBNN_16815	DAAIBB_08770	PICGJF_14460					KMOFAA_00280	PNLBPI_12355	EPLFMB_06265
HFJOBK_14455	shell	hypothetical protein	12	12	1	590	590	590																															BAHOPI_15950	EGDBNN_16820	DAAIBB_08775	PICGJF_14465					KMOFAA_00285	PNLBPI_12350	EPLFMB_06260
HFJOBK_14460	shell	Flagellin N-methylase	12	12	1	269	272	271.5																															BAHOPI_15955	EGDBNN_16825	DAAIBB_08780	PICGJF_14470					KMOFAA_00290	PNLBPI_12345	EPLFMB_06255
HFJOBK_14465	shell	hypothetical protein	10	10	1	431	431	431																															BAHOPI_15960	EGDBNN_16830	DAAIBB_08785	PICGJF_14475					KMOFAA_00295	PNLBPI_12340	EPLFMB_06250
HFJOBK_14470	shell	Chemotaxis protein	10	10	1	929	929	929																															BAHOPI_15965	EGDBNN_16835	DAAIBB_08790	PICGJF_14480					KMOFAA_00300	PNLBPI_12335	EPLFMB_06245
HFJOBK_14475	shell	HTH deoR-type domain-containing protein	10	10	1	902	902	902																															BAHOPI_15970	EGDBNN_16840	DAAIBB_08795	PICGJF_14485					KMOFAA_00305	PNLBPI_12330	EPLFMB_06240
HFJOBK_14480	shell	HTH cro/C1-type domain-containing protein	10	10	1	254	254	254																															BAHOPI_15975	EGDBNN_16845	DAAIBB_08800	PICGJF_14490					KMOFAA_00310	PNLBPI_12325	EPLFMB_06235
HFJOBK_14485	shell	Lipoprotein	10	10	1	833	833	833																															BAHOPI_15980	EGDBNN_16850	DAAIBB_08805	PICGJF_14495					KMOFAA_00315	PNLBPI_12320	EPLFMB_06230
HFJOBK_14490	shell	hypothetical protein	10	10	1	1028	1028	1028																															BAHOPI_15985	EGDBNN_16855	DAAIBB_08810	PICGJF_14500					KMOFAA_00320	PNLBPI_12315	EPLFMB_06225
HFJOBK_14495	shell	Inovirus Gp2 family protein	10	10	1	1223	1223	1223																															BAHOPI_15990	EGDBNN_16860	DAAIBB_08815	PICGJF_14505					KMOFAA_02410	PNLBPI_12310	EPLFMB_06220
HFJOBK_14500	shell	hypothetical protein	10	10	1	1028	1028	1028																															BAHOPI_15995	EGDBNN_16865	DAAIBB_08820	PICGJF_14510					KMOFAA_02405	PNLBPI_12305	EPLFMB_06215
HFJOBK_14505	shell	AlpA family phage regulatory protein	13	13	1	266	266	266																															BAHOPI_16000	EGDBNN_16870	DAAIBB_08825	PICGJF_14515					KMOFAA_02400	PNLBPI_12300	EPLFMB_06210
HFJOBK_14515	shell	GNAT family N-acetyltransferase	11	11	1	587	1001	963.36																															BAHOPI_16010	EGDBNN_16880	DAAIBB_08835	PICGJF_14525					KMOFAA_02390	PNLBPI_12290	EPLFMB_06200
HFJOBK_14520	shell	Tyr recombinase domain-containing protein	13	13	1	1208	1214	1213.54																															BAHOPI_16015	EGDBNN_16885	DAAIBB_08840	PICGJF_14530					KMOFAA_14760	PNLBPI_12285	EPLFMB_06195
HFJOBK_14530	persistent	Transcription elongation factor GreB	203	203	1	494	494	494	NMFLFE_14780	DNMBOG_11795	ECPNBN_12755	KJKELG_10085	EGKHMO_12960	BCFECL_11365	HBMJCK_01235	FNPFNO_11870	CCGMOA_14480	IBDNEM_09565	MJAIMI_10580	IHNEOE_14020	IHNBPI_13510	EGIKKC_03500	PLHLAG_04575	LFECDK_12395	JHLAHM_14105	OBMJAD_15475	IOIPBJ_15230	GFCLJI_01530	IKIFDB_02580	IBFOMC_08945	ADPACF_11320	OHGKMD_12835	BCODAC_13655	PPCPPG_04275	EDEGFO_15865	LJEMAB_12840	HLBIHI_10685	JOFDCN_15345	BAHOPI_16025	EGDBNN_16895	DAAIBB_08850	PICGJF_14540	OIINBE_17270	ONOFHN_14965	FCGAEF_17205	KNKPKC_05820	KMOFAA_05545	PNLBPI_14895	EPLFMB_04890
HFJOBK_14535	persistent	Membrane-bound lytic murein transglycosylase F	203	203	1	1025	1112	1111.57	NMFLFE_14785	DNMBOG_11790	ECPNBN_12760	KJKELG_10080	EGKHMO_12965	BCFECL_11360	HBMJCK_01230	FNPFNO_11875	CCGMOA_14485	IBDNEM_09570	MJAIMI_10575	IHNEOE_14025	IHNBPI_13515	EGIKKC_03495	PLHLAG_04570	LFECDK_12400	JHLAHM_14100	OBMJAD_15480	IOIPBJ_15235	GFCLJI_01535	IKIFDB_02585	IBFOMC_08940	ADPACF_11315	OHGKMD_12840	BCODAC_13660	PPCPPG_04280	EDEGFO_15870	LJEMAB_12835	HLBIHI_10680	JOFDCN_15350	BAHOPI_16030	EGDBNN_16900	DAAIBB_08855	PICGJF_14545	OIINBE_17265	ONOFHN_14960	FCGAEF_17210	KNKPKC_05815	KMOFAA_05540	PNLBPI_14900	EPLFMB_04895
HFJOBK_14540	persistent	SCP2 domain-containing protein	203	203	1	383	383	383	NMFLFE_14790	DNMBOG_11785	ECPNBN_12765	KJKELG_10075	EGKHMO_12970	BCFECL_11355	HBMJCK_01225	FNPFNO_11880	CCGMOA_14490	IBDNEM_09575	MJAIMI_10570	IHNEOE_14030	IHNBPI_13520	EGIKKC_03490	PLHLAG_04565	LFECDK_12405	JHLAHM_14095	OBMJAD_15485	IOIPBJ_15240	GFCLJI_01540	IKIFDB_02590	IBFOMC_08935	ADPACF_11310	OHGKMD_12845	BCODAC_13665	PPCPPG_04285	EDEGFO_15875	LJEMAB_12830	HLBIHI_10675	JOFDCN_15355	BAHOPI_16035	EGDBNN_16905	DAAIBB_08860	PICGJF_14550	OIINBE_17260	ONOFHN_14955	FCGAEF_17215	KNKPKC_05810	KMOFAA_05535	PNLBPI_14905	EPLFMB_04900
HFJOBK_14545	persistent	tRNA-cytidine(32) 2-sulfurtransferase	203	203	1	779	905	904.38	NMFLFE_14795	DNMBOG_11780	ECPNBN_12770	KJKELG_10070	EGKHMO_12975	BCFECL_11350	HBMJCK_01220	FNPFNO_11885	CCGMOA_14495	IBDNEM_09580	MJAIMI_10565	IHNEOE_14035	IHNBPI_13525	EGIKKC_03485	PLHLAG_04560	LFECDK_12410	JHLAHM_14090	OBMJAD_15490	IOIPBJ_15245	GFCLJI_01545	IKIFDB_02595	IBFOMC_08930	ADPACF_11305	OHGKMD_12850	BCODAC_13670	PPCPPG_04290	EDEGFO_15880	LJEMAB_12825	HLBIHI_10670	JOFDCN_15360	BAHOPI_16040	EGDBNN_16910	DAAIBB_08865	PICGJF_14555	OIINBE_17255	ONOFHN_14950	FCGAEF_17220	KNKPKC_05805	KMOFAA_05530	PNLBPI_14910	EPLFMB_04905
HFJOBK_14550	persistent	Lytic transglycosylase domain-containing protein	203	203	1	776	863	858.29	NMFLFE_14800	DNMBOG_11775	ECPNBN_12775	KJKELG_10065	EGKHMO_12980	BCFECL_11345	HBMJCK_01215	FNPFNO_11890	CCGMOA_14500	IBDNEM_09585	MJAIMI_10560	IHNEOE_14040	IHNBPI_13530	EGIKKC_03480	PLHLAG_04555	LFECDK_12415	JHLAHM_14085	OBMJAD_15495	IOIPBJ_15250	GFCLJI_01550	IKIFDB_02600	IBFOMC_08925	ADPACF_11300	OHGKMD_12855	BCODAC_13675	PPCPPG_04295	EDEGFO_15885	LJEMAB_12820	HLBIHI_10665	JOFDCN_15365	BAHOPI_16045	EGDBNN_16915	DAAIBB_08870	PICGJF_14560	OIINBE_17250	ONOFHN_14945	FCGAEF_17225	KNKPKC_05800	KMOFAA_05525	PNLBPI_14915	EPLFMB_04910
HFJOBK_14555	persistent	Protease HtpX	203	203	1	905	905	905	NMFLFE_14805	DNMBOG_11770	ECPNBN_12780	KJKELG_10060	EGKHMO_12985	BCFECL_11340	HBMJCK_01210	FNPFNO_11895	CCGMOA_14505	IBDNEM_09590	MJAIMI_10555	IHNEOE_14045	IHNBPI_13535	EGIKKC_03475	PLHLAG_04550	LFECDK_12420	JHLAHM_14080	OBMJAD_15500	IOIPBJ_15255	GFCLJI_01555	IKIFDB_02605	IBFOMC_08920	ADPACF_11295	OHGKMD_12860	BCODAC_13680	PPCPPG_04300	EDEGFO_15890	LJEMAB_12815	HLBIHI_10660	JOFDCN_15370	BAHOPI_16050	EGDBNN_16920	DAAIBB_08875	PICGJF_14565	OIINBE_17245	ONOFHN_14940	FCGAEF_17230	KNKPKC_05795	KMOFAA_05520	PNLBPI_14920	EPLFMB_04915
HFJOBK_14565	persistent	Efflux pump membrane transporter	203	203	1	3095	3095	3095	NMFLFE_14815	DNMBOG_11760	ECPNBN_12790	KJKELG_10050	EGKHMO_12995	BCFECL_11330	HBMJCK_01200	FNPFNO_11905	CCGMOA_14515	IBDNEM_09600	MJAIMI_10545	IHNEOE_14055	IHNBPI_13545	EGIKKC_03465	PLHLAG_04540	LFECDK_12430	JHLAHM_14070	OBMJAD_15510	IOIPBJ_15265	GFCLJI_01565	IKIFDB_02615	IBFOMC_08910	ADPACF_11285	OHGKMD_12870	BCODAC_13690	PPCPPG_04310	EDEGFO_15900	LJEMAB_12805	HLBIHI_10650	JOFDCN_15380	BAHOPI_16060	EGDBNN_16930	DAAIBB_08885	PICGJF_14575	OIINBE_17235	ONOFHN_14930	FCGAEF_17240	KNKPKC_05785	KMOFAA_05510	PNLBPI_14930	EPLFMB_04925
HFJOBK_14570	persistent	GP-PDE domain-containing protein	203	204	1	179	1142	1136.88	NMFLFE_14820	DNMBOG_11755	ECPNBN_12795	KJKELG_10045	EGKHMO_13000	BCFECL_11325	HBMJCK_01195	FNPFNO_11910	CCGMOA_14520	IBDNEM_09605	MJAIMI_10540	IHNEOE_14060	IHNBPI_13550	EGIKKC_03460	PLHLAG_04535	LFECDK_12435	JHLAHM_14065	OBMJAD_15515	IOIPBJ_15270	GFCLJI_01570	IKIFDB_02620	IBFOMC_08905	ADPACF_11280	OHGKMD_12875	BCODAC_13695	PPCPPG_04315	EDEGFO_15905	LJEMAB_12800	HLBIHI_10645	JOFDCN_15385	BAHOPI_16065	EGDBNN_16935	DAAIBB_08890	PICGJF_14580	OIINBE_17230	ONOFHN_14925	FCGAEF_17245	KNKPKC_05780	KMOFAA_05505	PNLBPI_14935	EPLFMB_04930
HFJOBK_14585	persistent	Diacylglycerol kinase	203	203	1	326	374	373.76	NMFLFE_14830	DNMBOG_11745	ECPNBN_12805	KJKELG_10035	EGKHMO_13010	BCFECL_11315	HBMJCK_01185	FNPFNO_11920	CCGMOA_14530	IBDNEM_09615	MJAIMI_10530	IHNEOE_14070	IHNBPI_13560	EGIKKC_03450	PLHLAG_04525	LFECDK_12445	JHLAHM_14055	OBMJAD_15525	IOIPBJ_15280	GFCLJI_01580	IKIFDB_02630	IBFOMC_08895	ADPACF_11270	OHGKMD_12885	BCODAC_13705	PPCPPG_04325	EDEGFO_15915	LJEMAB_12790	HLBIHI_10635	JOFDCN_15395	BAHOPI_16075	EGDBNN_16945	DAAIBB_08900	PICGJF_14590	OIINBE_17220	ONOFHN_14915	FCGAEF_17255	KNKPKC_05770	KMOFAA_05495	PNLBPI_14945	EPLFMB_04940
HFJOBK_14590	persistent	Chaperonin GroEL	203	203	1	1634	1634	1634	NMFLFE_14835	DNMBOG_11740	ECPNBN_12810	KJKELG_10030	EGKHMO_13015	BCFECL_11310	HBMJCK_01180	FNPFNO_11925	CCGMOA_14535	IBDNEM_09620	MJAIMI_10525	IHNEOE_14075	IHNBPI_13565	EGIKKC_03445	PLHLAG_04520	LFECDK_12450	JHLAHM_14050	OBMJAD_15530	IOIPBJ_15285	GFCLJI_01585	IKIFDB_02635	IBFOMC_08890	ADPACF_11265	OHGKMD_12890	BCODAC_13710	PPCPPG_04330	EDEGFO_15920	LJEMAB_12785	HLBIHI_10630	JOFDCN_15400	BAHOPI_16080	EGDBNN_16950	DAAIBB_08905	PICGJF_14595	OIINBE_17215	ONOFHN_14910	FCGAEF_17260	KNKPKC_05765	KMOFAA_05490	PNLBPI_14950	EPLFMB_04945
HFJOBK_14595	persistent	Co-chaperonin GroES	203	203	1	290	290	290	NMFLFE_14840	DNMBOG_11735	ECPNBN_12815	KJKELG_10025	EGKHMO_13020	BCFECL_11305	HBMJCK_01175	FNPFNO_11930	CCGMOA_14540	IBDNEM_09625	MJAIMI_10520	IHNEOE_14080	IHNBPI_13570	EGIKKC_03440	PLHLAG_04515	LFECDK_12455	JHLAHM_14045	OBMJAD_15535	IOIPBJ_15290	GFCLJI_01590	IKIFDB_02640	IBFOMC_08885	ADPACF_11260	OHGKMD_12895	BCODAC_13715	PPCPPG_04335	EDEGFO_15925	LJEMAB_12780	HLBIHI_10625	JOFDCN_15405	BAHOPI_16085	EGDBNN_16955	DAAIBB_08910	PICGJF_14600	OIINBE_17210	ONOFHN_14905	FCGAEF_17265	KNKPKC_05760	KMOFAA_05485	PNLBPI_14955	EPLFMB_04950
HFJOBK_14600	persistent	Calcineurin-like phosphoesterase domain-containing protein	202	202	1	626	767	756.93	NMFLFE_14845	DNMBOG_11730	ECPNBN_12820	KJKELG_10020	EGKHMO_13025	BCFECL_11300	HBMJCK_01170	FNPFNO_11935	CCGMOA_14545	IBDNEM_09630	MJAIMI_10515	IHNEOE_14085	IHNBPI_13575	EGIKKC_03435	PLHLAG_04510	LFECDK_12460	JHLAHM_14040	OBMJAD_15540	IOIPBJ_15295	GFCLJI_01595	IKIFDB_02645	IBFOMC_08880	ADPACF_11255	OHGKMD_12900		PPCPPG_04340	EDEGFO_15930	LJEMAB_12775	HLBIHI_10620	JOFDCN_15410	BAHOPI_16090	EGDBNN_16960	DAAIBB_08915	PICGJF_14605	OIINBE_17205	ONOFHN_14900	FCGAEF_17270	KNKPKC_05755	KMOFAA_05480	PNLBPI_14960	EPLFMB_04955
HFJOBK_14605	persistent	Diacylglycerol kinase	203	204	1	296	938	927.65	NMFLFE_14850	DNMBOG_11725	ECPNBN_12825	KJKELG_10015	EGKHMO_13030	BCFECL_11295	HBMJCK_01165	FNPFNO_11940	CCGMOA_14550	IBDNEM_09635	MJAIMI_10510	IHNEOE_14090	IHNBPI_13580	EGIKKC_03430	PLHLAG_04505	LFECDK_12465	JHLAHM_14035	OBMJAD_15545	IOIPBJ_15300	GFCLJI_01600	IKIFDB_02650	IBFOMC_08875	ADPACF_11250	OHGKMD_12905	BCODAC_08110	PPCPPG_04345	EDEGFO_15935	LJEMAB_12770	HLBIHI_10615	JOFDCN_15415	BAHOPI_16095	EGDBNN_16965	DAAIBB_08920	PICGJF_14610	OIINBE_17200	ONOFHN_14895	FCGAEF_17275	KNKPKC_05750	KMOFAA_05475	PNLBPI_14965	EPLFMB_04960
HFJOBK_14610	persistent	Phosphoenolpyruvate carboxykinase [GTP]	203	203	1	1691	1832	1831.31	NMFLFE_14855	DNMBOG_11720	ECPNBN_12830	KJKELG_10010	EGKHMO_13035	BCFECL_11290	HBMJCK_01160	FNPFNO_11945	CCGMOA_14555	IBDNEM_09640	MJAIMI_10505	IHNEOE_14095	IHNBPI_13585	EGIKKC_03425	PLHLAG_04500	LFECDK_12470	JHLAHM_13155	OBMJAD_10580	IOIPBJ_15305	GFCLJI_01605	IKIFDB_02655	IBFOMC_08870	ADPACF_11245	OHGKMD_12910	BCODAC_08115	PPCPPG_04350	EDEGFO_15940	LJEMAB_12765	HLBIHI_10610	JOFDCN_15420	BAHOPI_16100	EGDBNN_16970	DAAIBB_08925	PICGJF_14615	OIINBE_11860	ONOFHN_14890	FCGAEF_17280	KNKPKC_05745	KMOFAA_04175	PNLBPI_14970	EPLFMB_04965
HFJOBK_14615	persistent	Glycerol-3-phosphate dehydrogenase	203	203	1	1517	1517	1517	NMFLFE_14860	DNMBOG_11715	ECPNBN_12835	KJKELG_10005	EGKHMO_13040	BCFECL_11285	HBMJCK_01155	FNPFNO_11950	CCGMOA_14560	IBDNEM_09645	MJAIMI_10500	IHNEOE_14100	IHNBPI_13590	EGIKKC_03420	PLHLAG_04495	LFECDK_12475	JHLAHM_13160	OBMJAD_10585	IOIPBJ_15310	GFCLJI_01610	IKIFDB_02660	IBFOMC_08865	ADPACF_11240	OHGKMD_12915	BCODAC_08120	PPCPPG_04355	EDEGFO_15945	LJEMAB_12760	HLBIHI_10605	JOFDCN_15425	BAHOPI_16105	EGDBNN_16975	DAAIBB_08930	PICGJF_14620	OIINBE_11865	ONOFHN_14885	FCGAEF_17285	KNKPKC_05740	KMOFAA_04170	PNLBPI_14975	EPLFMB_04970
HFJOBK_14625	cloud	hypothetical protein	1	1	1	398	398	398
HFJOBK_14630	persistent	Major facilitator superfamily (MFS) profile domain-containing protein	203	203	1	1319	1319	1319	NMFLFE_14870	DNMBOG_11705	ECPNBN_12845	KJKELG_09995	EGKHMO_13050	BCFECL_11275	HBMJCK_01145	FNPFNO_11960	CCGMOA_14570	IBDNEM_09655	MJAIMI_10490	IHNEOE_14110	IHNBPI_13600	EGIKKC_03410	PLHLAG_04485	LFECDK_12485	JHLAHM_13170	OBMJAD_10595	IOIPBJ_15320	GFCLJI_01620	IKIFDB_02670	IBFOMC_08855	ADPACF_11230	OHGKMD_12925	BCODAC_08130	PPCPPG_04365	EDEGFO_15955	LJEMAB_12750	HLBIHI_10595	JOFDCN_15435	BAHOPI_16115	EGDBNN_16985	DAAIBB_08940	PICGJF_14630	OIINBE_11875	ONOFHN_14875	FCGAEF_17295	KNKPKC_05730	KMOFAA_04160	PNLBPI_14985	EPLFMB_04980
HFJOBK_14635	persistent	hypothetical protein	203	203	1	422	422	422	NMFLFE_14875	DNMBOG_11700	ECPNBN_12850	KJKELG_09990	EGKHMO_13055	BCFECL_11270	HBMJCK_01140	FNPFNO_11965	CCGMOA_14575	IBDNEM_09660	MJAIMI_10485	IHNEOE_14115	IHNBPI_13605	EGIKKC_03405	PLHLAG_04480	LFECDK_12490	JHLAHM_13175	OBMJAD_10600	IOIPBJ_15325	GFCLJI_01625	IKIFDB_02675	IBFOMC_08850	ADPACF_11225	OHGKMD_12930	BCODAC_08135	PPCPPG_04370	EDEGFO_15960	LJEMAB_12745	HLBIHI_10590	JOFDCN_15440	BAHOPI_16120	EGDBNN_16990	DAAIBB_08945	PICGJF_14635	OIINBE_11880	ONOFHN_14870	FCGAEF_17300	KNKPKC_05725	KMOFAA_04155	PNLBPI_14990	EPLFMB_04985
HFJOBK_14640	persistent	Methyltransferase	203	203	1	641	668	667.87	NMFLFE_14880	DNMBOG_11695	ECPNBN_12855	KJKELG_09985	EGKHMO_13060	BCFECL_11265	HBMJCK_01135	FNPFNO_11970	CCGMOA_14580	IBDNEM_09665	MJAIMI_10480	IHNEOE_14120	IHNBPI_13610	EGIKKC_03400	PLHLAG_04475	LFECDK_12495	JHLAHM_13180	OBMJAD_10605	IOIPBJ_15330	GFCLJI_01630	IKIFDB_02680	IBFOMC_08845	ADPACF_11220	OHGKMD_12935	BCODAC_08140	PPCPPG_04375	EDEGFO_15965	LJEMAB_12740	HLBIHI_10585	JOFDCN_15445	BAHOPI_16125	EGDBNN_16995	DAAIBB_08950	PICGJF_14640	OIINBE_11885	ONOFHN_14865	FCGAEF_17305	KNKPKC_05720	KMOFAA_04150	PNLBPI_14995	EPLFMB_04990
HFJOBK_14645	persistent	Bifunctional protein FolD	203	203	1	848	938	883.47	NMFLFE_14885	DNMBOG_11690	ECPNBN_12860	KJKELG_09980	EGKHMO_13065	BCFECL_11260	HBMJCK_01130	FNPFNO_11975	CCGMOA_14585	IBDNEM_09670	MJAIMI_10475	IHNEOE_14125	IHNBPI_13615	EGIKKC_03395	PLHLAG_04470	LFECDK_12500	JHLAHM_13185	OBMJAD_10610	IOIPBJ_15335	GFCLJI_01635	IKIFDB_02685	IBFOMC_08840	ADPACF_11215	OHGKMD_12940	BCODAC_08145	PPCPPG_04380	EDEGFO_15970	LJEMAB_12735	HLBIHI_10580	JOFDCN_15450	BAHOPI_16130	EGDBNN_17000	DAAIBB_08955	PICGJF_14645	OIINBE_11890	ONOFHN_14860	FCGAEF_17310	KNKPKC_05715	KMOFAA_04145	PNLBPI_15000	EPLFMB_04995
HFJOBK_14660	persistent	Alkaline phosphatase	203	205	1.01	794	1763	1745.8	NMFLFE_14900	DNMBOG_11675	ECPNBN_12875	KJKELG_09965	EGKHMO_13080	BCFECL_11245	HBMJCK_01115	FNPFNO_11990	CCGMOA_14600	IBDNEM_09685	MJAIMI_10460	IHNEOE_14140	IHNBPI_13630	EGIKKC_03380	PLHLAG_04455	LFECDK_12515	JHLAHM_13200	OBMJAD_10625	IOIPBJ_15350	GFCLJI_01650	IKIFDB_02700	IBFOMC_08825	ADPACF_11200	OHGKMD_12955	BCODAC_08160	PPCPPG_04395	EDEGFO_15985	LJEMAB_12720	HLBIHI_10565	JOFDCN_15465	BAHOPI_16145	EGDBNN_17015	DAAIBB_08970	PICGJF_14660	OIINBE_11905	ONOFHN_14845	FCGAEF_17325	KNKPKC_05700 "KNKPKC_05695"	KMOFAA_04130	PNLBPI_15015	EPLFMB_05010
HFJOBK_14670	persistent	hypothetical protein	203	203	1	344	344	344	NMFLFE_14910	DNMBOG_11665	ECPNBN_12885	KJKELG_09955	EGKHMO_13090	BCFECL_11235	HBMJCK_01105	FNPFNO_12000	CCGMOA_14610	IBDNEM_09695	MJAIMI_10450	IHNEOE_14150	IHNBPI_13640	EGIKKC_03370	PLHLAG_04445	LFECDK_12525	JHLAHM_13210	OBMJAD_10635	IOIPBJ_15360	GFCLJI_01660	IKIFDB_02710	IBFOMC_08815	ADPACF_11190	OHGKMD_12965	BCODAC_08170	PPCPPG_04405	EDEGFO_15995	LJEMAB_12710	HLBIHI_10555	JOFDCN_15475	BAHOPI_16155	EGDBNN_17025	DAAIBB_08980	PICGJF_14670	OIINBE_11915	ONOFHN_14835	FCGAEF_17335	KNKPKC_05685	KMOFAA_04120	PNLBPI_15025	EPLFMB_05020
HFJOBK_14675	persistent	DUF3387 domain-containing protein	203	203	1	314	314	314	NMFLFE_14915	DNMBOG_11660	ECPNBN_12890	KJKELG_09950	EGKHMO_13095	BCFECL_11230	HBMJCK_01100	FNPFNO_12005	CCGMOA_14615	IBDNEM_09700	MJAIMI_10445	IHNEOE_14155	IHNBPI_13645	EGIKKC_03365	PLHLAG_04440	LFECDK_12530	JHLAHM_13215	OBMJAD_10640	IOIPBJ_15365	GFCLJI_01665	IKIFDB_02715	IBFOMC_08810	ADPACF_11185	OHGKMD_12970	BCODAC_08175	PPCPPG_04410	EDEGFO_16000	LJEMAB_12705	HLBIHI_10550	JOFDCN_15480	BAHOPI_16160	EGDBNN_17030	DAAIBB_08985	PICGJF_14675	OIINBE_11920	ONOFHN_14830	FCGAEF_17340	KNKPKC_05680	KMOFAA_04115	PNLBPI_15030	EPLFMB_05025
HFJOBK_14690	persistent	ATP-dependent zinc metalloprotease FtsH	203	203	1	1895	1895	1895	NMFLFE_14925	DNMBOG_11650	ECPNBN_12900	KJKELG_09940	EGKHMO_13105	BCFECL_11220	HBMJCK_01090	FNPFNO_12015	CCGMOA_14625	IBDNEM_09710	MJAIMI_10435	IHNEOE_14165	IHNBPI_13655	EGIKKC_03355	PLHLAG_04430	LFECDK_12540	JHLAHM_13225	OBMJAD_10650	IOIPBJ_15375	GFCLJI_01675	IKIFDB_02725	IBFOMC_08800	ADPACF_11175	OHGKMD_12980	BCODAC_08185	PPCPPG_04420	EDEGFO_16010	LJEMAB_12695	HLBIHI_10540	JOFDCN_15490	BAHOPI_16170	EGDBNN_17040	DAAIBB_08995	PICGJF_14685	OIINBE_11930	ONOFHN_14820	FCGAEF_17350	KNKPKC_05670	KMOFAA_04105	PNLBPI_15040	EPLFMB_05035
HFJOBK_14695	persistent	Ribosomal RNA large subunit methyltransferase E	203	203	1	650	650	650	NMFLFE_14930	DNMBOG_11645	ECPNBN_12905	KJKELG_09935	EGKHMO_13110	BCFECL_11215	HBMJCK_01085	FNPFNO_12020	CCGMOA_14630	IBDNEM_09715	MJAIMI_10430	IHNEOE_14170	IHNBPI_13660	EGIKKC_03350	PLHLAG_04425	LFECDK_12545	JHLAHM_13230	OBMJAD_10655	IOIPBJ_15380	GFCLJI_01680	IKIFDB_02730	IBFOMC_08795	ADPACF_11170	OHGKMD_12985	BCODAC_08190	PPCPPG_04425	EDEGFO_16015	LJEMAB_12690	HLBIHI_10535	JOFDCN_15495	BAHOPI_16175	EGDBNN_17045	DAAIBB_09000	PICGJF_14690	OIINBE_11935	ONOFHN_14815	FCGAEF_17355	KNKPKC_05665	KMOFAA_04100	PNLBPI_15045	EPLFMB_05040
HFJOBK_14700	persistent	hypothetical protein	203	203	1	323	323	323	NMFLFE_14935	DNMBOG_11640	ECPNBN_12910	KJKELG_09930	EGKHMO_13115	BCFECL_11210	HBMJCK_01080	FNPFNO_12025	CCGMOA_14635	IBDNEM_09720	MJAIMI_10425	IHNEOE_14175	IHNBPI_13665	EGIKKC_03345	PLHLAG_04420	LFECDK_12550	JHLAHM_13235	OBMJAD_10660	IOIPBJ_15385	GFCLJI_01685	IKIFDB_02735	IBFOMC_08790	ADPACF_11165	OHGKMD_12990	BCODAC_08195	PPCPPG_04430	EDEGFO_16020	LJEMAB_12685	HLBIHI_10530	JOFDCN_15500	BAHOPI_16180	EGDBNN_17050	DAAIBB_09005	PICGJF_14695	OIINBE_11940	ONOFHN_14810	FCGAEF_17360	KNKPKC_05660	KMOFAA_04095	PNLBPI_15050	EPLFMB_05045
HFJOBK_14705	persistent	DOMON-like domain-containing protein	203	203	1	329	536	534.15	NMFLFE_14940	DNMBOG_11635	ECPNBN_12915	KJKELG_09925	EGKHMO_13120	BCFECL_11205	HBMJCK_01075	FNPFNO_12030	CCGMOA_14640	IBDNEM_09725	MJAIMI_10420	IHNEOE_14180	IHNBPI_13670	EGIKKC_03340	PLHLAG_04415	LFECDK_12555	JHLAHM_13240	OBMJAD_10665	IOIPBJ_15390	GFCLJI_01690	IKIFDB_02740	IBFOMC_08785	ADPACF_11160	OHGKMD_12995	BCODAC_08200	PPCPPG_04435	EDEGFO_16025	LJEMAB_12680	HLBIHI_10525	JOFDCN_15505	BAHOPI_16185	EGDBNN_17055	DAAIBB_09010	PICGJF_14700	OIINBE_11945	ONOFHN_14805	FCGAEF_17365	KNKPKC_05655	KMOFAA_04090	PNLBPI_15055	EPLFMB_05050
HFJOBK_14710	persistent	hypothetical protein	203	203	1	431	587	586.23	NMFLFE_14945	DNMBOG_11630	ECPNBN_12920	KJKELG_09920	EGKHMO_13125	BCFECL_11200	HBMJCK_01070	FNPFNO_12035	CCGMOA_14645	IBDNEM_09730	MJAIMI_10415	IHNEOE_14185	IHNBPI_13675	EGIKKC_03335	PLHLAG_04410	LFECDK_12560	JHLAHM_13245	OBMJAD_10670	IOIPBJ_15395	GFCLJI_01695	IKIFDB_02745	IBFOMC_08780	ADPACF_11155	OHGKMD_13000	BCODAC_08205	PPCPPG_04440	EDEGFO_16030	LJEMAB_12675	HLBIHI_10520	JOFDCN_15510	BAHOPI_16190	EGDBNN_17060	DAAIBB_09015	PICGJF_14705	OIINBE_11950	ONOFHN_14800	FCGAEF_17370	KNKPKC_05650	KMOFAA_04085	PNLBPI_15060	EPLFMB_05055
HFJOBK_14715	persistent	Carbamoyl-phosphate synthase small chain	203	203	1	1034	1139	1138.48	NMFLFE_14950	DNMBOG_11625	ECPNBN_12925	KJKELG_09915	EGKHMO_13130	BCFECL_11195	HBMJCK_01065	FNPFNO_12040	CCGMOA_14650	IBDNEM_09735	MJAIMI_10410	IHNEOE_14190	IHNBPI_13680	EGIKKC_03330	PLHLAG_04405	LFECDK_12565	JHLAHM_13250	OBMJAD_10675	IOIPBJ_15400	GFCLJI_01700	IKIFDB_02750	IBFOMC_08775	ADPACF_11150	OHGKMD_13005	BCODAC_08210	PPCPPG_04445	EDEGFO_16035	LJEMAB_12670	HLBIHI_10515	JOFDCN_15515	BAHOPI_16195	EGDBNN_17065	DAAIBB_09020	PICGJF_14710	OIINBE_11955	ONOFHN_14795	FCGAEF_17375	KNKPKC_05645	KMOFAA_04080	PNLBPI_15065	EPLFMB_05060
HFJOBK_14720	persistent	Carbamoyl-phosphate synthase large chain	203	203	1	3230	3230	3230	NMFLFE_14955	DNMBOG_11620	ECPNBN_12930	KJKELG_09910	EGKHMO_13135	BCFECL_11190	HBMJCK_01060	FNPFNO_12045	CCGMOA_14655	IBDNEM_09740	MJAIMI_10405	IHNEOE_14195	IHNBPI_13685	EGIKKC_03325	PLHLAG_04400	LFECDK_12570	JHLAHM_13255	OBMJAD_10680	IOIPBJ_15405	GFCLJI_01705	IKIFDB_02755	IBFOMC_08770	ADPACF_11145	OHGKMD_13010	BCODAC_08215	PPCPPG_04450	EDEGFO_16040	LJEMAB_12665	HLBIHI_10510	JOFDCN_15520	BAHOPI_16200	EGDBNN_17070	DAAIBB_09025	PICGJF_14715	OIINBE_11960	ONOFHN_14790	FCGAEF_17380	KNKPKC_05640	KMOFAA_04075	PNLBPI_15070	EPLFMB_05065
HFJOBK_14725	persistent	Transcription elongation factor GreA	203	203	1	476	476	476	NMFLFE_14960	DNMBOG_11615	ECPNBN_12935	KJKELG_09905	EGKHMO_13140	BCFECL_11185	HBMJCK_01055	FNPFNO_12050	CCGMOA_14660	IBDNEM_09745	MJAIMI_10400	IHNEOE_14200	IHNBPI_13690	EGIKKC_03320	PLHLAG_04395	LFECDK_12575	JHLAHM_13260	OBMJAD_10685	IOIPBJ_15410	GFCLJI_01710	IKIFDB_02760	IBFOMC_08765	ADPACF_11140	OHGKMD_13015	BCODAC_08220	PPCPPG_04455	EDEGFO_16045	LJEMAB_12660	HLBIHI_10505	JOFDCN_15525	BAHOPI_16205	EGDBNN_17075	DAAIBB_09030	PICGJF_14720	OIINBE_11965	ONOFHN_14785	FCGAEF_17385	KNKPKC_05635	KMOFAA_04070	PNLBPI_15075	EPLFMB_05070
HFJOBK_14730	persistent	Chloramphenicol O-acetyltransferase	203	203	1	506	632	630.89	NMFLFE_14965	DNMBOG_11610	ECPNBN_12940	KJKELG_09900	EGKHMO_13145	BCFECL_11180	HBMJCK_01050	FNPFNO_12055	CCGMOA_14665	IBDNEM_09750	MJAIMI_10395	IHNEOE_14205	IHNBPI_13695	EGIKKC_03315	PLHLAG_04390	LFECDK_12580	JHLAHM_13265	OBMJAD_10690	IOIPBJ_15415	GFCLJI_01715	IKIFDB_02765	IBFOMC_08760	ADPACF_11135	OHGKMD_13020	BCODAC_08225	PPCPPG_04460	EDEGFO_16050	LJEMAB_12655	HLBIHI_10500	JOFDCN_15530	BAHOPI_16210	EGDBNN_17080	DAAIBB_09035	PICGJF_14725	OIINBE_11970	ONOFHN_14780	FCGAEF_17390	KNKPKC_05630	KMOFAA_04065	PNLBPI_15080	EPLFMB_05075
HFJOBK_14735	persistent	Universal stress protein	203	203	1	437	437	437	NMFLFE_14970	DNMBOG_11605	ECPNBN_12945	KJKELG_09895	EGKHMO_13150	BCFECL_11175	HBMJCK_01045	FNPFNO_12060	CCGMOA_14670	IBDNEM_09755	MJAIMI_10390	IHNEOE_14210	IHNBPI_13700	EGIKKC_03310	PLHLAG_04385	LFECDK_12585	JHLAHM_13270	OBMJAD_10695	IOIPBJ_15420	GFCLJI_01720	IKIFDB_02770	IBFOMC_08755	ADPACF_11130	OHGKMD_13025	BCODAC_08230	PPCPPG_04465	EDEGFO_16055	LJEMAB_12650	HLBIHI_10495	JOFDCN_15535	BAHOPI_16215	EGDBNN_17085	DAAIBB_09040	PICGJF_14730	OIINBE_11975	ONOFHN_14775	FCGAEF_17395	KNKPKC_05625	KMOFAA_04060	PNLBPI_15085	EPLFMB_05080
HFJOBK_14740	persistent	Methylated-DNA--protein-cysteine methyltransferase	203	203	1	329	329	329	NMFLFE_14975	DNMBOG_11600	ECPNBN_12950	KJKELG_09890	EGKHMO_13155	BCFECL_11170	HBMJCK_01040	FNPFNO_12065	CCGMOA_14675	IBDNEM_09760	MJAIMI_10385	IHNEOE_14215	IHNBPI_13705	EGIKKC_03305	PLHLAG_04380	LFECDK_12590	JHLAHM_13275	OBMJAD_10700	IOIPBJ_15425	GFCLJI_01725	IKIFDB_02775	IBFOMC_08750	ADPACF_11125	OHGKMD_13030	BCODAC_08235	PPCPPG_04470	EDEGFO_16060	LJEMAB_12645	HLBIHI_10490	JOFDCN_15540	BAHOPI_16220	EGDBNN_17090	DAAIBB_09045	PICGJF_14735	OIINBE_11980	ONOFHN_14770	FCGAEF_17400	KNKPKC_05620	KMOFAA_04055	PNLBPI_15090	EPLFMB_05085
HFJOBK_14745	persistent	Metalloprotease	203	205	1.01	182	716	707.83	NMFLFE_14980	DNMBOG_11595	ECPNBN_12955	KJKELG_09885	EGKHMO_13160	BCFECL_11165	HBMJCK_01035	FNPFNO_12070	CCGMOA_14680	IBDNEM_09765	MJAIMI_10380	IHNEOE_14220	IHNBPI_13710	EGIKKC_03300	PLHLAG_04375	LFECDK_12595	JHLAHM_13280	OBMJAD_10705	IOIPBJ_15430	GFCLJI_01730	IKIFDB_02780	IBFOMC_08745	ADPACF_11120	OHGKMD_13035	BCODAC_08240	PPCPPG_04475	EDEGFO_16065	LJEMAB_12640	HLBIHI_10485	JOFDCN_15545	BAHOPI_16225	EGDBNN_17095	DAAIBB_09050	PICGJF_14740	OIINBE_11985	ONOFHN_14765	FCGAEF_17405	KNKPKC_05615	KMOFAA_04050	PNLBPI_15095	EPLFMB_05090
HFJOBK_14755	cloud	hypothetical protein	1	1	1	212	212	212
HFJOBK_14895	persistent	hypothetical protein	203	203	1	287	287	287	NMFLFE_15105	DNMBOG_03180	ECPNBN_17455	KJKELG_13665	EGKHMO_03945	BCFECL_15515	HBMJCK_00910	FNPFNO_03935	CCGMOA_01625	IBDNEM_03620	MJAIMI_05810	IHNEOE_17670	IHNBPI_17825	EGIKKC_08980	PLHLAG_16540	LFECDK_14015	JHLAHM_06215	OBMJAD_01210	IOIPBJ_15555	GFCLJI_01855	IKIFDB_08575	IBFOMC_11740	ADPACF_12645	OHGKMD_04935	BCODAC_04225	PPCPPG_07740	EDEGFO_16210	LJEMAB_12515	HLBIHI_15355	JOFDCN_03575	BAHOPI_16345	EGDBNN_17215	DAAIBB_18200	PICGJF_04655	OIINBE_07210	ONOFHN_15575	FCGAEF_17540	KNKPKC_05470	KMOFAA_16880	PNLBPI_10980	EPLFMB_07835
HFJOBK_14900	persistent	Octanoyltransferase	203	203	1	653	653	653	NMFLFE_15110	DNMBOG_03175	ECPNBN_17460	KJKELG_13670	EGKHMO_03940	BCFECL_15510	HBMJCK_00905	FNPFNO_03940	CCGMOA_01630	IBDNEM_03615	MJAIMI_05805	IHNEOE_17675	IHNBPI_17830	EGIKKC_08975	PLHLAG_16535	LFECDK_14020	JHLAHM_06210	OBMJAD_01215	IOIPBJ_15560	GFCLJI_01860	IKIFDB_08580	IBFOMC_11745	ADPACF_12650	OHGKMD_04940	BCODAC_04220	PPCPPG_07735	EDEGFO_16215	LJEMAB_12510	HLBIHI_15350	JOFDCN_03570	BAHOPI_16340	EGDBNN_17210	DAAIBB_18195	PICGJF_04650	OIINBE_07215	ONOFHN_15580	FCGAEF_17545	KNKPKC_05465	KMOFAA_16885	PNLBPI_10975	EPLFMB_07840
HFJOBK_14915	persistent	Alcohol dehydrogenase	203	205	1.01	263	1184	1172.29	NMFLFE_15120	DNMBOG_03165	ECPNBN_17470	KJKELG_13680	EGKHMO_03930	BCFECL_15500	HBMJCK_00895	FNPFNO_03950	CCGMOA_01640	IBDNEM_03605	MJAIMI_05795	IHNEOE_17685	IHNBPI_17840	EGIKKC_08965	PLHLAG_16525	LFECDK_14030	JHLAHM_06200	OBMJAD_01225	IOIPBJ_15570	GFCLJI_01870	IKIFDB_08590	IBFOMC_11755	ADPACF_12660	OHGKMD_04950	BCODAC_04210 "BCODAC_04205"	PPCPPG_07725	EDEGFO_16225	LJEMAB_12500	HLBIHI_15340	JOFDCN_03560	BAHOPI_16330	EGDBNN_17200	DAAIBB_18185	PICGJF_04640	OIINBE_07225	ONOFHN_15590	FCGAEF_17555	KNKPKC_05455	KMOFAA_16895	PNLBPI_10965	EPLFMB_07850
HFJOBK_14925	persistent	NADPH-dependent FMN reductase	203	203	1	473	560	559.57	NMFLFE_15130	DNMBOG_03155	ECPNBN_17480	KJKELG_13690	EGKHMO_03920	BCFECL_15490	HBMJCK_00885	FNPFNO_03960	CCGMOA_01650	IBDNEM_03595	MJAIMI_05785	IHNEOE_17695	IHNBPI_17850	EGIKKC_08955	PLHLAG_16515	LFECDK_14040	JHLAHM_06190	OBMJAD_01235	IOIPBJ_15580	GFCLJI_01880	IKIFDB_08600	IBFOMC_11765	ADPACF_12670	OHGKMD_04960	BCODAC_04195	PPCPPG_07715	EDEGFO_16235	LJEMAB_12490	HLBIHI_15330	JOFDCN_03550	BAHOPI_16320	EGDBNN_17190	DAAIBB_18175	PICGJF_04630	OIINBE_07235	ONOFHN_15600	FCGAEF_17565	KNKPKC_05445	KMOFAA_16905	PNLBPI_10955	EPLFMB_07860
HFJOBK_14930	persistent	HTH hxlR-type domain-containing protein	202	202	1	380	380	380	NMFLFE_15135	DNMBOG_03150	ECPNBN_17485	KJKELG_13695	EGKHMO_03915	BCFECL_15485	HBMJCK_00880	FNPFNO_03965	CCGMOA_01655	IBDNEM_03590	MJAIMI_05780	IHNEOE_17700	IHNBPI_17855	EGIKKC_08950	PLHLAG_16510	LFECDK_14045	JHLAHM_06185	OBMJAD_01240	IOIPBJ_15585	GFCLJI_01885	IKIFDB_08605	IBFOMC_11770	ADPACF_12675	OHGKMD_04965	BCODAC_04190	PPCPPG_07710	EDEGFO_16240	LJEMAB_12485	HLBIHI_15325	JOFDCN_03545	BAHOPI_16315	EGDBNN_17185	DAAIBB_18170	PICGJF_04625	OIINBE_07240	ONOFHN_15605	FCGAEF_17570	KNKPKC_05440	KMOFAA_16910	PNLBPI_10950	EPLFMB_07865
HFJOBK_14935	persistent	tRNA (cytidine(34)-2'-O)-methyltransferase	203	203	1	473	473	473	NMFLFE_15140	DNMBOG_03145	ECPNBN_17490	KJKELG_13700	EGKHMO_03910	BCFECL_15480	HBMJCK_00875	FNPFNO_03970	CCGMOA_01660	IBDNEM_03585	MJAIMI_05775	IHNEOE_17705	IHNBPI_17860	EGIKKC_08945	PLHLAG_16505	LFECDK_14050	JHLAHM_06180	OBMJAD_01245	IOIPBJ_15590	GFCLJI_01890	IKIFDB_08610	IBFOMC_11775	ADPACF_12680	OHGKMD_04970	BCODAC_04185	PPCPPG_07705	EDEGFO_16245	LJEMAB_12480	HLBIHI_15320	JOFDCN_03540	BAHOPI_16310	EGDBNN_17180	DAAIBB_18165	PICGJF_04620	OIINBE_07245	ONOFHN_15610	FCGAEF_17575	KNKPKC_05435	KMOFAA_16915	PNLBPI_10945	EPLFMB_07870
HFJOBK_14940	persistent	Siroheme synthase	203	203	1	1373	1373	1373	NMFLFE_15145	DNMBOG_03140	ECPNBN_17495	KJKELG_13705	EGKHMO_03905	BCFECL_15475	HBMJCK_00870	FNPFNO_03975	CCGMOA_01665	IBDNEM_03580	MJAIMI_05770	IHNEOE_17710	IHNBPI_17865	EGIKKC_08940	PLHLAG_16500	LFECDK_14055	JHLAHM_06175	OBMJAD_01250	IOIPBJ_15595	GFCLJI_01895	IKIFDB_08615	IBFOMC_11780	ADPACF_12685	OHGKMD_04975	BCODAC_04180	PPCPPG_07700	EDEGFO_16250	LJEMAB_12475	HLBIHI_15315	JOFDCN_03535	BAHOPI_16305	EGDBNN_17175	DAAIBB_18160	PICGJF_04615	OIINBE_07250	ONOFHN_15615	FCGAEF_17580	KNKPKC_05430	KMOFAA_16920	PNLBPI_10940	EPLFMB_07875
HFJOBK_14945	persistent	Serine--tRNA ligase	203	203	1	1271	1271	1271	NMFLFE_15150	DNMBOG_03135	ECPNBN_17500	KJKELG_13710	EGKHMO_03900	BCFECL_15470	HBMJCK_00865	FNPFNO_03980	CCGMOA_01670	IBDNEM_03575	MJAIMI_05765	IHNEOE_17715	IHNBPI_17870	EGIKKC_08935	PLHLAG_16495	LFECDK_14060	JHLAHM_06170	OBMJAD_01255	IOIPBJ_15600	GFCLJI_01900	IKIFDB_08620	IBFOMC_11785	ADPACF_12690	OHGKMD_04980	BCODAC_04175	PPCPPG_07695	EDEGFO_16255	LJEMAB_12470	HLBIHI_15310	JOFDCN_03530	BAHOPI_16300	EGDBNN_17170	DAAIBB_18155	PICGJF_04610	OIINBE_07255	ONOFHN_15620	FCGAEF_17585	KNKPKC_05425	KMOFAA_16925	PNLBPI_10935	EPLFMB_07880
HFJOBK_14950	persistent	DUF3298 domain-containing protein	203	203	1	788	788	788	NMFLFE_15155	DNMBOG_03130	ECPNBN_17505	KJKELG_13715	EGKHMO_03895	BCFECL_15465	HBMJCK_00860	FNPFNO_03985	CCGMOA_01675	IBDNEM_03570	MJAIMI_05760	IHNEOE_17720	IHNBPI_17875	EGIKKC_08930	PLHLAG_16490	LFECDK_14065	JHLAHM_06165	OBMJAD_01260	IOIPBJ_15605	GFCLJI_01905	IKIFDB_08625	IBFOMC_11790	ADPACF_12695	OHGKMD_04985	BCODAC_04170	PPCPPG_07690	EDEGFO_16260	LJEMAB_12465	HLBIHI_15305	JOFDCN_03525	BAHOPI_16295	EGDBNN_17165	DAAIBB_18150	PICGJF_04605	OIINBE_07260	ONOFHN_15625	FCGAEF_17590	KNKPKC_05420	KMOFAA_16930	PNLBPI_10930	EPLFMB_07885
HFJOBK_14955	persistent	Outer-membrane lipoprotein carrier protein	203	203	1	695	695	695	NMFLFE_15160	DNMBOG_03125	ECPNBN_17510	KJKELG_13720	EGKHMO_03890	BCFECL_15460	HBMJCK_00855	FNPFNO_03990	CCGMOA_01680	IBDNEM_03565	MJAIMI_05755	IHNEOE_17725	IHNBPI_17880	EGIKKC_08925	PLHLAG_16485	LFECDK_14070	JHLAHM_06160	OBMJAD_01265	IOIPBJ_15610	GFCLJI_01910	IKIFDB_08630	IBFOMC_11795	ADPACF_12700	OHGKMD_04990	BCODAC_04165	PPCPPG_07685	EDEGFO_16265	LJEMAB_12460	HLBIHI_15300	JOFDCN_03520	BAHOPI_16290	EGDBNN_17160	DAAIBB_18145	PICGJF_04600	OIINBE_07265	ONOFHN_15630	FCGAEF_17595	KNKPKC_05415	KMOFAA_16935	PNLBPI_10925	EPLFMB_07890
HFJOBK_14960	persistent	Large ribosomal subunit protein bL27	203	203	1	257	257	257	NMFLFE_15165	DNMBOG_03120	ECPNBN_17515	KJKELG_13725	EGKHMO_03885	BCFECL_15455	HBMJCK_00850	FNPFNO_03995	CCGMOA_01685	IBDNEM_03560	MJAIMI_05750	IHNEOE_17730	IHNBPI_17885	EGIKKC_08920	PLHLAG_16480	LFECDK_14075	JHLAHM_06155	OBMJAD_01270	IOIPBJ_15615	GFCLJI_01915	IKIFDB_08635	IBFOMC_11800	ADPACF_12705	OHGKMD_04995	BCODAC_04160	PPCPPG_07680	EDEGFO_16270	LJEMAB_12455	HLBIHI_15295	JOFDCN_03515	BAHOPI_16285	EGDBNN_17155	DAAIBB_18140	PICGJF_04595	OIINBE_07270	ONOFHN_15635	FCGAEF_17600	KNKPKC_05410	KMOFAA_16940	PNLBPI_10920	EPLFMB_07895
HFJOBK_14965	persistent	Large ribosomal subunit protein bL21	203	203	1	311	311	311	NMFLFE_15170	DNMBOG_03115	ECPNBN_17520	KJKELG_13730	EGKHMO_03880	BCFECL_15450	HBMJCK_00845	FNPFNO_04000	CCGMOA_01690	IBDNEM_03555	MJAIMI_05745	IHNEOE_17735	IHNBPI_17890	EGIKKC_08915	PLHLAG_16475	LFECDK_14080	JHLAHM_06150	OBMJAD_01275	IOIPBJ_15620	GFCLJI_01920	IKIFDB_08640	IBFOMC_11805	ADPACF_12710	OHGKMD_05000	BCODAC_04155	PPCPPG_07675	EDEGFO_16275	LJEMAB_12450	HLBIHI_15290	JOFDCN_03510	BAHOPI_16280	EGDBNN_17150	DAAIBB_18135	PICGJF_04590	OIINBE_07275	ONOFHN_15640	FCGAEF_17605	KNKPKC_05405	KMOFAA_16945	PNLBPI_10915	EPLFMB_07900
HFJOBK_14970	persistent	All-trans-nonaprenyl-diphosphate synthase (geranyl-diphosphate specific)	203	203	1	977	977	977	NMFLFE_15175	DNMBOG_03110	ECPNBN_17525	KJKELG_13735	EGKHMO_03875	BCFECL_15445	HBMJCK_00840	FNPFNO_04005	CCGMOA_01695	IBDNEM_03550	MJAIMI_05740	IHNEOE_17740	IHNBPI_17895	EGIKKC_08910	PLHLAG_16470	LFECDK_14085	JHLAHM_06145	OBMJAD_01280	IOIPBJ_15625	GFCLJI_01925	IKIFDB_08645	IBFOMC_11810	ADPACF_12715	OHGKMD_05005	BCODAC_04150	PPCPPG_07670	EDEGFO_16280	LJEMAB_12445	HLBIHI_15285	JOFDCN_03505	BAHOPI_16275	EGDBNN_17145	DAAIBB_18130	PICGJF_04585	OIINBE_07280	ONOFHN_15645	FCGAEF_17610	KNKPKC_05400	KMOFAA_16950	PNLBPI_10910	EPLFMB_07905
HFJOBK_14975	persistent	Site-specific recombinase	203	203	1	2060	2060	2060	NMFLFE_15180	DNMBOG_03105	ECPNBN_17530	KJKELG_13740	EGKHMO_03870	BCFECL_15440	HBMJCK_00835	FNPFNO_04010	CCGMOA_01700	IBDNEM_03545	MJAIMI_05735	IHNEOE_17745	IHNBPI_17900	EGIKKC_08905	PLHLAG_16465	LFECDK_14090	JHLAHM_06140	OBMJAD_01285	IOIPBJ_15630	GFCLJI_01930	IKIFDB_08650	IBFOMC_11815	ADPACF_12720	OHGKMD_05010	BCODAC_04145	PPCPPG_07665	EDEGFO_16285	LJEMAB_12440	HLBIHI_15280	JOFDCN_03500	BAHOPI_16270	EGDBNN_17140	DAAIBB_18125	PICGJF_04580	OIINBE_07285	ONOFHN_15650	FCGAEF_17615	KNKPKC_05395	KMOFAA_16955	PNLBPI_10905	EPLFMB_07910
HFJOBK_14980	persistent	Phosphatase PAP2 family protein	202	202	1	626	626	626	NMFLFE_15185	DNMBOG_03100	ECPNBN_17535	KJKELG_13745	EGKHMO_03865	BCFECL_15435	HBMJCK_00830	FNPFNO_04015	CCGMOA_01705	IBDNEM_03540	MJAIMI_05730	IHNEOE_17750	IHNBPI_17905	EGIKKC_08900	PLHLAG_16460	LFECDK_14095	JHLAHM_06135	OBMJAD_01290	IOIPBJ_15635	GFCLJI_01935	IKIFDB_08655	IBFOMC_11820	ADPACF_12725	OHGKMD_05015	BCODAC_04140	PPCPPG_07660	EDEGFO_16290	LJEMAB_12435	HLBIHI_07380	JOFDCN_03495	BAHOPI_16265	EGDBNN_17135	DAAIBB_18120	PICGJF_04575	OIINBE_07290	ONOFHN_15655	FCGAEF_17620	KNKPKC_05390	KMOFAA_16960	PNLBPI_10900	EPLFMB_07915
HFJOBK_14985	persistent	multidrug efflux RND transporter periplasmic adaptor subunit AdeI	203	205	1.01	242	1250	1237.62	NMFLFE_15190	DNMBOG_03095	ECPNBN_17540	KJKELG_13750	EGKHMO_03860	BCFECL_15430	HBMJCK_00825	FNPFNO_04020	CCGMOA_01710	IBDNEM_03535	MJAIMI_05725	IHNEOE_17755	IHNBPI_17910	EGIKKC_08895	PLHLAG_16455	LFECDK_14100	JHLAHM_06130	OBMJAD_01295	IOIPBJ_15640	GFCLJI_01940	IKIFDB_08660	IBFOMC_11825	ADPACF_12730	OHGKMD_05020	BCODAC_04130 "BCODAC_04135"	PPCPPG_07655	EDEGFO_16295	LJEMAB_12430	HLBIHI_07385	JOFDCN_03490	BAHOPI_16260	EGDBNN_17130	DAAIBB_18115	PICGJF_04570	OIINBE_07295	ONOFHN_15660	FCGAEF_17625	KNKPKC_05385	KMOFAA_16965	PNLBPI_10895	EPLFMB_07920
HFJOBK_14990	persistent	multidrug efflux RND transporter permease subunit AdeJ	203	203	1	3176	3176	3176	NMFLFE_15195	DNMBOG_03090	ECPNBN_17545	KJKELG_13755	EGKHMO_03855	BCFECL_15425	HBMJCK_00820	FNPFNO_04025	CCGMOA_01715	IBDNEM_03530	MJAIMI_05720	IHNEOE_17760	IHNBPI_17915	EGIKKC_08890	PLHLAG_16450	LFECDK_14105	JHLAHM_06125	OBMJAD_01300	IOIPBJ_15645	GFCLJI_01945	IKIFDB_08665	IBFOMC_11830	ADPACF_12735	OHGKMD_05025	BCODAC_04125	PPCPPG_07650	EDEGFO_16300	LJEMAB_12425	HLBIHI_07390	JOFDCN_03485	BAHOPI_16255	EGDBNN_17125	DAAIBB_18110	PICGJF_04565	OIINBE_07300	ONOFHN_15665	FCGAEF_17630	KNKPKC_05380	KMOFAA_16970	PNLBPI_10890	EPLFMB_07925
HFJOBK_14995	persistent	multidrug efflux RND transporter outer membrane channel subunit AdeK	203	203	1	1454	1454	1454	NMFLFE_15200	DNMBOG_03085	ECPNBN_17550	KJKELG_13760	EGKHMO_03850	BCFECL_15420	HBMJCK_00815	FNPFNO_04030	CCGMOA_01720	IBDNEM_03525	MJAIMI_05715	IHNEOE_17765	IHNBPI_17920	EGIKKC_08885	PLHLAG_16445	LFECDK_14110	JHLAHM_06120	OBMJAD_01305	IOIPBJ_15650	GFCLJI_01950	IKIFDB_08670	IBFOMC_11835	ADPACF_12740	OHGKMD_05030	BCODAC_04120	PPCPPG_07645	EDEGFO_16305	LJEMAB_12420	HLBIHI_07395	JOFDCN_03480	BAHOPI_16250	EGDBNN_17120	DAAIBB_18105	PICGJF_04560	OIINBE_07305	ONOFHN_15670	FCGAEF_17635	KNKPKC_05375	KMOFAA_16975	PNLBPI_10885	EPLFMB_07930
HFJOBK_15015	persistent	UPF0145 protein TTHA1944	203	203	1	245	350	349.48	NMFLFE_15205	DNMBOG_03080	ECPNBN_17555	KJKELG_13765	EGKHMO_03845	BCFECL_15415	HBMJCK_00810	FNPFNO_04035	CCGMOA_01725	IBDNEM_03520	MJAIMI_05710	IHNEOE_17770	IHNBPI_17925	EGIKKC_08880	PLHLAG_16440	LFECDK_14115	JHLAHM_06115	OBMJAD_01310	IOIPBJ_15655	GFCLJI_01955	IKIFDB_08675	IBFOMC_11840	ADPACF_12745	OHGKMD_05035	BCODAC_04115	PPCPPG_07640	EDEGFO_16310	LJEMAB_12400	HLBIHI_07400	JOFDCN_03475	BAHOPI_16460	EGDBNN_17330	DAAIBB_19775	PICGJF_14065	OIINBE_07310	ONOFHN_15675	FCGAEF_17640	KNKPKC_05370	KMOFAA_16980	PNLBPI_10880	EPLFMB_07935
HFJOBK_15020	persistent	Metal-binding protein	203	203	1	269	434	433.19	NMFLFE_15210	DNMBOG_03075	ECPNBN_17560	KJKELG_13770	EGKHMO_03840	BCFECL_15410	HBMJCK_00805	FNPFNO_04040	CCGMOA_01730	IBDNEM_03515	MJAIMI_05705	IHNEOE_17775	IHNBPI_17930	EGIKKC_08875	PLHLAG_16435	LFECDK_14120	JHLAHM_06110	OBMJAD_01315	IOIPBJ_15660	GFCLJI_01960	IKIFDB_08680	IBFOMC_11845	ADPACF_12750	OHGKMD_05040	BCODAC_04110	PPCPPG_07635	EDEGFO_16315	LJEMAB_12395	HLBIHI_07405	JOFDCN_03470	BAHOPI_16465	EGDBNN_17335	DAAIBB_19780	PICGJF_14070	OIINBE_07315	ONOFHN_15680	FCGAEF_17645	KNKPKC_05365	KMOFAA_16985	PNLBPI_10875	EPLFMB_07940
HFJOBK_15025	persistent	hypothetical protein	203	204	1	101	434	431.66	NMFLFE_15215 "NMFLFE_15220"	DNMBOG_03070	ECPNBN_17565	KJKELG_13775	EGKHMO_03835	BCFECL_15405	HBMJCK_00800	FNPFNO_04045	CCGMOA_01735	IBDNEM_03510	MJAIMI_05700	IHNEOE_17780	IHNBPI_17935	EGIKKC_08870	PLHLAG_16430	LFECDK_14125	JHLAHM_06105	OBMJAD_01320	IOIPBJ_15665	GFCLJI_01965	IKIFDB_08685	IBFOMC_11850	ADPACF_12755	OHGKMD_05045	BCODAC_04105	PPCPPG_07630	EDEGFO_16320	LJEMAB_12390	HLBIHI_07410	JOFDCN_03465	BAHOPI_16470	EGDBNN_17340	DAAIBB_19785	PICGJF_14075	OIINBE_07320	ONOFHN_15685	FCGAEF_17650	KNKPKC_05360	KMOFAA_16990	PNLBPI_10870	EPLFMB_07945
HFJOBK_15030	persistent	Capsular polysaccharide biosynthesis dehydrogenase/reductase	203	203	1	806	806	806	NMFLFE_15225	DNMBOG_03065	ECPNBN_17570	KJKELG_13780	EGKHMO_03830	BCFECL_15400	HBMJCK_00795	FNPFNO_04050	CCGMOA_01740	IBDNEM_03505	MJAIMI_05695	IHNEOE_17785	IHNBPI_17940	EGIKKC_08865	PLHLAG_16425	LFECDK_14130	JHLAHM_06100	OBMJAD_01325	IOIPBJ_15670	GFCLJI_01970	IKIFDB_08690	IBFOMC_11855	ADPACF_12760	OHGKMD_05050	BCODAC_04100	PPCPPG_07625	EDEGFO_16325	LJEMAB_12385	HLBIHI_07415	JOFDCN_03460	BAHOPI_16475	EGDBNN_17345	DAAIBB_19790	PICGJF_14080	OIINBE_07325	ONOFHN_15690	FCGAEF_17655	KNKPKC_05355	KMOFAA_16995	PNLBPI_10865	EPLFMB_07950
HFJOBK_15035	persistent	TetR/AcrR family transcriptional regulator	203	203	1	572	677	676.48	NMFLFE_15230	DNMBOG_03060	ECPNBN_17575	KJKELG_13785	EGKHMO_03825	BCFECL_15395	HBMJCK_00790	FNPFNO_04055	CCGMOA_01745	IBDNEM_03500	MJAIMI_05690	IHNEOE_17790	IHNBPI_17945	EGIKKC_08860	PLHLAG_16420	LFECDK_14135	JHLAHM_06095	OBMJAD_01330	IOIPBJ_15675	GFCLJI_01975	IKIFDB_08695	IBFOMC_11860	ADPACF_12765	OHGKMD_05055	BCODAC_04095	PPCPPG_07620	EDEGFO_16330	LJEMAB_12380	HLBIHI_07420	JOFDCN_03455	BAHOPI_16480	EGDBNN_17350	DAAIBB_19795	PICGJF_14085	OIINBE_07330	ONOFHN_15695	FCGAEF_17660	KNKPKC_05350	KMOFAA_17000	PNLBPI_10860	EPLFMB_07955
HFJOBK_15040	persistent	Valine--tRNA ligase	203	203	1	2879	2879	2879	NMFLFE_15235	DNMBOG_03055	ECPNBN_17580	KJKELG_13790	EGKHMO_03820	BCFECL_15390	HBMJCK_00785	FNPFNO_04060	CCGMOA_01750	IBDNEM_03495	MJAIMI_05685	IHNEOE_17795	IHNBPI_17950	EGIKKC_08855	PLHLAG_16415	LFECDK_14140	JHLAHM_06090	OBMJAD_01335	IOIPBJ_15680	GFCLJI_01980	IKIFDB_08700	IBFOMC_11865	ADPACF_12770	OHGKMD_05060	BCODAC_04090	PPCPPG_07615	EDEGFO_16335	LJEMAB_12375	HLBIHI_07425	JOFDCN_03450	BAHOPI_16485	EGDBNN_17355	DAAIBB_19800	PICGJF_14090	OIINBE_07335	ONOFHN_15700	FCGAEF_17665	KNKPKC_05345	KMOFAA_17005	PNLBPI_10855	EPLFMB_07960
HFJOBK_15045	shell	Methyltransferase domain-containing protein	192	192	1	578	584	578.28	NMFLFE_15240	DNMBOG_03050		KJKELG_13795	EGKHMO_03815	BCFECL_15385	HBMJCK_00780	FNPFNO_04065	CCGMOA_01755	IBDNEM_03490	MJAIMI_05680			EGIKKC_08850	PLHLAG_16410	LFECDK_14145	JHLAHM_06085	OBMJAD_01340	IOIPBJ_15685	GFCLJI_01985	IKIFDB_08705	IBFOMC_11870	ADPACF_12775	OHGKMD_05065	BCODAC_04085	PPCPPG_07610	EDEGFO_16340	LJEMAB_12370	HLBIHI_07430	JOFDCN_03445	BAHOPI_16490	EGDBNN_17360	DAAIBB_19805	PICGJF_14095	OIINBE_07340	ONOFHN_15705	FCGAEF_17670	KNKPKC_05340		PNLBPI_10850	EPLFMB_07965
HFJOBK_15050	persistent	Molecular chaperone DnaJ	203	203	1	1016	1016	1016	NMFLFE_15245	DNMBOG_03045	ECPNBN_17075	KJKELG_13800	EGKHMO_03810	BCFECL_15380	HBMJCK_00775	FNPFNO_04070	CCGMOA_01760	IBDNEM_03485	MJAIMI_05675	IHNEOE_11990	IHNBPI_09690	EGIKKC_08845	PLHLAG_16405	LFECDK_14150	JHLAHM_06080	OBMJAD_01345	IOIPBJ_15690	GFCLJI_01990	IKIFDB_08710	IBFOMC_11875	ADPACF_12780	OHGKMD_05070	BCODAC_04080	PPCPPG_07605	EDEGFO_16345	LJEMAB_12365	HLBIHI_07435	JOFDCN_03440	BAHOPI_16495	EGDBNN_17365	DAAIBB_19810	PICGJF_14100	OIINBE_07345	ONOFHN_15710	FCGAEF_17675	KNKPKC_05335	KMOFAA_07105	PNLBPI_10845	EPLFMB_07970
HFJOBK_15055	persistent	Transporter	203	207	1.02	275	905	885.41	NMFLFE_15250	DNMBOG_03040	ECPNBN_17065 "ECPNBN_17070"	KJKELG_13810 "KJKELG_13805"	EGKHMO_03805	BCFECL_15375	HBMJCK_00770	FNPFNO_04075	CCGMOA_01765	IBDNEM_03480	MJAIMI_05670	IHNEOE_11985 "IHNEOE_11980"	IHNBPI_09700 "IHNBPI_09695"	EGIKKC_08840	PLHLAG_16400	LFECDK_14155	JHLAHM_06075	OBMJAD_01350	IOIPBJ_15695	GFCLJI_01995	IKIFDB_08715	IBFOMC_11880	ADPACF_12785	OHGKMD_05075	BCODAC_04075	PPCPPG_07600	EDEGFO_16350	LJEMAB_12360	HLBIHI_07440	JOFDCN_03435	BAHOPI_16500	EGDBNN_17370	DAAIBB_19815	PICGJF_14105	OIINBE_07350	ONOFHN_15715	FCGAEF_17680	KNKPKC_05330	KMOFAA_07110	PNLBPI_10840	EPLFMB_07975
HFJOBK_15060	persistent	HTH lysR-type domain-containing protein	203	203	1	206	884	880.66	NMFLFE_15255	DNMBOG_03035	ECPNBN_17060	KJKELG_13815	EGKHMO_03800	BCFECL_15370	HBMJCK_00765	FNPFNO_04080	CCGMOA_01770	IBDNEM_03475	MJAIMI_05665	IHNEOE_11975	IHNBPI_09705	EGIKKC_08835	PLHLAG_16395	LFECDK_14160	JHLAHM_06070	OBMJAD_01355	IOIPBJ_15700	GFCLJI_02000	IKIFDB_08720	IBFOMC_11885	ADPACF_12790	OHGKMD_05080	BCODAC_04070	PPCPPG_07595	EDEGFO_16355	LJEMAB_12355	HLBIHI_07445	JOFDCN_03430	BAHOPI_16505	EGDBNN_17375	DAAIBB_19820	PICGJF_14110	OIINBE_07355	ONOFHN_15720	FCGAEF_17685	KNKPKC_05325	KMOFAA_07115	PNLBPI_10835	EPLFMB_07980
HFJOBK_15065	persistent	Ammonia channel	203	203	1	1187	1199	1187.06	NMFLFE_15260	DNMBOG_03030	ECPNBN_17055	KJKELG_13820	EGKHMO_03795	BCFECL_15365	HBMJCK_00760	FNPFNO_04085	CCGMOA_01775	IBDNEM_03470	MJAIMI_05660	IHNEOE_11970	IHNBPI_09710	EGIKKC_08830	PLHLAG_16390	LFECDK_14165	JHLAHM_06065	OBMJAD_01360	IOIPBJ_15705	GFCLJI_02005	IKIFDB_08725	IBFOMC_11890	ADPACF_12795	OHGKMD_05085	BCODAC_04065	PPCPPG_07590	EDEGFO_16360	LJEMAB_12350	HLBIHI_07450	JOFDCN_03425	BAHOPI_16510	EGDBNN_17380	DAAIBB_19825	PICGJF_14115	OIINBE_07360	ONOFHN_15725	FCGAEF_17690	KNKPKC_05320	KMOFAA_07120	PNLBPI_10830	EPLFMB_07985
HFJOBK_15085	persistent	DNA-binding response regulator PmrA	203	203	1	674	674	674	NMFLFE_15275	DNMBOG_03015	ECPNBN_17040	KJKELG_13835	EGKHMO_03780	BCFECL_15350	HBMJCK_00745	FNPFNO_04100	CCGMOA_01790	IBDNEM_03455	MJAIMI_05645	IHNEOE_11955	IHNBPI_09725	EGIKKC_08815	PLHLAG_16375	LFECDK_14180	JHLAHM_06050	OBMJAD_01375	IOIPBJ_15720	GFCLJI_02020	IKIFDB_08740	IBFOMC_11905	ADPACF_12810	OHGKMD_05100	BCODAC_04050	PPCPPG_07575	EDEGFO_16375	LJEMAB_12335	HLBIHI_07465	JOFDCN_03410	BAHOPI_16530	EGDBNN_17400	DAAIBB_19845	PICGJF_14135	OIINBE_07375	ONOFHN_15740	FCGAEF_17705	KNKPKC_05305	KMOFAA_07135	PNLBPI_10815	EPLFMB_08000
HFJOBK_15100	persistent	DcaP-like protein	202	219	1.08	122	1331	1173.79	NMFLFE_15285	DNMBOG_08005 "DNMBOG_03005"	ECPNBN_17030	KJKELG_13845	EGKHMO_03770	BCFECL_15340 "BCFECL_07760"	HBMJCK_00735	FNPFNO_04110	CCGMOA_01800	IBDNEM_03445	MJAIMI_05635	IHNEOE_11945	IHNBPI_09735	EGIKKC_08805	PLHLAG_16365	LFECDK_14190	JHLAHM_06040	OBMJAD_01385	IOIPBJ_15730	GFCLJI_02035 "GFCLJI_02030"	IKIFDB_08750	IBFOMC_11915	ADPACF_12820	OHGKMD_05110	BCODAC_04040	PPCPPG_07565	EDEGFO_16400	LJEMAB_12325	HLBIHI_07475	JOFDCN_03400	BAHOPI_16540	EGDBNN_17410	DAAIBB_19855	PICGJF_14145	OIINBE_07385	ONOFHN_15750	FCGAEF_17715	KNKPKC_05000	KMOFAA_07145	PNLBPI_10805	EPLFMB_08010
HFJOBK_15130	persistent	Phospholipid/glycerol acyltransferase domain-containing protein	203	208	1.02	167	626	607.6	NMFLFE_15295	DNMBOG_08015	ECPNBN_17020	KJKELG_13855	EGKHMO_03760	BCFECL_07750	HBMJCK_00725 "HBMJCK_00720"	FNPFNO_04125 "FNPFNO_04120"	CCGMOA_01815	IBDNEM_03430 "IBDNEM_03435"	MJAIMI_05620 "MJAIMI_05625"	IHNEOE_11935	IHNBPI_09745	EGIKKC_15775 "EGIKKC_15770"	PLHLAG_16355	LFECDK_14200	JHLAHM_06030	OBMJAD_01395	IOIPBJ_15740	GFCLJI_02045	IKIFDB_08760	IBFOMC_11925	ADPACF_12830	OHGKMD_05120	BCODAC_15260	PPCPPG_07555	EDEGFO_16410	LJEMAB_12315	HLBIHI_07485	JOFDCN_03390	BAHOPI_16555	EGDBNN_17425	DAAIBB_06785	PICGJF_01380	OIINBE_07395	ONOFHN_15760	FCGAEF_17725	KNKPKC_04990	KMOFAA_07155	PNLBPI_10795	EPLFMB_08020
HFJOBK_15135	persistent	PNPLA domain-containing protein	203	203	1	917	917	917	NMFLFE_15300	DNMBOG_08020	ECPNBN_17015	KJKELG_13860	EGKHMO_03755	BCFECL_07745	HBMJCK_00715	FNPFNO_04130	CCGMOA_01820	IBDNEM_03425	MJAIMI_05615	IHNEOE_11930	IHNBPI_09750	EGIKKC_15780	PLHLAG_16350	LFECDK_14205	JHLAHM_06025	OBMJAD_01400	IOIPBJ_15745	GFCLJI_02050	IKIFDB_08765	IBFOMC_11930	ADPACF_12835	OHGKMD_05125	BCODAC_15255	PPCPPG_07550	EDEGFO_16415	LJEMAB_12310	HLBIHI_07490	JOFDCN_03385	BAHOPI_16560	EGDBNN_17430	DAAIBB_06790	PICGJF_01385	OIINBE_07400	ONOFHN_15765	FCGAEF_17730	KNKPKC_04985	KMOFAA_07160	PNLBPI_10790	EPLFMB_08025
HFJOBK_15140	persistent	Activity regulator of membrane protease	203	203	1	461	461	461	NMFLFE_15305	DNMBOG_08025	ECPNBN_17010	KJKELG_13865	EGKHMO_03750	BCFECL_07740	HBMJCK_00710	FNPFNO_04135	CCGMOA_01825	IBDNEM_03420	MJAIMI_05610	IHNEOE_11925	IHNBPI_09755	EGIKKC_15785	PLHLAG_16345	LFECDK_14210	JHLAHM_06020	OBMJAD_01405	IOIPBJ_15750	GFCLJI_02055	IKIFDB_08770	IBFOMC_11935	ADPACF_12840	OHGKMD_05130	BCODAC_15250	PPCPPG_07545	EDEGFO_16420	LJEMAB_12305	HLBIHI_07495	JOFDCN_03380	BAHOPI_16565	EGDBNN_17435	DAAIBB_06795	PICGJF_01390	OIINBE_07405	ONOFHN_15770	FCGAEF_17735	KNKPKC_04980	KMOFAA_07165	PNLBPI_10785	EPLFMB_08030
HFJOBK_15145	persistent	Band 7 domain-containing protein	203	203	1	854	854	854	NMFLFE_15310	DNMBOG_08030	ECPNBN_17005	KJKELG_13870	EGKHMO_03745	BCFECL_07735	HBMJCK_00705	FNPFNO_04140	CCGMOA_01830	IBDNEM_03415	MJAIMI_05605	IHNEOE_11920	IHNBPI_09760	EGIKKC_15790	PLHLAG_16340	LFECDK_14215	JHLAHM_06015	OBMJAD_01410	IOIPBJ_15755	GFCLJI_02060	IKIFDB_08775	IBFOMC_11940	ADPACF_12845	OHGKMD_05135	BCODAC_15245	PPCPPG_07540	EDEGFO_16425	LJEMAB_12300	HLBIHI_07500	JOFDCN_03375	BAHOPI_16570	EGDBNN_17440	DAAIBB_06800	PICGJF_01395	OIINBE_07410	ONOFHN_15775	FCGAEF_17740	KNKPKC_04975	KMOFAA_07170	PNLBPI_10780	EPLFMB_08035
HFJOBK_15150	persistent	MmcQ/YjbR family DNA-binding protein	203	203	1	368	368	368	NMFLFE_15315	DNMBOG_08035	ECPNBN_17000	KJKELG_13875	EGKHMO_03740	BCFECL_07730	HBMJCK_00700	FNPFNO_04145	CCGMOA_01835	IBDNEM_03410	MJAIMI_05600	IHNEOE_11915	IHNBPI_09765	EGIKKC_15795	PLHLAG_16335	LFECDK_14220	JHLAHM_06010	OBMJAD_01415	IOIPBJ_15760	GFCLJI_02065	IKIFDB_08780	IBFOMC_11945	ADPACF_12850	OHGKMD_05140	BCODAC_15240	PPCPPG_07535	EDEGFO_16430	LJEMAB_12295	HLBIHI_07505	JOFDCN_03370	BAHOPI_16575	EGDBNN_17445	DAAIBB_06805	PICGJF_01400	OIINBE_07415	ONOFHN_15780	FCGAEF_17745	KNKPKC_04970	KMOFAA_07175	PNLBPI_10775	EPLFMB_08040
HFJOBK_15155	persistent	Octaprenyl-diphosphate synthase / Dimethylallyltransferase / Geranyltranstransferase (Farnesyldiphosphate synthase) / Geranylgeranyl pyrophosphate synthetase	203	203	1	911	911	911	NMFLFE_15320	DNMBOG_08040	ECPNBN_16995	KJKELG_13880	EGKHMO_03735	BCFECL_07725	HBMJCK_00695	FNPFNO_04150	CCGMOA_01840	IBDNEM_03405	MJAIMI_05595	IHNEOE_11910	IHNBPI_09770	EGIKKC_15800	PLHLAG_16330	LFECDK_14225	JHLAHM_06005	OBMJAD_01420	IOIPBJ_15765	GFCLJI_02070	IKIFDB_08785	IBFOMC_11950	ADPACF_12855	OHGKMD_05145	BCODAC_15235	PPCPPG_07530	EDEGFO_16435	LJEMAB_12290	HLBIHI_07510	JOFDCN_03365	BAHOPI_16580	EGDBNN_17450	DAAIBB_06810	PICGJF_01405	OIINBE_07420	ONOFHN_15785	FCGAEF_17750	KNKPKC_04965	KMOFAA_07180	PNLBPI_10770	EPLFMB_08045
HFJOBK_15160	persistent	2-methyl-aconitate isomerase	203	203	1	1187	1187	1187	NMFLFE_15325	DNMBOG_08045	ECPNBN_16990	KJKELG_13885	EGKHMO_03730	BCFECL_07720	HBMJCK_00690	FNPFNO_04155	CCGMOA_01845	IBDNEM_03400	MJAIMI_05590	IHNEOE_11905	IHNBPI_09775	EGIKKC_15805	PLHLAG_16325	LFECDK_14230	JHLAHM_06000	OBMJAD_01425	IOIPBJ_15770	GFCLJI_02075	IKIFDB_08790	IBFOMC_11955	ADPACF_12860	OHGKMD_05150	BCODAC_15230	PPCPPG_07525	EDEGFO_16440	LJEMAB_12285	HLBIHI_07515	JOFDCN_03360	BAHOPI_16585	EGDBNN_17455	DAAIBB_06815	PICGJF_01410	OIINBE_07425	ONOFHN_15790	FCGAEF_17755	KNKPKC_04960	KMOFAA_07185	PNLBPI_10765	EPLFMB_08050
HFJOBK_15165	persistent	Phenylalanine-specific permease	203	203	1	749	1355	1352.01	NMFLFE_15330	DNMBOG_08050	ECPNBN_16985	KJKELG_13890	EGKHMO_03725	BCFECL_07715	HBMJCK_00685	FNPFNO_04160	CCGMOA_01850	IBDNEM_03395	MJAIMI_05585	IHNEOE_11900	IHNBPI_09780	EGIKKC_15810	PLHLAG_16320	LFECDK_14235	JHLAHM_05995	OBMJAD_01430	IOIPBJ_15775	GFCLJI_02080	IKIFDB_08795	IBFOMC_11960	ADPACF_12865	OHGKMD_05155	BCODAC_15225	PPCPPG_07520	EDEGFO_16445	LJEMAB_12280	HLBIHI_07520	JOFDCN_03355	BAHOPI_16590	EGDBNN_17460	DAAIBB_06820	PICGJF_01415	OIINBE_07430	ONOFHN_15795	FCGAEF_17760	KNKPKC_04955	KMOFAA_07190	PNLBPI_10760	EPLFMB_08055
HFJOBK_15175	persistent	Chaperone protein HchA	203	203	1	875	875	875	NMFLFE_15340	DNMBOG_08170	ECPNBN_16865	KJKELG_06690	EGKHMO_03605	BCFECL_07595	HBMJCK_00675	FNPFNO_04170	CCGMOA_01860	IBDNEM_03385	MJAIMI_05575	IHNEOE_11780	IHNBPI_09900	EGIKKC_15820	PLHLAG_16200	LFECDK_14245	JHLAHM_05985	OBMJAD_01440	IOIPBJ_15890	GFCLJI_02200	IKIFDB_08805	IBFOMC_12080	ADPACF_12985	OHGKMD_05165	BCODAC_15215	PPCPPG_07400	EDEGFO_16455	LJEMAB_12270	HLBIHI_07530	JOFDCN_03345	BAHOPI_16600	EGDBNN_17470	DAAIBB_06830	PICGJF_01425	OIINBE_07440	ONOFHN_15805	FCGAEF_17770	KNKPKC_04945	KMOFAA_07200	PNLBPI_10750	EPLFMB_08065
HFJOBK_15180	persistent	Oxydoreductase protein, zinc-containing (Quinone oxidoreductase, NADPH dependent)	203	204	1	194	998	989.5	NMFLFE_15345	DNMBOG_08175	ECPNBN_16860	KJKELG_06685	EGKHMO_03600	BCFECL_07590	HBMJCK_00670	FNPFNO_04175	CCGMOA_01865	IBDNEM_03380	MJAIMI_05570	IHNEOE_11775	IHNBPI_09905	EGIKKC_15825	PLHLAG_16195	LFECDK_14250	JHLAHM_05980	OBMJAD_01445	IOIPBJ_15895	GFCLJI_02205	IKIFDB_08810	IBFOMC_12085	ADPACF_12990	OHGKMD_05170	BCODAC_15210	PPCPPG_07395	EDEGFO_16460	LJEMAB_12265	HLBIHI_07535	JOFDCN_03340	BAHOPI_16605	EGDBNN_17475	DAAIBB_06835	PICGJF_01430	OIINBE_07445	ONOFHN_15810	FCGAEF_17775	KNKPKC_04940	KMOFAA_07205	PNLBPI_10745	EPLFMB_08070
HFJOBK_15185	persistent	HTH araC/xylS-type domain-containing protein	203	203	1	893	893	893	NMFLFE_15350	DNMBOG_08180	ECPNBN_16855	KJKELG_06680	EGKHMO_03595	BCFECL_07585	HBMJCK_00665	FNPFNO_04180	CCGMOA_01870	IBDNEM_03375	MJAIMI_05565	IHNEOE_11770	IHNBPI_09910	EGIKKC_15830	PLHLAG_16190	LFECDK_14255	JHLAHM_05975	OBMJAD_01450	IOIPBJ_15900	GFCLJI_02210	IKIFDB_08815	IBFOMC_12090	ADPACF_12995	OHGKMD_05175	BCODAC_15205	PPCPPG_07390	EDEGFO_16465	LJEMAB_12260	HLBIHI_07540	JOFDCN_03335	BAHOPI_16610	EGDBNN_17480	DAAIBB_06840	PICGJF_01435	OIINBE_07450	ONOFHN_15815	FCGAEF_17780	KNKPKC_04935	KMOFAA_07210	PNLBPI_10740	EPLFMB_08075
HFJOBK_15190	persistent	Undecaprenyl-diphosphatase	203	203	1	818	818	818	NMFLFE_15355	DNMBOG_08185	ECPNBN_16850	KJKELG_06675	EGKHMO_03590	BCFECL_07580	HBMJCK_00660	FNPFNO_04185	CCGMOA_01875	IBDNEM_03370	MJAIMI_05560	IHNEOE_11765	IHNBPI_09915	EGIKKC_15835	PLHLAG_16185	LFECDK_14260	JHLAHM_05970	OBMJAD_01455	IOIPBJ_15905	GFCLJI_02215	IKIFDB_08820	IBFOMC_12095	ADPACF_13000	OHGKMD_05180	BCODAC_18380	PPCPPG_07385	EDEGFO_16470	LJEMAB_12255	HLBIHI_07545	JOFDCN_03330	BAHOPI_16615	EGDBNN_17485	DAAIBB_06845	PICGJF_01440	OIINBE_07455	ONOFHN_15820	FCGAEF_17785	KNKPKC_04930	KMOFAA_07215	PNLBPI_10735	EPLFMB_08080
HFJOBK_15195	persistent	PaaX-like C-terminal domain-containing protein	203	203	1	800	800	800	NMFLFE_15360	DNMBOG_08190	ECPNBN_16845	KJKELG_06670	EGKHMO_03585	BCFECL_07575	HBMJCK_00655	FNPFNO_04190	CCGMOA_01880	IBDNEM_03365	MJAIMI_05555	IHNEOE_11760	IHNBPI_09920	EGIKKC_15840	PLHLAG_16180	LFECDK_14265	JHLAHM_05965	OBMJAD_01460	IOIPBJ_15910	GFCLJI_02220	IKIFDB_08825	IBFOMC_12100	ADPACF_13005	OHGKMD_05185	BCODAC_18375	PPCPPG_07380	EDEGFO_16475	LJEMAB_12250	HLBIHI_07550	JOFDCN_03325	BAHOPI_16620	EGDBNN_17490	DAAIBB_06850	PICGJF_01445	OIINBE_07460	ONOFHN_15825	FCGAEF_17790	KNKPKC_04925	KMOFAA_07220	PNLBPI_10730	EPLFMB_08085
HFJOBK_15200	persistent	Fatty acid desaturase domain-containing protein	203	206	1.01	260	992	975.14	NMFLFE_15365	DNMBOG_08195	ECPNBN_16840	KJKELG_06665	EGKHMO_03580	BCFECL_07570	HBMJCK_00650	FNPFNO_04195	CCGMOA_01885	IBDNEM_03360	MJAIMI_05550	IHNEOE_11755	IHNBPI_09925	EGIKKC_15845	PLHLAG_16175	LFECDK_14270	JHLAHM_05960	OBMJAD_01465	IOIPBJ_15915	GFCLJI_02225	IKIFDB_08830	IBFOMC_12105	ADPACF_13010	OHGKMD_05190	BCODAC_18370	PPCPPG_07375	EDEGFO_16480	LJEMAB_12245	HLBIHI_07555	JOFDCN_03320	BAHOPI_16625	EGDBNN_17495	DAAIBB_06855	PICGJF_01450	OIINBE_07465	ONOFHN_15830	FCGAEF_17795	KNKPKC_04915	KMOFAA_07225	PNLBPI_10725	EPLFMB_08090
HFJOBK_15215	cloud	hypothetical protein	1	1	1	149	149	149
HFJOBK_15225	shell	Long-chain fatty acid transporter	191	191	1	1019	1511	1430.39	NMFLFE_15380	DNMBOG_17875	ECPNBN_16825	KJKELG_06650	EGKHMO_03565	BCFECL_07555	HBMJCK_00635	FNPFNO_04210	CCGMOA_01900	IBDNEM_03345	MJAIMI_05535	IHNEOE_11740	IHNBPI_09940	EGIKKC_00660	PLHLAG_16160	LFECDK_14285	JHLAHM_04335	OBMJAD_01480	IOIPBJ_15930	GFCLJI_02240	IKIFDB_08845	IBFOMC_12120	ADPACF_13025	OHGKMD_05205	BCODAC_12600	PPCPPG_07360	EDEGFO_16495	LJEMAB_12230	HLBIHI_07570	JOFDCN_03305	BAHOPI_16640	EGDBNN_17510	DAAIBB_06870	PICGJF_01465	OIINBE_10180	ONOFHN_15845	FCGAEF_17810	KNKPKC_04900	KMOFAA_03130	PNLBPI_10710	EPLFMB_08105
HFJOBK_15235	persistent	Adenosine 5'-phosphosulfate reductase	203	203	1	734	734	734	NMFLFE_15390	DNMBOG_17885	ECPNBN_16815	KJKELG_06640	EGKHMO_03555	BCFECL_07545	HBMJCK_00625	FNPFNO_04220	CCGMOA_01910	IBDNEM_03335	MJAIMI_05525	IHNEOE_11730	IHNBPI_09950	EGIKKC_00670	PLHLAG_16150	LFECDK_14295	JHLAHM_04325	OBMJAD_01490	IOIPBJ_15940	GFCLJI_02250	IKIFDB_08855	IBFOMC_12130	ADPACF_13035	OHGKMD_05215	BCODAC_12590	PPCPPG_07350	EDEGFO_16505	LJEMAB_12220	HLBIHI_07580	JOFDCN_03295	BAHOPI_16650	EGDBNN_17520	DAAIBB_06880	PICGJF_01475	OIINBE_10190	ONOFHN_15855	FCGAEF_17820	KNKPKC_04890	KMOFAA_03120	PNLBPI_10700	EPLFMB_08115
HFJOBK_15240	persistent	O-acyltransferase WSD	203	203	1	1325	1385	1384.7	NMFLFE_15395	DNMBOG_17890	ECPNBN_16810	KJKELG_06635	EGKHMO_03550	BCFECL_07540	HBMJCK_00620	FNPFNO_04225	CCGMOA_01915	IBDNEM_03330	MJAIMI_05520	IHNEOE_11725	IHNBPI_09955	EGIKKC_00675	PLHLAG_16145	LFECDK_14300	JHLAHM_04320	OBMJAD_01495	IOIPBJ_15945	GFCLJI_02255	IKIFDB_08860	IBFOMC_12135	ADPACF_13040	OHGKMD_05220	BCODAC_12585	PPCPPG_07345	EDEGFO_16510	LJEMAB_12215	HLBIHI_07585	JOFDCN_03290	BAHOPI_16655	EGDBNN_17525	DAAIBB_06885	PICGJF_01480	OIINBE_10195	ONOFHN_15860	FCGAEF_17825	KNKPKC_04885	KMOFAA_03115	PNLBPI_10695	EPLFMB_08120
HFJOBK_15245	persistent	hypothetical protein	203	203	1	173	173	173	NMFLFE_15400	DNMBOG_17895	ECPNBN_16805	KJKELG_06630	EGKHMO_03545	BCFECL_07535	HBMJCK_00615	FNPFNO_04230	CCGMOA_01920	IBDNEM_03325	MJAIMI_05515	IHNEOE_11720	IHNBPI_09960	EGIKKC_00680	PLHLAG_16140	LFECDK_14305	JHLAHM_04315	OBMJAD_01500	IOIPBJ_15950	GFCLJI_02260	IKIFDB_08865	IBFOMC_12140	ADPACF_13045	OHGKMD_05225	BCODAC_12580	PPCPPG_07340	EDEGFO_16515	LJEMAB_12210	HLBIHI_07590	JOFDCN_03285	BAHOPI_16660	EGDBNN_17530	DAAIBB_06890	PICGJF_01485	OIINBE_10200	ONOFHN_15865	FCGAEF_17830	KNKPKC_04880	KMOFAA_03110	PNLBPI_10690	EPLFMB_08125
HFJOBK_15250	persistent	Ribonuclease G	203	203	1	1454	1454	1454	NMFLFE_15405	DNMBOG_17900	ECPNBN_16800	KJKELG_06625	EGKHMO_03540	BCFECL_07530	HBMJCK_00610	FNPFNO_04235	CCGMOA_01925	IBDNEM_03320	MJAIMI_05510	IHNEOE_11715	IHNBPI_09965	EGIKKC_00685	PLHLAG_16135	LFECDK_14310	JHLAHM_04310	OBMJAD_01505	IOIPBJ_15955	GFCLJI_02265	IKIFDB_08870	IBFOMC_12145	ADPACF_13050	OHGKMD_05230	BCODAC_12575	PPCPPG_07335	EDEGFO_16520	LJEMAB_12205	HLBIHI_07595	JOFDCN_03280	BAHOPI_16665	EGDBNN_17535	DAAIBB_06895	PICGJF_01490	OIINBE_10205	ONOFHN_15870	FCGAEF_17835	KNKPKC_04875	KMOFAA_03105	PNLBPI_10685	EPLFMB_08130
HFJOBK_15255	persistent	dTTP/UTP pyrophosphatase	203	203	1	560	560	560	NMFLFE_15410	DNMBOG_17905	ECPNBN_16795	KJKELG_06620	EGKHMO_03535	BCFECL_07525	HBMJCK_00605	FNPFNO_04240	CCGMOA_01930	IBDNEM_03315	MJAIMI_05505	IHNEOE_11710	IHNBPI_09970	EGIKKC_00690	PLHLAG_16130	LFECDK_14315	JHLAHM_04305	OBMJAD_01510	IOIPBJ_15960	GFCLJI_02270	IKIFDB_08875	IBFOMC_12150	ADPACF_13055	OHGKMD_05235	BCODAC_12570	PPCPPG_07330	EDEGFO_16525	LJEMAB_12200	HLBIHI_07600	JOFDCN_03275	BAHOPI_16670	EGDBNN_17540	DAAIBB_06900	PICGJF_01495	OIINBE_10210	ONOFHN_15875	FCGAEF_17840	KNKPKC_04870	KMOFAA_03100	PNLBPI_10680	EPLFMB_08135
HFJOBK_15260	persistent	Rod shape-determining protein	203	203	1	491	491	491	NMFLFE_15415	DNMBOG_17910	ECPNBN_16790	KJKELG_06615	EGKHMO_03530	BCFECL_07520	HBMJCK_00600	FNPFNO_04245	CCGMOA_01935	IBDNEM_03310	MJAIMI_05500	IHNEOE_11705	IHNBPI_09975	EGIKKC_00695	PLHLAG_16125	LFECDK_14320	JHLAHM_04300	OBMJAD_01515	IOIPBJ_15965	GFCLJI_02275	IKIFDB_08880	IBFOMC_12155	ADPACF_13060	OHGKMD_05240	BCODAC_12565	PPCPPG_07325	EDEGFO_16530	LJEMAB_12195	HLBIHI_07605	JOFDCN_03270	BAHOPI_16675	EGDBNN_17545	DAAIBB_06905	PICGJF_01500	OIINBE_10215	ONOFHN_15880	FCGAEF_17845	KNKPKC_04865	KMOFAA_03095	PNLBPI_10675	EPLFMB_08140
HFJOBK_15265	persistent	Cell shape-determining protein MreC	203	203	1	857	857	857	NMFLFE_15420	DNMBOG_17915	ECPNBN_16785	KJKELG_06610	EGKHMO_03525	BCFECL_07515	HBMJCK_00595	FNPFNO_04250	CCGMOA_01940	IBDNEM_03305	MJAIMI_05495	IHNEOE_11700	IHNBPI_09980	EGIKKC_00700	PLHLAG_16120	LFECDK_14325	JHLAHM_04295	OBMJAD_01520	IOIPBJ_15970	GFCLJI_02280	IKIFDB_08885	IBFOMC_12160	ADPACF_13065	OHGKMD_05245	BCODAC_12560	PPCPPG_07320	EDEGFO_16535	LJEMAB_12190	HLBIHI_07610	JOFDCN_03265	BAHOPI_16680	EGDBNN_17550	DAAIBB_06910	PICGJF_01505	OIINBE_10220	ONOFHN_15885	FCGAEF_17850	KNKPKC_04860	KMOFAA_03090	PNLBPI_10670	EPLFMB_08145
HFJOBK_15270	persistent	Cell shape-determining protein MreB	203	203	1	1040	1040	1040	NMFLFE_15425	DNMBOG_17920	ECPNBN_16780	KJKELG_06605	EGKHMO_03520	BCFECL_07510	HBMJCK_00590	FNPFNO_04255	CCGMOA_01945	IBDNEM_03300	MJAIMI_05490	IHNEOE_11695	IHNBPI_09985	EGIKKC_00705	PLHLAG_16115	LFECDK_14330	JHLAHM_04290	OBMJAD_01525	IOIPBJ_15975	GFCLJI_02285	IKIFDB_08890	IBFOMC_12165	ADPACF_13070	OHGKMD_05250	BCODAC_12555	PPCPPG_07315	EDEGFO_16540	LJEMAB_12185	HLBIHI_07615	JOFDCN_03260	BAHOPI_16685	EGDBNN_17555	DAAIBB_06915	PICGJF_01510	OIINBE_10225	ONOFHN_15890	FCGAEF_17855	KNKPKC_04855	KMOFAA_03085	PNLBPI_10665	EPLFMB_08150
HFJOBK_15275	persistent	Aspartyl/glutamyl-tRNA(Asn/Gln) amidotransferase subunit C	203	203	1	314	314	314	NMFLFE_15430	DNMBOG_17925	ECPNBN_16775	KJKELG_06600	EGKHMO_03515	BCFECL_07505	HBMJCK_00585	FNPFNO_04260	CCGMOA_01950	IBDNEM_03295	MJAIMI_05485	IHNEOE_11690	IHNBPI_09990	EGIKKC_00710	PLHLAG_16110	LFECDK_14335	JHLAHM_04285	OBMJAD_01530	IOIPBJ_15980	GFCLJI_02290	IKIFDB_08895	IBFOMC_12170	ADPACF_13075	OHGKMD_05255	BCODAC_12550	PPCPPG_07310	EDEGFO_16545	LJEMAB_12180	HLBIHI_07620	JOFDCN_03255	BAHOPI_16690	EGDBNN_17560	DAAIBB_06920	PICGJF_01515	OIINBE_10230	ONOFHN_15895	FCGAEF_17860	KNKPKC_04850	KMOFAA_03080	PNLBPI_10660	EPLFMB_08155
HFJOBK_15280	persistent	Glutamyl-tRNA(Gln) amidotransferase subunit A	203	203	1	1478	1478	1478	NMFLFE_15435	DNMBOG_17930	ECPNBN_16770	KJKELG_06595	EGKHMO_03510	BCFECL_07500	HBMJCK_00580	FNPFNO_04265	CCGMOA_01955	IBDNEM_03290	MJAIMI_05480	IHNEOE_11685	IHNBPI_09995	EGIKKC_00715	PLHLAG_16105	LFECDK_14340	JHLAHM_04280	OBMJAD_01535	IOIPBJ_15985	GFCLJI_02295	IKIFDB_08900	IBFOMC_12175	ADPACF_13080	OHGKMD_05260	BCODAC_12545	PPCPPG_07305	EDEGFO_16550	LJEMAB_12175	HLBIHI_07625	JOFDCN_03250	BAHOPI_16695	EGDBNN_17565	DAAIBB_06925	PICGJF_01520	OIINBE_10235	ONOFHN_15900	FCGAEF_17865	KNKPKC_04845	KMOFAA_03075	PNLBPI_10655	EPLFMB_08160
[truncated: 7,952 more rows]
[truncated: 162 more columns]
