# Supplementary material for: Genomic and phenotypic analysis of ST25 A. baumannii identifies virulence-associated clades and capsular/outer core locus types
Source: mSphere. 2025 Dec 31;11(1):e00717-25. doi: 10.1128/msphere.00717-25 (PMC12838272; doi:10.1128/msphere.00717-25)
Supplement: Table S4 — Virulence-related traits of 12 representative ST25 A. baumannii genotypes. [file msphere.00717-25-s0005.xlsx]

## Sheet: Foglio1
Table S4. Virulence-related traits of 12 representative ST25 A. baumannii genotypes
Isolate name	Genotype		Phenotypic assays
	Clade	KL/OCL	G. mellonella LD90 a	Biofilm formation b	Oxidative stress tolerance c	Serum resistance d	Desiccation resistance e
53765	CI	KL14/OCL6	1.9x106	0.38	1x106	5x106	1x102
RUH1486	CII	KL14/OCL6	1x107	0.89	1,5x106	5.5x106	1x104
44017		KL14/OCL1	1,9x106	0.36	1,5x106	5x106	0
161/07		KL130/OCL5	2x108	0.41	1x102	5x106	0
NIPH146		KL37/OCL6	4x108	0.40	1,5x106	5x106	10
4390		KL37/OCL7	1,5x108	0.41	1,5x106	5x106	0
741019	CIII	KL9/OCL10	1x108	0.47	0	5x106	0
51877	CIVb	KL14/OCL6	1x106	0.38	1x108	4.9x106	1x102
44391		KL139/OCL6	9x107	0.39	1x108	4.8x106	1x103
13A462	CIVc	KL14/OCL5	1x108	0.87	0	0	1x102
40293	CIVd	KL14/OCL6	1x106	0.72	1x106	4.9x106	1x104
43537		KL139/OCL6	9x106	0.89	1x108	4.9x106	1x103
a Lethal doses 90% (LD90) in G. mellonella larvae for the indicated A. baumannii strains. LD90 is expressed as number of viable cells.
b Biofilm formation is expressed as OD595/OD600nm
c Oxidative stress tolerance is expressed as CFU/mL at 6h
d Serum resistance is expressed as CFU/mL at 45’
e Desiccation resistance is expressed as CFU at 30 days
